# Supplementary material for: Identification of biomarkers and immune microenvironment associated with pterygium through bioinformatics and machine learning
Source: Front Mol Biosci. 2024 Dec 11;11:1524517. doi: 10.3389/fmolb.2024.1524517 (PMC11668640; doi:10.3389/fmolb.2024.1524517)
Supplement: Supplementary file 1 [file Table2.xlsx]

## Sheet: Sheet 1
ONTOLOGY	ID	Description	GeneRatio	BgRatio	pvalue	p.adjust	qvalue	geneID	Count
BP	GO:0050900	leukocyte migration	68/638	384/18800	8.28216e-30	3.13481e-26	2.39638e-26	S100A7/SCG2/CXCL9/CXCL10/CXCL11/S100A8/THY1/TREM2/MMP28/SERPINE1/CCL18/CX3CR1/GPR18/ITGB2/LYVE1/ZAP70/GPSM3/PADI2/CCL24/ITGAL/PIK3CD/FUT7/CNR2/RHOH/CORO1A/VEGFA/TNFSF14/ADGRE2/SPI1/RAC2/SELPLG/C5AR2/CCR1/ELANE/HCK/CXCL3/CCL2/PPBP/TBX21/GPR183/CD300A/ADAM8/JAML/RIPOR2/S100A12/CH25H/NLRP12/CXCL1/SELL/CCL8/C5AR1/CXCR2/FFAR2/CCL3L1/FPR2/CSF3R/CCL4/CXCR4/IL10/TREM1/CXCR1/CCL3/DUSP1/IL1B/CXCL2/IL6/CXCL…	68		GO:0050900	leukocyte migration
BP	GO:0030595	leukocyte chemotaxis	54/638	236/18800	1.37101e-29	3.13481e-26	2.39638e-26	S100A7/SCG2/CXCL9/CXCL10/CXCL11/S100A8/MMP28/SERPINE1/CCL18/CX3CR1/GPR18/ITGB2/GPSM3/PADI2/CCL24/PIK3CD/CNR2/CORO1A/VEGFA/TNFSF14/ADGRE2/SPI1/RAC2/C5AR2/CCR1/CXCL3/CCL2/PPBP/GPR183/ADAM8/JAML/RIPOR2/S100A12/CH25H/CXCL1/CCL8/C5AR1/CXCR2/FFAR2/CCL3L1/FPR2/CSF3R/CCL4/CXCR4/IL10/TREM1/CXCR1/CCL3/DUSP1/IL1B/CXCL2/IL6/CXCL8/EDN2	54		GO:0030595	leukocyte chemotaxis
BP	GO:0060326	cell chemotaxis	61/638	315/18800	5.03925e-29	7.6815e-26	5.87206e-26	S100A7/DEFB4A/SCG2/CXCL9/CXCL10/CXCL11/S100A8/MMP28/SERPINE1/CCL18/CX3CR1/GPR18/ITGB2/GPSM3/AGTR1/PADI2/CCL24/PIK3CD/CNR2/CORO1A/VEGFA/TNFSF14/ADGRE2/SPI1/RAC2/C5AR2/CCR1/CXCL3/CCL2/PPBP/GPR183/ADAM8/JAML/BIN2/RIPOR2/S100A12/CH25H/CXCL1/CCL8/CCR3/C5AR1/CXCR2/FFAR2/CCL3L1/FPR2/CSF3R/CCL4/CXCR4/IL10/HBEGF/TREM1/CXCR1/CCL3/DUSP1/IL1B/CXCL2/IL6/CXCL8/EDN2/NR4A1/EGR3	61		GO:0060326	cell chemotaxis
BP	GO:0097529	myeloid leukocyte migration	47/638	229/18800	1.04806e-23	1.1982e-20	9.1595e-21	S100A7/SCG2/CXCL9/CXCL10/CXCL11/S100A8/TREM2/MMP28/SERPINE1/CCL18/CX3CR1/ITGB2/CCL24/PIK3CD/FUT7/RHOH/VEGFA/ADGRE2/SPI1/RAC2/C5AR2/CCR1/CXCL3/CCL2/PPBP/CD300A/ADAM8/JAML/RIPOR2/S100A12/CXCL1/CCL8/C5AR1/CXCR2/CCL3L1/FPR2/CSF3R/CCL4/TREM1/CXCR1/CCL3/DUSP1/IL1B/CXCL2/IL6/CXCL8/EDN2	47		GO:0002443	leukocyte mediated immunity
BP	GO:0097530	granulocyte migration	37/638	154/18800	2.12529e-21	1.94379e-18	1.48592e-18	S100A7/SCG2/CXCL9/CXCL10/CXCL11/S100A8/CCL18/ITGB2/CCL24/PIK3CD/FUT7/RHOH/ADGRE2/RAC2/C5AR2/CXCL3/CCL2/PPBP/CD300A/ADAM8/JAML/RIPOR2/S100A12/CXCL1/CCL8/C5AR1/CXCR2/CCL3L1/CSF3R/CCL4/TREM1/CXCR1/CCL3/IL1B/CXCL2/CXCL8/EDN2	37		GO:0050727	regulation of inflammatory response
BP	GO:0071621	granulocyte chemotaxis	33/638	128/18800	3.01185e-20	1.9676e-17	1.50411e-17	S100A7/SCG2/CXCL9/CXCL10/CXCL11/S100A8/CCL18/ITGB2/CCL24/PIK3CD/ADGRE2/RAC2/C5AR2/CXCL3/CCL2/PPBP/JAML/RIPOR2/S100A12/CXCL1/CCL8/C5AR1/CXCR2/CCL3L1/CSF3R/CCL4/TREM1/CXCR1/CCL3/IL1B/CXCL2/CXCL8/EDN2	33		GO:0009897	external side of plasma membrane
BP	GO:1990266	neutrophil migration	33/638	128/18800	3.01185e-20	1.9676e-17	1.50411e-17	CXCL9/CXCL10/CXCL11/S100A8/CCL18/ITGB2/CCL24/PIK3CD/FUT7/RHOH/RAC2/C5AR2/CXCL3/CCL2/PPBP/ADAM8/JAML/RIPOR2/S100A12/CXCL1/CCL8/C5AR1/CXCR2/CCL3L1/CSF3R/CCL4/TREM1/CXCR1/CCL3/IL1B/CXCL2/CXCL8/EDN2	33		GO:0070820	tertiary granule
BP	GO:0030593	neutrophil chemotaxis	30/638	106/18800	8.65959e-20	4.95004e-17	3.78402e-17	CXCL9/CXCL10/CXCL11/S100A8/CCL18/ITGB2/CCL24/PIK3CD/RAC2/C5AR2/CXCL3/CCL2/PPBP/JAML/RIPOR2/S100A12/CXCL1/CCL8/C5AR1/CXCR2/CCL3L1/CSF3R/CCL4/TREM1/CXCR1/CCL3/IL1B/CXCL2/CXCL8/EDN2	30		GO:0030667	secretory granule membrane
BP	GO:0002274	myeloid leukocyte activation	41/638	232/18800	2.5545e-18	1.29797e-15	9.92221e-16	FN1/TREM2/ITGB6/CX3CR1/LRRK2/CD33/ITGB2/LRFN5/ITGAM/CAMK4/TSPAN32/LCP2/PIK3CD/LAT2/CNR2/RHOH/CST7/PTPRC/JUND/ADGRE2/SPI1/RAC2/FGR/PRAM1/CD300A/S100A12/CD300LF/LILRA2/CLEC4D/SLC11A1/CAMP/C5AR1/CXCR2/FPR2/IL10/CCL3/JUN/IL6/CXCL8/EDN2/NR4A3	41		GO:0101002	ficolin-1-rich granule
BP	GO:0006959	humoral immune response	47/638	317/18800	1.24673e-17	5.70132e-15	4.35832e-15	S100A7/KRT6A/DEFB4A/KRT1/KLK7/LTF/PRSS3/CXCL9/MUC7/SPINK5/CXCL10/CXCL11/TREM2/RNASE7/PI3/TRBC1/C4BPB/C6/GNLY/PTPRC/CD83/IGHV3-33/ELANE/IGHM/CXCL3/CCL2/PPBP/GPR183/CFP/IGHV3-11/C7/S100A12/CR1/CFD/C4BPA/PGLYRP1/CXCL1/DEFA3/FCER2/SLC11A1/FCN1/CAMP/TREM1/IL1B/CXCL2/IL6/CXCL8	47		GO:0001533	cornified envelope
BP	GO:0002443	leukocyte mediated immunity	55/638	457/18800	2.75099e-16	1.14366e-13	8.74263e-14	CD1A/AZGP1/TREM2/CX3CR1/ITGB2/TRBC1/CD40LG/SH2D1B/KLRD1/ITGAM/NLRP3/SASH3/CLEC4G/C4BPB/LILRB1/C6/PIK3CD/FUT7/LAT2/SCIMP/NKG7/CORO1A/PTPRC/CD1D/GAPT/GZMB/ADGRE2/SPI1/RAC2/CLCF1/IGHV3-33/FCGR3A/PRF1/IL7R/ELANE/IGHM/TBX21/FGR/PRAM1/WAS/TLR8/CD300A/IGHV3-11/C7/CLC/CR1/C4BPA/FCER2/NLRP6/IL10/TREM1/CCL3/IL1B/IL6/NR4A3	55		GO:0005125	cytokine activity
BP	GO:0071674	mononuclear cell migration	35/638	199/18800	9.41916e-16	3.58948e-13	2.74395e-13	S100A7/CXCL10/CXCL11/SERPINE1/CCL18/CX3CR1/ZAP70/PADI2/CCL24/ITGAL/PIK3CD/FUT7/TNFSF14/SPI1/CCR1/CCL2/TBX21/GPR183/ADAM8/JAML/RIPOR2/S100A12/CH25H/NLRP12/CCL8/C5AR1/CXCR2/CCL3L1/FPR2/CCL4/CXCR4/CXCR1/CCL3/DUSP1/IL6	35		GO:0005539	glycosaminoglycan binding
BP	GO:1990868	response to chemokine	25/638	97/18800	1.1877e-15	3.87954e-13	2.96568e-13	CXCL9/CXCL10/CXCL11/TREM2/CCL18/CX3CR1/PADI2/CCL24/CCR1/CXCL3/CCL2/PPBP/RIPOR2/CXCL1/CCL8/CCR3/CXCR2/CCL3L1/CCL4/CXCR4/CXCR1/CCL3/DUSP1/CXCL2/CXCL8	25		GO:0140375	immune receptor activity
BP	GO:1990869	cellular response to chemokine	25/638	97/18800	1.1877e-15	3.87954e-13	2.96568e-13	CXCL9/CXCL10/CXCL11/TREM2/CCL18/CX3CR1/PADI2/CCL24/CCR1/CXCL3/CCL2/PPBP/RIPOR2/CXCL1/CCL8/CCR3/CXCR2/CCL3L1/CCL4/CXCR4/CXCR1/CCL3/DUSP1/CXCL2/CXCL8	25		GO:0008009	chemokine activity
BP	GO:0050727	regulation of inflammatory response	49/638	394/18800	3.42546e-15	1.04431e-12	7.98312e-13	KRT1/MMP3/ADIPOQ/MIR205/ADAMTS12/S100A8/PLA2G2D/TREM2/WFDC1/SERPINE1/DUOXA2/LRRK2/LRFN5/GPSM3/AGTR1/NLRP3/ALOX5AP/CCL24/AOAH/FUT7/CNR2/NKG7/CST7/PTPRC/ELANE/HCK/KLF4/FGR/SIGLEC10/ADAM8/S100A12/CASP5/NCF1/LILRA5/MEFV/PGLYRP1/NLRP12/FFAR2/NLRP6/C2CD4B/FPR2/IL10/SOCS3/CCL3/ZFP36/IL1B/PTGS2/IL6/OSM	49		GO:0042379	chemokine receptor binding
BP	GO:0032103	positive regulation of response to external stimulus	52/638	442/18800	4.7801e-15	1.36621e-12	1.04439e-12	S100A7/KLK7/SCG2/COCH/CXCL10/S100A8/TREM2/SERPINE1/FGF10/CX3CR1/PLA2G5/LRRK2/SH2D1B/KLRD1/GPSM3/AGTR1/ALOX5AP/CCL24/NLRC4/SCIMP/PYHIN1/NKG7/VEGFA/CD1D/TNFSF14/SPI1/RAC2/CCR1/HCK/GBP5/TLR8/ADAM8/RIPOR2/S100A12/LILRA5/LILRA2/NLRP12/MNDA/FCN1/C5AR1/FFAR2/C2CD4B/FPR2/CCL4/CXCR4/CCL3/IL1B/PTGS2/IL6/CXCL8/EDN2/OSM	52
BP	GO:0061844	antimicrobial humoral immune response mediated by antimicrobial peptide	22/638	79/18800	1.05951e-14	2.84161e-12	2.17225e-12	S100A7/KRT6A/DEFB4A/KLK7/LTF/CXCL9/MUC7/SPINK5/CXCL10/CXCL11/RNASE7/GNLY/ELANE/CXCL3/PPBP/S100A12/PGLYRP1/CXCL1/DEFA3/CAMP/CXCL2/CXCL8	22
BP	GO:0050867	positive regulation of cell activation	51/638	436/18800	1.1185e-14	2.84161e-12	2.17225e-12	THY1/TREM2/CD24/FGF10/LRRK2/CD209/ITGB2/TRBC1/CD40LG/ICOS/ZAP70/FCRL3/ITGAM/NLRP3/SASH3/FCHO1/LILRB1/SOCS1/PLEK/MAP3K8/RHOH/HES1/CORO1A/PTPRC/JUND/CD1D/TNFSF14/CD83/CLCF1/IGHV3-33/FCGR3A/IL7R/IGHM/CCL2/LILRB2/TBX21/FGR/GPR183/IGHV3-11/ADAM8/CR1/LILRA5/SIRPB1/LILRA2/CLEC4D/IL10/CCL3/IL1B/IL6/NR4A3/EGR3	51
BP	GO:0070098	chemokine-mediated signaling pathway	23/638	89/18800	1.55697e-14	3.74738e-12	2.86466e-12	CXCL9/CXCL10/CXCL11/TREM2/CCL18/CX3CR1/PADI2/CCL24/CCR1/CXCL3/CCL2/PPBP/CXCL1/CCL8/CCR3/CXCR2/CCL3L1/CCL4/CXCR4/CXCR1/CCL3/CXCL2/CXCL8	23
BP	GO:0002683	negative regulation of immune system process	50/638	425/18800	1.64284e-14	3.75634e-12	2.8715e-12	ADIPOQ/LTF/INHBA/SPINK5/THY1/PLA2G2D/TREM2/MMP28/SOX9/CX3CR1/GPR18/CTLA4/TBC1D10C/LRFN5/FCRL3/KLRD1/PADI2/CLEC4G/TSPAN32/C4BPB/LILRB1/SOCS1/NRARP/CNR2/CST7/PTPRC/SPI1/C5AR2/IL7R/HCK/MYC/CCL2/LILRB2/TBX21/FGR/TNFRSF13B/TRIB1/CD300A/LST1/RIPOR2/CR1/CD300LF/C4BPA/PGLYRP1/LILRB3/MNDA/NLRP6/IL10/CCL3/DUSP1	50
BP	GO:0007159	leukocyte cell-cell adhesion	47/638	381/18800	1.74762e-14	3.80565e-12	2.90919e-12	S100A8/THY1/PLA2G2D/CD24/CX3CR1/CD209/ITGB2/CD40LG/ICOS/CTLA4/ZAP70/NLRP3/SASH3/FCHO1/CLEC4G/LILRB1/SOCS1/ITGAL/FUT7/MAP3K8/NRARP/RHOH/HES1/CORO1A/PTPRC/CD1D/TNFSF14/CD83/RAC2/SELPLG/IL7R/ELANE/CCL2/KLF4/LILRB2/TBX21/CD300A/ADAM8/RIPOR2/CR1/SIRPB1/SELL/IL10/IL1B/IL6/NR4A3/EGR3	47
BP	GO:0002697	regulation of immune effector process	45/638	353/18800	1.93415e-14	4.0204e-12	3.07336e-12	KLK7/SPINK5/CD1A/AZGP1/TREM2/CX3CR1/PLA2G5/ITGB2/CD40LG/SH2D1B/FCRL3/KLRD1/ITGAM/NLRP3/SASH3/CLEC4G/C4BPB/LILRB1/FUT7/SCIMP/PTPRC/CD244/CD1D/ADGRE2/SPI1/RAC2/CLCF1/IL7R/TBX21/FGR/PRAM1/WAS/CD300A/CLC/CR1/NCF1/C4BPA/PGLYRP1/FCER2/FCN1/FFAR2/IL10/IL1B/IL6/NR4A3	45
BP	GO:0002237	response to molecule of bacterial origin	45/638	354/18800	2.14659e-14	4.26798e-12	3.26262e-12	S100A7/LTF/CXCL9/CXCL10/CXCL11/HMGCS2/S100A8/TREM2/GJB2/SERPINE1/CD24/F2R/FGF10/CX3CR1/ALPL/GFI1/NLRP3/LILRB1/SCIMP/CNR2/JUND/SPI1/ELANE/HCK/CXCL3/CCL2/PPBP/LILRB2/TRIB1/LILRA2/CXCL1/DEFA3/SLC11A1/CAMP/C5AR1/IL10/CCL3/ZFP36/IL1B/CXCL2/PTGS2/IL6/CXCL8/FOS/NR4A1	45
BP	GO:0002768	immune response-regulating cell surface receptor signaling pathway	43/638	328/18800	2.78445e-14	5.24022e-12	4.00584e-12	PLPP4/THY1/CD24/TRBC1/CTLA4/ZAP70/FCRL3/KLRD1/FCHO1/LCP2/LILRB1/PIK3CD/CD247/LAT2/PTPRC/TRAT1/IGHV3-33/THEMIS2/C5AR2/FCGR3A/IGHM/HCK/FYB1/PRKCB/LILRB2/FGR/PRAM1/CD300A/IGHV3-11/NFAM1/CR1/FCGR1BP/LILRA2/CLEC4D/MNDA/FCN1/C5AR1/FFAR2/FPR1/FPR2/CLEC4E/BTNL8/NR4A3	43
BP	GO:0002253	activation of immune response	47/638	386/18800	2.86476e-14	5.24022e-12	4.00584e-12	KRT1/PLPP4/THY1/TREM2/TRBC1/CTLA4/ZAP70/FCRL3/KLRD1/FCHO1/LCP2/C4BPB/NLRC4/C6/PIK3CD/CD247/LAT2/PYHIN1/PTPRC/TRAT1/IGHV3-33/THEMIS2/C5AR2/IGHM/HCK/FYB1/PRKCB/FGR/PRAM1/CFP/CD300A/IGHV3-11/C7/NFAM1/CR1/CFD/C4BPA/LILRA2/MNDA/FCN1/C5AR1/FFAR2/FPR1/FPR2/BTNL8/IL1B/NR4A3	47
BP	GO:0002764	immune response-regulating signaling pathway	53/638	482/18800	4.24699e-14	7.44632e-12	5.69228e-12	PLPP4/LTF/THY1/TREM2/CD24/CD33/GFI1/TRBC1/CTLA4/ZAP70/FCRL3/KLRD1/FCHO1/LCP2/LILRB1/PIK3CD/CD247/LAT2/SCIMP/PTPRC/TRAT1/IGHV3-33/THEMIS2/C5AR2/FCGR3A/IGHM/HCK/FYB1/HSPA1B/PRKCB/LILRB2/FGR/PRAM1/HSPA1A/TLR8/CD300A/IGHV3-11/NFAM1/CR1/FCGR1BP/CD300LF/LILRA2/CLEC4D/MNDA/FCN1/C5AR1/FFAR2/NLRP6/FPR1/FPR2/CLEC4E/BTNL8/NR4A3	53
BP	GO:0019730	antimicrobial humoral response	26/638	122/18800	4.39647e-14	7.44632e-12	5.69228e-12	S100A7/KRT6A/DEFB4A/KLK7/LTF/PRSS3/CXCL9/MUC7/SPINK5/CXCL10/CXCL11/RNASE7/PI3/GNLY/ELANE/IGHM/CXCL3/PPBP/S100A12/PGLYRP1/CXCL1/DEFA3/SLC11A1/CAMP/CXCL2/CXCL8	26
BP	GO:0032496	response to lipopolysaccharide	43/638	333/18800	4.76337e-14	7.7796e-12	5.94704e-12	S100A7/LTF/CXCL9/CXCL10/CXCL11/HMGCS2/S100A8/TREM2/GJB2/SERPINE1/F2R/FGF10/CX3CR1/ALPL/GFI1/NLRP3/LILRB1/SCIMP/CNR2/JUND/SPI1/ELANE/HCK/CXCL3/CCL2/PPBP/LILRB2/TRIB1/LILRA2/CXCL1/DEFA3/SLC11A1/CAMP/IL10/CCL3/ZFP36/IL1B/CXCL2/PTGS2/IL6/CXCL8/FOS/NR4A1	43
BP	GO:0002685	regulation of leukocyte migration	34/638	218/18800	9.56764e-14	1.50872e-11	1.15333e-11	S100A7/CXCL10/THY1/TREM2/MMP28/SERPINE1/CX3CR1/GPR18/LYVE1/GPSM3/PADI2/CCL24/FUT7/RHOH/VEGFA/TNFSF14/SPI1/RAC2/C5AR2/CCR1/ELANE/CCL2/CD300A/ADAM8/RIPOR2/CCL8/C5AR1/FPR2/CCL4/CCL3/DUSP1/IL6/CXCL8/EDN2	34
BP	GO:0002696	positive regulation of leukocyte activation	48/638	421/18800	1.84264e-13	2.80879e-11	2.14716e-11	THY1/TREM2/CD24/FGF10/LRRK2/CD209/ITGB2/TRBC1/CD40LG/ICOS/ZAP70/FCRL3/ITGAM/NLRP3/SASH3/FCHO1/LILRB1/SOCS1/MAP3K8/RHOH/HES1/CORO1A/PTPRC/JUND/CD1D/TNFSF14/CD83/CLCF1/IGHV3-33/FCGR3A/IL7R/IGHM/CCL2/LILRB2/TBX21/FGR/GPR183/IGHV3-11/ADAM8/CR1/SIRPB1/CLEC4D/IL10/CCL3/IL1B/IL6/NR4A3/EGR3	48
BP	GO:0001819	positive regulation of cytokine production	51/638	475/18800	3.3313e-13	4.9142e-11	3.75662e-11	ADIPOQ/SERPINB7/TREM2/SERPINE1/F2R/LRRK2/NOX5/SORL1/CD40LG/GPSM3/NLRP3/SASH3/LILRB1/NLRC4/PIK3CD/SCIMP/PYHIN1/PTPRC/CD244/CD83/LTB/LY9/ELANE/GBP5/HSPA1B/LILRB2/TBX21/FGR/HSPA1A/TLR8/ADAM8/NFAM1/ADCYAP1/LILRA5/MEFV/LILRA2/NLRP12/MNDA/SLC11A1/FCN1/C5AR1/FFAR2/IL10/CLEC4E/CCL3/IL1B/PTGS2/IL6/NR4A3/EGR1/OSM	51
BP	GO:0002366	leukocyte activation involved in immune response	38/638	285/18800	5.36852e-13	7.67195e-11	5.86475e-11	TREM2/CX3CR1/ITGB2/CD40LG/SH2D1B/ITGAM/NLRP3/LILRB1/LCP1/ITGAL/PIK3CD/LAT2/NKG7/CORO1A/PTPRC/CD244/GAPT/ADGRE2/SPI1/RAC2/CLCF1/LY9/APBB1IP/TBX21/FGR/GPR183/PRAM1/CD300A/CR1/PGLYRP1/LILRA2/CLEC4D/SLC11A1/IL10/CLEC4E/CCL3/IL6/NR4A3	38
BP	GO:0002263	cell activation involved in immune response	38/638	289/18800	8.33265e-13	1.1547e-10	8.82703e-11	TREM2/CX3CR1/ITGB2/CD40LG/SH2D1B/ITGAM/NLRP3/LILRB1/LCP1/ITGAL/PIK3CD/LAT2/NKG7/CORO1A/PTPRC/CD244/GAPT/ADGRE2/SPI1/RAC2/CLCF1/LY9/APBB1IP/TBX21/FGR/GPR183/PRAM1/CD300A/CR1/PGLYRP1/LILRA2/CLEC4D/SLC11A1/IL10/CLEC4E/CCL3/IL6/NR4A3	38
BP	GO:0002703	regulation of leukocyte mediated immunity	34/638	236/18800	9.94728e-13	1.33791e-10	1.02275e-10	CD1A/AZGP1/TREM2/CX3CR1/ITGB2/SH2D1B/KLRD1/ITGAM/NLRP3/SASH3/CLEC4G/C4BPB/LILRB1/FUT7/SCIMP/PTPRC/CD1D/ADGRE2/SPI1/RAC2/CLCF1/IL7R/TBX21/FGR/PRAM1/WAS/CD300A/CLC/CR1/C4BPA/FCER2/IL10/IL1B/IL6	34
BP	GO:1903131	mononuclear cell differentiation	47/638	433/18800	1.98398e-12	2.59221e-10	1.98159e-10	INHBA/SPINK5/LY6D/PLA2G2D/TREM2/ITGB6/ZFP36L2/GPR18/CD40LG/CTLA4/ZAP70/FCRL3/CAMK4/NLRP3/SASH3/LILRB1/SOCS1/PIK3CD/FUT7/NRARP/RHOH/VEGFA/PTPRC/CD1D/CD83/PRDM1/SPI1/CLCF1/LY9/IL7R/MYC/LILRB2/TBX21/GPR183/ADAM8/NFAM1/CR1/PGLYRP1/ADGRG3/CLEC4D/IL10/CLEC4E/JUN/IL1B/IL6/EGR1/EGR3	47
BP	GO:0050863	regulation of T cell activation	41/638	342/18800	2.22093e-12	2.8212e-10	2.15664e-10	SPINK5/THY1/PLA2G2D/CD24/CD209/CD40LG/ICOS/CTLA4/ZAP70/CAMK4/NLRP3/SASH3/FCHO1/CLEC4G/LILRB1/SOCS1/MAP3K8/NRARP/RHOH/HES1/CORO1A/PTPRC/CD1D/TNFSF14/CD83/PRDM1/RAC2/IL7R/CCL2/LILRB2/TBX21/CD300A/ADAM8/CLC/RIPOR2/CR1/SIRPB1/IL10/IL1B/IL6/EGR3	41
BP	GO:1903037	regulation of leukocyte cell-cell adhesion	41/638	344/18800	2.68711e-12	3.32112e-10	2.5388e-10	THY1/PLA2G2D/CD24/CD209/ITGB2/CD40LG/ICOS/CTLA4/ZAP70/NLRP3/SASH3/FCHO1/CLEC4G/LILRB1/SOCS1/FUT7/MAP3K8/NRARP/RHOH/HES1/CORO1A/PTPRC/CD1D/TNFSF14/CD83/IL7R/ELANE/CCL2/KLF4/LILRB2/TBX21/CD300A/ADAM8/RIPOR2/CR1/SIRPB1/IL10/IL1B/IL6/NR4A3/EGR3	41
BP	GO:0022407	regulation of cell-cell adhesion	48/638	456/18800	3.50054e-12	4.21263e-10	3.22031e-10	ADIPOQ/SERPINE2/THY1/PLA2G2D/CD24/KIF26B/CD209/ITGB2/CD40LG/ICOS/CTLA4/ZAP70/CITED2/PLAUR/NLRP3/SASH3/FCHO1/CLEC4G/LILRB1/SOCS1/FUT7/MAP3K8/NRARP/RHOH/HES1/CORO1A/VEGFA/PTPRC/CD1D/TNFSF14/CD83/SPI1/IL7R/ELANE/CCL2/KLF4/LILRB2/TBX21/CD300A/ADAM8/RIPOR2/CR1/SIRPB1/IL10/IL1B/IL6/NR4A3/EGR3	48
BP	GO:0002688	regulation of leukocyte chemotaxis	24/638	124/18800	3.82245e-12	4.48207e-10	3.42628e-10	S100A7/CXCL10/MMP28/SERPINE1/CX3CR1/GPR18/GPSM3/PADI2/VEGFA/TNFSF14/SPI1/RAC2/C5AR2/CCR1/CCL2/RIPOR2/C5AR1/FPR2/CCL4/CCL3/DUSP1/IL6/CXCL8/EDN2	24
BP	GO:1902105	regulation of leukocyte differentiation	36/638	283/18800	8.97268e-12	1.0258e-09	7.84165e-10	ADIPOQ/LTF/INHBA/SPINK5/TREM2/ZFP36L2/CTLA4/ZAP70/FCRL3/CAMK4/NLRP3/SASH3/LILRB1/SOCS1/NRARP/RHOH/PTPRC/CD83/PRDM1/CCR1/IL7R/MYC/LILRB2/TBX21/TRIB1/ADAM8/EVI2B/NFAM1/CR1/PGLYRP1/LILRB3/LIF/IL10/CCL3/FOS/EGR3	36
BP	GO:0019221	cytokine-mediated signaling pathway	49/638	486/18800	9.97525e-12	1.11261e-09	8.50521e-10	ADIPOQ/CXCL9/CXCL10/CXCL11/TREM2/CD24/CCL18/CX3CR1/GFI1/PADI2/CCL24/LILRB1/SOCS1/LILRA6/PTPRC/SPI1/CLCF1/CCR1/IL7R/HCK/CXCL3/HSPA1B/CCL2/PPBP/LILRB2/HSPA1A/CD300LF/LILRA1/IL18RAP/LILRA5/LILRA2/LILRB3/CXCL1/CCL8/CCR3/CXCR2/CCL3L1/CSF3R/CCL4/CXCR4/CXCR1/CCL3/IL1B/CXCL2/IL6/CXCL8/EDN2/EGR1/OSM	49
BP	GO:0002687	positive regulation of leukocyte migration	25/638	141/18800	1.03976e-11	1.1321e-09	8.65426e-10	S100A7/CXCL10/THY1/TREM2/SERPINE1/CX3CR1/LYVE1/GPSM3/CCL24/FUT7/VEGFA/TNFSF14/SPI1/RAC2/CCR1/ADAM8/RIPOR2/CCL8/C5AR1/FPR2/CCL4/CCL3/IL6/CXCL8/EDN2	25
BP	GO:0031349	positive regulation of defense response	36/638	289/18800	1.65859e-11	1.7639e-09	1.3484e-09	KLK7/COCH/S100A8/TREM2/SERPINE1/PLA2G5/LRRK2/SH2D1B/KLRD1/GPSM3/AGTR1/ALOX5AP/CCL24/NLRC4/PYHIN1/NKG7/CD1D/SPI1/HCK/GBP5/TLR8/ADAM8/S100A12/LILRA5/LILRA2/NLRP12/MNDA/FCN1/FFAR2/C2CD4B/FPR2/CCL3/IL1B/PTGS2/IL6/OSM	36
BP	GO:0022409	positive regulation of cell-cell adhesion	36/638	291/18800	2.02748e-11	2.1072e-09	1.61083e-09	THY1/CD24/KIF26B/CD209/ITGB2/CD40LG/ICOS/ZAP70/CITED2/PLAUR/NLRP3/SASH3/FCHO1/LILRB1/SOCS1/FUT7/MAP3K8/RHOH/HES1/CORO1A/PTPRC/CD1D/TNFSF14/CD83/IL7R/ELANE/CCL2/LILRB2/ADAM8/CR1/SIRPB1/IL10/IL1B/IL6/NR4A3/EGR3	36
BP	GO:1903706	regulation of hemopoiesis	41/638	371/18800	3.03993e-11	3.08924e-09	2.36154e-09	ADIPOQ/LTF/INHBA/SPINK5/TREM2/ZFP36L2/CTLA4/ZAP70/FCRL3/CAMK4/NLRP3/SASH3/LILRB1/SOCS1/NRARP/RHOH/PTPRC/CD83/PRDM1/SPI1/CCR1/IL7R/HSPA1B/MYC/LILRB2/TBX21/HSPA1A/TRIB1/ADAM8/EVI2B/NFAM1/CR1/PGLYRP1/LILRB3/CSF3R/LIF/IL10/CCL3/ZFP36/FOS/EGR3	41
BP	GO:0050920	regulation of chemotaxis	31/638	225/18800	3.27514e-11	3.25591e-09	2.48895e-09	S100A7/SCG2/CXCL10/TREM2/MMP28/SERPINE1/FGF10/CX3CR1/GPR18/GPSM3/PADI2/SEMA3E/VEGFA/TNFSF14/SPI1/RAC2/C5AR2/CCR1/ELANE/CCL2/GPR183/RIPOR2/C5AR1/FPR2/CCL4/CXCR4/CCL3/DUSP1/IL6/CXCL8/EDN2	31
BP	GO:0002429	immune response-activating cell surface receptor signaling pathway	36/638	300/18800	4.88882e-11	4.65762e-09	3.56047e-09	PLPP4/THY1/TRBC1/CTLA4/ZAP70/FCRL3/KLRD1/FCHO1/LCP2/PIK3CD/CD247/LAT2/PTPRC/TRAT1/IGHV3-33/THEMIS2/C5AR2/IGHM/HCK/FYB1/PRKCB/FGR/PRAM1/CD300A/IGHV3-11/NFAM1/CR1/LILRA2/MNDA/FCN1/C5AR1/FFAR2/FPR1/FPR2/BTNL8/NR4A3	36
BP	GO:0002757	immune response-activating signal transduction	36/638	300/18800	4.88882e-11	4.65762e-09	3.56047e-09	PLPP4/THY1/TRBC1/CTLA4/ZAP70/FCRL3/KLRD1/FCHO1/LCP2/PIK3CD/CD247/LAT2/PTPRC/TRAT1/IGHV3-33/THEMIS2/C5AR2/IGHM/HCK/FYB1/PRKCB/FGR/PRAM1/CD300A/IGHV3-11/NFAM1/CR1/LILRA2/MNDA/FCN1/C5AR1/FFAR2/FPR1/FPR2/BTNL8/NR4A3	36
BP	GO:1903039	positive regulation of leukocyte cell-cell adhesion	32/638	245/18800	6.52837e-11	6.0927e-09	4.65751e-09	THY1/CD24/CD209/ITGB2/CD40LG/ICOS/ZAP70/NLRP3/SASH3/FCHO1/LILRB1/SOCS1/FUT7/MAP3K8/RHOH/HES1/CORO1A/PTPRC/CD1D/TNFSF14/CD83/IL7R/ELANE/CCL2/LILRB2/ADAM8/CR1/SIRPB1/IL1B/IL6/NR4A3/EGR3	32
BP	GO:0030098	lymphocyte differentiation	41/638	382/18800	7.59859e-11	6.94967e-09	5.31261e-09	INHBA/SPINK5/LY6D/PLA2G2D/ZFP36L2/GPR18/CD40LG/CTLA4/ZAP70/FCRL3/CAMK4/NLRP3/SASH3/SOCS1/PIK3CD/FUT7/NRARP/RHOH/PTPRC/CD1D/CD83/PRDM1/SPI1/CLCF1/LY9/IL7R/LILRB2/TBX21/GPR183/ADAM8/NFAM1/CR1/PGLYRP1/ADGRG3/CLEC4D/IL10/CLEC4E/IL1B/IL6/EGR1/EGR3	41
BP	GO:0008544	epidermis development	39/638	355/18800	1.11394e-10	9.98829e-09	7.63546e-09	SPRR2E/SPRR2D/S100A7/SPRR1B/KRT3/SPRR3/KRT6B/KRT6A/SPRR1A/KRT1/KLK7/KRT6C/KRT16/KRT76/SPRR2A/KRTDAP/CALML5/KRT10/INHBA/IVL/SOX21/CNFN/KRT78/SPINK5/CST6/CSTA/ETV4/ALX4/SOX9/FGF10/KRT32/HES1/MAFF/KLF4/WNT10B/WAS/ZNF750/OVOL1/ZFP36	39
BP	GO:0032102	negative regulation of response to external stimulus	43/638	429/18800	2.32912e-10	2.00224e-08	1.5306e-08	KRT1/ADIPOQ/LTF/SPINK5/SPP1/KLK8/MIR205/SERPINE2/TREM2/WFDC1/MMP28/SERPINE1/GPR18/LRFN5/KLRD1/NLRP3/PADI2/SEMA3E/LILRB1/AOAH/CNR2/CST7/PTPRC/GRIN3A/C5AR2/ELANE/HCK/CCL2/KLF4/FGR/SIGLEC10/TRIB1/CR1/MEFV/PGLYRP1/LILRA2/NLRP12/NLRP6/FPR2/IL10/SOCS3/ZFP36/DUSP1	43
BP	GO:0042742	defense response to bacterium	39/638	364/18800	2.34662e-10	2.00224e-08	1.5306e-08	S100A7/KRT6A/DEFB4A/KLK7/LPO/LTF/COCH/SPINK5/GBP6/S100A8/TREM2/GSDMC/RNASE7/PI3/SERPINE1/TRBC1/NLRC4/GNLY/IGHV3-33/IL7R/ELANE/IGHM/PPBP/FGR/CFP/IGHV3-11/S100A12/PGLYRP1/DEFA3/CLEC4D/SLC11A1/CAMP/C5AR1/NLRP6/FPR2/IL10/CLEC4E/TREM1/IL6	39
BP	GO:0045785	positive regulation of cell adhesion	44/638	446/18800	2.3827e-10	2.00224e-08	1.5306e-08	FN1/DUSP26/COL8A1/THY1/CD24/KIF26B/CD209/ITGB2/CD40LG/ICOS/ZAP70/CITED2/PLAUR/NLRP3/SASH3/FCHO1/LILRB1/SOCS1/FUT7/MAP3K8/RHOH/HES1/CORO1A/VEGFA/PTPRC/CD1D/TNFSF14/CD83/IL7R/ELANE/APBB1IP/CCL2/LILRB2/CASS4/ADAM8/CR1/SIRPB1/LIF/IL10/IL1B/IL6/NR4A3/CCN1/EGR3	44
BP	GO:0071219	cellular response to molecule of bacterial origin	30/638	229/18800	2.40812e-10	2.00224e-08	1.5306e-08	LTF/CXCL9/CXCL10/CXCL11/HMGCS2/TREM2/SERPINE1/CX3CR1/GFI1/NLRP3/LILRB1/SCIMP/SPI1/HCK/CXCL3/CCL2/PPBP/LILRB2/TRIB1/LILRA2/CXCL1/DEFA3/CAMP/IL10/CCL3/ZFP36/IL1B/CXCL2/IL6/CXCL8	30
BP	GO:0048247	lymphocyte chemotaxis	16/638	64/18800	2.76032e-10	2.2541e-08	1.72312e-08	S100A7/CXCL10/CXCL11/CCL18/PADI2/CCL24/PIK3CD/TNFSF14/CCL2/GPR183/ADAM8/CH25H/CCL8/CCL3L1/CCL4/CCL3	16
BP	GO:0070371	ERK1 and ERK2 cascade	37/638	335/18800	2.90277e-10	2.32884e-08	1.78026e-08	S100A7/ADIPOQ/FN1/DUSP26/TREM2/CCL18/F2R/SOX9/ZFP36L2/FGF10/PLA2G5/GPBAR1/TBC1D10C/DUSP4/CCL24/SCIMP/PTPRC/C5AR2/CCR1/MYC/CCL2/GPR183/ADCYAP1/NLRP12/CCL8/C5AR1/NLRP6/CCL3L1/FPR2/CCL4/LIF/CCL3/JUN/IL1B/DUSP5/ATF3/CCN1	37
BP	GO:0071222	cellular response to lipopolysaccharide	29/638	217/18800	2.97875e-10	2.34859e-08	1.79536e-08	LTF/CXCL9/CXCL10/CXCL11/HMGCS2/SERPINE1/CX3CR1/GFI1/NLRP3/LILRB1/SCIMP/SPI1/HCK/CXCL3/CCL2/PPBP/LILRB2/TRIB1/LILRA2/CXCL1/DEFA3/CAMP/IL10/CCL3/ZFP36/IL1B/CXCL2/IL6/CXCL8	29
BP	GO:0002699	positive regulation of immune effector process	31/638	248/18800	3.96288e-10	3.07157e-08	2.34803e-08	KLK7/CD1A/AZGP1/TREM2/PLA2G5/ITGB2/SH2D1B/KLRD1/ITGAM/NLRP3/SASH3/LILRB1/SCIMP/PTPRC/CD244/CD1D/ADGRE2/SPI1/RAC2/CLCF1/TBX21/FGR/CD300A/CR1/FCER2/FCN1/FFAR2/IL10/IL1B/IL6/NR4A3	31
BP	GO:0051251	positive regulation of lymphocyte activation	39/638	371/18800	4.11224e-10	3.09852e-08	2.36864e-08	THY1/CD24/FGF10/CD209/TRBC1/CD40LG/ICOS/ZAP70/FCRL3/NLRP3/SASH3/FCHO1/LILRB1/SOCS1/MAP3K8/RHOH/HES1/CORO1A/PTPRC/CD1D/TNFSF14/CD83/CLCF1/IGHV3-33/FCGR3A/IL7R/IGHM/CCL2/LILRB2/TBX21/GPR183/IGHV3-11/ADAM8/CR1/SIRPB1/IL10/IL1B/IL6/EGR3	39
BP	GO:0030217	T cell differentiation	32/638	263/18800	4.13317e-10	3.09852e-08	2.36864e-08	SPINK5/PLA2G2D/ZFP36L2/GPR18/CTLA4/ZAP70/CAMK4/NLRP3/SASH3/SOCS1/PIK3CD/FUT7/NRARP/RHOH/PTPRC/CD1D/CD83/PRDM1/SPI1/LY9/IL7R/LILRB2/TBX21/GPR183/ADAM8/CR1/CLEC4D/CLEC4E/IL1B/IL6/EGR1/EGR3	32
BP	GO:0052547	regulation of peptidase activity	44/638	456/18800	4.83144e-10	3.54807e-08	2.71229e-08	LCN1/OPRPN/SPINK7/CST1/LTF/SMR3B/SERPINB3/SERPINB13/SERPINB7/A2ML1/SPINK5/FN1/CST6/MIR205/ITIH3/SERPINE2/CSTA/S100A8/WFDC1/PI3/SERPINE1/F2R/SORL1/P2RX1/PLAUR/NLRP3/NLRC4/SERPINA1/CST7/VEGFA/TNFSF14/SERPINB10/MYC/KLF4/CR1/MEFV/CLDN4/PMAIP1/NLRP12/NLRP6/SERPIND1/PTGS2/CCN1/NR4A1	44
BP	GO:0006909	phagocytosis	35/638	310/18800	4.88801e-10	3.54807e-08	2.71229e-08	PLPP4/ADIPOQ/TREM2/PLA2G5/ITGB2/TRBC1/ITGAM/C4BPB/NCF4/ARHGAP25/ITGAL/RHOH/CORO1A/PTPRC/RAC2/IGHV3-33/ELANE/IGHM/HCK/SRPX/CCL2/FGR/CD300A/IGHV3-11/NCF2/BIN2/ICAM3/CD300LF/CEACAM4/C4BPA/SIRPB1/SLC11A1/FCN1/FPR2/IL1B	35
BP	GO:0072676	lymphocyte migration	21/638	119/18800	5.1653e-10	3.69077e-08	2.82138e-08	S100A7/CXCL10/CXCL11/CCL18/ZAP70/PADI2/CCL24/ITGAL/PIK3CD/FUT7/TNFSF14/CCL2/TBX21/GPR183/ADAM8/RIPOR2/CH25H/CCL8/CCL3L1/CCL4/CCL3	21
BP	GO:0052548	regulation of endopeptidase activity	42/638	426/18800	6.29993e-10	4.43224e-08	3.38819e-08	LCN1/OPRPN/SPINK7/CST1/LTF/SMR3B/SERPINB3/SERPINB13/SERPINB7/A2ML1/SPINK5/CST6/MIR205/ITIH3/SERPINE2/CSTA/S100A8/WFDC1/PI3/SERPINE1/F2R/SORL1/P2RX1/PLAUR/NLRP3/NLRC4/SERPINA1/CST7/VEGFA/TNFSF14/SERPINB10/MYC/KLF4/CR1/MEFV/PMAIP1/NLRP12/NLRP6/SERPIND1/PTGS2/CCN1/NR4A1	42
BP	GO:0001906	cell killing	26/638	185/18800	8.28381e-10	5.73968e-08	4.38765e-08	DEFB4A/LTF/MUC7/CD1A/AZGP1/CX3CR1/KLRD1/ITGAM/LILRB1/NKG7/CORO1A/GNLY/PTPRC/CD1D/GZMB/SPI1/FCGR3A/PRF1/IL7R/ELANE/S100A12/PGLYRP1/DEFA3/FCER2/NLRP6/TREM1	26
BP	GO:0071216	cellular response to biotic stimulus	31/638	256/18800	8.75551e-10	5.97597e-08	4.56827e-08	LTF/CXCL9/CXCL10/CXCL11/HMGCS2/TREM2/SERPINE1/CX3CR1/GFI1/NLRP3/LILRB1/SCIMP/SPI1/HCK/CXCL3/CCL2/PPBP/LILRB2/TRIB1/CDA/LILRA2/CXCL1/DEFA3/CAMP/IL10/CCL3/ZFP36/IL1B/CXCL2/IL6/CXCL8	31
BP	GO:0002449	lymphocyte mediated immunity	38/638	365/18800	9.12397e-10	6.13587e-08	4.69051e-08	CD1A/AZGP1/TREM2/TRBC1/CD40LG/SH2D1B/KLRD1/NLRP3/SASH3/CLEC4G/C4BPB/LILRB1/C6/FUT7/NKG7/CORO1A/PTPRC/CD1D/GAPT/GZMB/CLCF1/IGHV3-33/FCGR3A/PRF1/IL7R/IGHM/TBX21/WAS/TLR8/IGHV3-11/C7/CLC/CR1/C4BPA/FCER2/IL10/IL1B/IL6	38
BP	GO:0002548	monocyte chemotaxis	16/638	70/18800	1.15968e-09	7.68584e-08	5.87538e-08	S100A7/CXCL10/SERPINE1/CCL18/CX3CR1/CCL24/CCR1/CCL2/S100A12/CCL8/CCL3L1/FPR2/CCL4/CCL3/DUSP1/IL6	16
BP	GO:0050670	regulation of lymphocyte proliferation	29/638	230/18800	1.1938e-09	7.79894e-08	5.96183e-08	PLA2G2D/CD24/FGF10/CD209/CD40LG/CTLA4/ZAP70/FCRL3/SASH3/CLEC4G/LILRB1/HES1/CORO1A/PTPRC/CD1D/RAC2/CLCF1/FCGR3A/LILRB2/GPR183/TNFRSF13B/CD300A/LST1/CLC/CR1/MNDA/IL10/IL1B/IL6	29
BP	GO:0050866	negative regulation of cell activation	28/638	216/18800	1.22432e-09	7.88566e-08	6.02813e-08	INHBA/SERPINE2/PLA2G2D/TREM2/CTLA4/TBC1D10C/LRFN5/CLEC4G/TSPAN32/LILRB1/SOCS1/NRARP/CNR2/CST7/PTPRC/SPI1/LILRB2/TBX21/FGR/TNFRSF13B/CD300A/LST1/RIPOR2/CR1/CD300LF/PGLYRP1/MNDA/IL10	28
BP	GO:0032944	regulation of mononuclear cell proliferation	29/638	233/18800	1.61936e-09	1.02852e-07	7.86243e-08	PLA2G2D/CD24/FGF10/CD209/CD40LG/CTLA4/ZAP70/FCRL3/SASH3/CLEC4G/LILRB1/HES1/CORO1A/PTPRC/CD1D/RAC2/CLCF1/FCGR3A/LILRB2/GPR183/TNFRSF13B/CD300A/LST1/CLC/CR1/MNDA/IL10/IL1B/IL6	29
BP	GO:0050921	positive regulation of chemotaxis	22/638	140/18800	1.97908e-09	1.23977e-07	9.47734e-08	S100A7/SCG2/CXCL10/TREM2/SERPINE1/FGF10/CX3CR1/GPSM3/VEGFA/TNFSF14/SPI1/RAC2/CCR1/RIPOR2/C5AR1/FPR2/CCL4/CXCR4/CCL3/IL6/CXCL8/EDN2	22
BP	GO:0002695	negative regulation of leukocyte activation	26/638	193/18800	2.09073e-09	1.28017e-07	9.78612e-08	INHBA/PLA2G2D/CTLA4/TBC1D10C/LRFN5/CLEC4G/TSPAN32/LILRB1/SOCS1/NRARP/CNR2/CST7/PTPRC/SPI1/LILRB2/TBX21/FGR/TNFRSF13B/CD300A/LST1/RIPOR2/CR1/CD300LF/PGLYRP1/MNDA/IL10	26
BP	GO:0043588	skin development	33/638	296/18800	2.12755e-09	1.28017e-07	9.78612e-08	SPRR2E/SPRR2D/S100A7/SPRR1B/KRT3/SPRR3/KRT6B/COMP/KRT6A/SPRR1A/KRT1/KRT6C/KRT16/KRT76/SPRR2A/KRT10/INHBA/IVL/SOX21/CNFN/KRT78/SPINK5/CSTA/ETV4/ALX4/ITGB6/SOX9/FGF10/LTB/WNT10B/CLDN4/OVOL1/ZFP36	33
BP	GO:0046651	lymphocyte proliferation	33/638	296/18800	2.12755e-09	1.28017e-07	9.78612e-08	PLA2G2D/CD24/FGF10/CD209/CD40LG/CTLA4/ZAP70/FCRL3/SASH3/CLEC4G/LILRB1/HES1/CORO1A/PTPRC/CD1D/GAPT/TNFSF14/RAC2/CLCF1/FCGR3A/IL7R/LILRB2/GPR183/TNFRSF13B/CD300A/LST1/CLC/CR1/MNDA/SLC11A1/IL10/IL1B/IL6	33
BP	GO:0010951	negative regulation of endopeptidase activity	30/638	251/18800	2.24289e-09	1.33204e-07	1.01827e-07	LCN1/OPRPN/SPINK7/CST1/LTF/SMR3B/SERPINB3/SERPINB13/SERPINB7/A2ML1/SPINK5/CST6/ITIH3/SERPINE2/CSTA/WFDC1/PI3/SERPINE1/SORL1/PLAUR/SERPINA1/CST7/VEGFA/TNFSF14/SERPINB10/KLF4/CR1/SERPIND1/PTGS2/NR4A1	30
BP	GO:0002690	positive regulation of leukocyte chemotaxis	18/638	94/18800	2.28105e-09	1.33734e-07	1.02232e-07	S100A7/CXCL10/SERPINE1/CX3CR1/GPSM3/VEGFA/TNFSF14/SPI1/RAC2/CCR1/RIPOR2/C5AR1/FPR2/CCL4/CCL3/IL6/CXCL8/EDN2	18
BP	GO:0050870	positive regulation of T cell activation	28/638	223/18800	2.53992e-09	1.47026e-07	1.12393e-07	THY1/CD24/CD209/CD40LG/ICOS/ZAP70/NLRP3/SASH3/FCHO1/LILRB1/SOCS1/MAP3K8/RHOH/HES1/CORO1A/PTPRC/CD1D/TNFSF14/CD83/IL7R/CCL2/LILRB2/ADAM8/CR1/SIRPB1/IL1B/IL6/EGR3	28
BP	GO:0070661	leukocyte proliferation	35/638	330/18800	2.6107e-09	1.49234e-07	1.14081e-07	PLA2G2D/TREM2/CD24/FGF10/CD209/CD40LG/CTLA4/ZAP70/FCRL3/SASH3/CLEC4G/LILRB1/HES1/CORO1A/PTPRC/CD1D/GAPT/TNFSF14/RAC2/CLCF1/FCGR3A/IL7R/LILRB2/GPR183/TNFRSF13B/CD300A/LST1/CLC/CR1/CCL8/MNDA/SLC11A1/IL10/IL1B/IL6	35
BP	GO:0070663	regulation of leukocyte proliferation	30/638	254/18800	2.97636e-09	1.66858e-07	1.27553e-07	PLA2G2D/CD24/FGF10/CD209/CD40LG/CTLA4/ZAP70/FCRL3/SASH3/CLEC4G/LILRB1/HES1/CORO1A/PTPRC/CD1D/RAC2/CLCF1/FCGR3A/LILRB2/GPR183/TNFRSF13B/CD300A/LST1/CLC/CR1/CCL8/MNDA/IL10/IL1B/IL6	30
BP	GO:0032943	mononuclear cell proliferation	33/638	300/18800	2.99199e-09	1.66858e-07	1.27553e-07	PLA2G2D/CD24/FGF10/CD209/CD40LG/CTLA4/ZAP70/FCRL3/SASH3/CLEC4G/LILRB1/HES1/CORO1A/PTPRC/CD1D/GAPT/TNFSF14/RAC2/CLCF1/FCGR3A/IL7R/LILRB2/GPR183/TNFRSF13B/CD300A/LST1/CLC/CR1/MNDA/SLC11A1/IL10/IL1B/IL6	33
BP	GO:0002822	regulation of adaptive immune response based on somatic recombination of immune receptors built from immunoglobulin superfamily domains	24/638	173/18800	4.82094e-09	2.65616e-07	2.03048e-07	CD1A/AZGP1/TREM2/KLRD1/NLRP3/SASH3/CLEC4G/C4BPB/LILRB1/FUT7/PTPRC/CD1D/CLCF1/IL7R/TBX21/WAS/CLC/CR1/C4BPA/FCER2/SLC11A1/IL10/IL1B/IL6	24
BP	GO:0002819	regulation of adaptive immune response	25/638	188/18800	5.58973e-09	3.04307e-07	2.32625e-07	CD1A/AZGP1/TREM2/KLRD1/NLRP3/SASH3/CLEC4G/C4BPB/LILRB1/FUT7/PTPRC/CD1D/CLCF1/CD48/IL7R/TBX21/WAS/CLC/CR1/C4BPA/FCER2/SLC11A1/IL10/IL1B/IL6	25
BP	GO:0002706	regulation of lymphocyte mediated immunity	24/638	175/18800	6.08132e-09	3.27175e-07	2.50106e-07	CD1A/AZGP1/TREM2/SH2D1B/KLRD1/NLRP3/SASH3/CLEC4G/C4BPB/LILRB1/FUT7/PTPRC/CD1D/CLCF1/IL7R/TBX21/WAS/CLC/CR1/C4BPA/FCER2/IL10/IL1B/IL6	24
BP	GO:0010466	negative regulation of peptidase activity	30/638	262/18800	6.18675e-09	3.28977e-07	2.51483e-07	LCN1/OPRPN/SPINK7/CST1/LTF/SMR3B/SERPINB3/SERPINB13/SERPINB7/A2ML1/SPINK5/CST6/ITIH3/SERPINE2/CSTA/WFDC1/PI3/SERPINE1/SORL1/PLAUR/SERPINA1/CST7/VEGFA/TNFSF14/SERPINB10/KLF4/CR1/SERPIND1/PTGS2/NR4A1	30
BP	GO:0070372	regulation of ERK1 and ERK2 cascade	33/638	311/18800	7.391e-09	3.88495e-07	2.96981e-07	S100A7/ADIPOQ/FN1/DUSP26/TREM2/CCL18/F2R/FGF10/PLA2G5/GPBAR1/TBC1D10C/DUSP4/CCL24/SCIMP/PTPRC/C5AR2/CCR1/CCL2/GPR183/ADCYAP1/NLRP12/CCL8/C5AR1/NLRP6/CCL3L1/FPR2/CCL4/LIF/CCL3/JUN/IL1B/ATF3/CCN1	33
BP	GO:0032677	regulation of interleukin-8 production	18/638	102/18800	8.90834e-09	4.6293e-07	3.53883e-07	ADIPOQ/SERPINE1/F2R/CD33/PTPRC/CD244/C5AR2/ELANE/HSPA1B/KLF4/HSPA1A/TLR8/LILRA2/FCN1/FFAR2/IL10/IL1B/IL6	18
BP	GO:0032637	interleukin-8 production	18/638	103/18800	1.04587e-08	5.37389e-07	4.10803e-07	ADIPOQ/SERPINE1/F2R/CD33/PTPRC/CD244/C5AR2/ELANE/HSPA1B/KLF4/HSPA1A/TLR8/LILRA2/FCN1/FFAR2/IL10/IL1B/IL6	18
BP	GO:0045619	regulation of lymphocyte differentiation	24/638	181/18800	1.19494e-08	6.07162e-07	4.6414e-07	INHBA/SPINK5/ZFP36L2/CTLA4/ZAP70/FCRL3/CAMK4/NLRP3/SASH3/SOCS1/NRARP/RHOH/PTPRC/CD83/PRDM1/IL7R/LILRB2/TBX21/ADAM8/NFAM1/CR1/PGLYRP1/IL10/EGR3	24
BP	GO:0002444	myeloid leukocyte mediated immunity	18/638	104/18800	1.2254e-08	6.15796e-07	4.7074e-07	CX3CR1/ITGB2/ITGAM/PIK3CD/LAT2/ADGRE2/SPI1/RAC2/FCGR3A/ELANE/FGR/PRAM1/CD300A/NLRP6/TREM1/CCL3/IL6/NR4A3	18
BP	GO:0050728	negative regulation of inflammatory response	24/638	182/18800	1.33333e-08	6.6275e-07	5.06634e-07	KRT1/ADIPOQ/MIR205/TREM2/WFDC1/LRFN5/NLRP3/AOAH/CNR2/CST7/PTPRC/ELANE/HCK/KLF4/FGR/SIGLEC10/MEFV/PGLYRP1/NLRP12/NLRP6/FPR2/IL10/SOCS3/ZFP36	24
BP	GO:0002460	adaptive immune response based on somatic recombination of immune receptors built from immunoglobulin superfamily domains	36/638	370/18800	1.52771e-08	7.51205e-07	5.74252e-07	CD1A/AZGP1/TREM2/TRBC1/CD40LG/KLRD1/NLRP3/SASH3/CLEC4G/C4BPB/LILRB1/C6/FUT7/PTPRC/CD1D/GAPT/CLCF1/IGHV3-33/FCGR3A/LY9/PRF1/IL7R/IGHM/TBX21/WAS/TLR8/IGHV3-11/C7/CLC/CR1/C4BPA/FCER2/SLC11A1/IL10/IL1B/IL6	36
BP	GO:0150076	neuroinflammatory response	15/638	73/18800	1.81692e-08	8.83911e-07	6.75698e-07	MMP3/TREM2/CX3CR1/LRRK2/ITGB2/ITGAM/CST7/PTPRC/C5AR1/FPR2/CCL3/JUN/IL1B/PTGS2/IL6	15
BP	GO:0007229	integrin-mediated signaling pathway	18/638	107/18800	1.94788e-08	9.37646e-07	7.16775e-07	FN1/THY1/ITGA8/ITGB6/ITGB2/CD40LG/ITGA2B/ITGAM/TSPAN32/MPIG6B/ITGAL/PLEK/HCK/FYB1/FGR/PRAM1/ITGAX/ADAMTS1	18
BP	GO:0006968	cellular defense response	13/638	54/18800	2.15896e-08	1.01783e-06	7.78068e-07	CXCL9/CX3CR1/GNLY/TRAT1/PRF1/LILRB2/NCF2/NCF1/CCR3/MNDA/C5AR1/CXCR2/FOSL1	13
BP	GO:0061900	glial cell activation	13/638	54/18800	2.15896e-08	1.01783e-06	7.78068e-07	TREM2/CX3CR1/LRRK2/ITGB2/ITGAM/CST7/PTPRC/C5AR1/FPR2/CCL3/JUN/IL1B/IL6	13
BP	GO:0007204	positive regulation of cytosolic calcium ion concentration	33/638	325/18800	2.18683e-08	1.02045e-06	7.80072e-07	CXCL9/CXCL10/PLN/CXCL11/F2RL2/TRPM1/THY1/CD24/F2R/CX3CR1/GPR18/P2RX1/AGTR1/P2RY10/GPR174/SLC24A4/CORO1A/PTPRC/C5AR2/CCR1/GPR65/ADCYAP1/S1PR4/CCR3/C5AR1/CXCR2/PROK2/FPR1/FPR2/CXCR4/CXCR1/CCL3/EDN2	33
BP	GO:0031424	keratinization	16/638	85/18800	2.29319e-08	1.05927e-06	8.09748e-07	SPRR2E/SPRR2D/SPRR1B/KRT3/SPRR3/KRT6B/KRT6A/SPRR1A/KRT1/KRT6C/KRT16/KRT76/SPRR2A/IVL/CNFN/KRT78	16
BP	GO:0043299	leukocyte degranulation	15/638	76/18800	3.22982e-08	1.477e-06	1.12908e-06	ITGB2/ITGAM/PIK3CD/LAT2/NKG7/CORO1A/ADGRE2/SPI1/RAC2/HCK/FGR/PRAM1/CD300A/CCL3/NR4A3	15
BP	GO:0001774	microglial cell activation	12/638	47/18800	3.70469e-08	1.67738e-06	1.28226e-06	TREM2/CX3CR1/LRRK2/ITGB2/ITGAM/CST7/PTPRC/C5AR1/FPR2/CCL3/JUN/IL6	12
BP	GO:0002709	regulation of T cell mediated immunity	16/638	88/18800	3.83905e-08	1.72117e-06	1.31573e-06	CD1A/AZGP1/KLRD1/NLRP3/SASH3/CLEC4G/LILRB1/FUT7/PTPRC/CD1D/IL7R/TBX21/WAS/CLC/IL1B/IL6	16
BP	GO:0002526	acute inflammatory response	18/638	113/18800	4.68424e-08	2.07971e-06	1.58982e-06	FN1/S100A8/PLA2G2D/NLRP3/ALOX5AP/FUT7/SERPINA1/FCGR3A/ELANE/ADAM8/FFAR2/NLRP6/C2CD4B/TREM1/IL1B/PTGS2/IL6/OSM	18
BP	GO:0051480	regulation of cytosolic calcium ion concentration	34/638	356/18800	6.06892e-08	2.66857e-06	2.03997e-06	CXCL9/ATP2B2/CXCL10/PLN/CXCL11/F2RL2/TRPM1/THY1/CD24/F2R/CX3CR1/GPR18/P2RX1/AGTR1/P2RY10/GPR174/SLC24A4/CORO1A/PTPRC/C5AR2/CCR1/GPR65/ADCYAP1/S1PR4/CCR3/C5AR1/CXCR2/PROK2/FPR1/FPR2/CXCR4/CXCR1/CCL3/EDN2	34
BP	GO:0002269	leukocyte activation involved in inflammatory response	12/638	50/18800	7.84152e-08	3.41517e-06	2.6107e-06	TREM2/CX3CR1/LRRK2/ITGB2/ITGAM/CST7/PTPRC/C5AR1/FPR2/CCL3/JUN/IL6	12
BP	GO:0009913	epidermal cell differentiation	26/638	230/18800	8.25784e-08	3.56256e-06	2.72337e-06	SPRR2E/SPRR2D/S100A7/SPRR1B/KRT3/SPRR3/KRT6B/KRT6A/SPRR1A/KRT1/KRT6C/KRT16/KRT76/SPRR2A/KRT10/IVL/CNFN/KRT78/SPINK5/CSTA/ETV4/HES1/MAFF/KLF4/OVOL1/ZFP36	26
BP	GO:0055074	calcium ion homeostasis	40/638	468/18800	8.87407e-08	3.79263e-06	2.89924e-06	CXCL9/ATP2B2/CXCL10/PLN/CXCL11/F2RL2/TRPM1/THY1/SLC24A5/CD24/F2R/CX3CR1/GPR18/SNX10/P2RX1/AGTR1/P2RY10/GPR174/SLC24A4/CORO1A/PTPRC/C5AR2/CCR1/ELANE/PRKCB/GPR65/ADCYAP1/S1PR4/CCL8/CCR3/C5AR1/CXCR2/PROK2/FPR1/FPR2/CXCR4/DRD5/CXCR1/CCL3/EDN2	40
BP	GO:0042116	macrophage activation	17/638	106/18800	9.9695e-08	4.22134e-06	3.22697e-06	TREM2/CX3CR1/LRRK2/ITGB2/LRFN5/ITGAM/CST7/PTPRC/JUND/SLC11A1/C5AR1/FPR2/IL10/CCL3/JUN/IL6/EDN2	17
BP	GO:0050729	positive regulation of inflammatory response	20/638	145/18800	1.01559e-07	4.2608e-06	3.25713e-06	S100A8/TREM2/SERPINE1/LRRK2/GPSM3/AGTR1/ALOX5AP/CCL24/NKG7/ADAM8/S100A12/LILRA5/NLRP12/FFAR2/C2CD4B/CCL3/IL1B/PTGS2/IL6/OSM	20
BP	GO:0032731	positive regulation of interleukin-1 beta production	13/638	62/18800	1.26113e-07	5.17479e-06	3.95582e-06	NLRP3/NLRC4/PYHIN1/GBP5/TLR8/LILRA5/MEFV/LILRA2/NLRP12/MNDA/CCL3/IL6/EGR1	13
BP	GO:0032757	positive regulation of interleukin-8 production	13/638	62/18800	1.26113e-07	5.17479e-06	3.95582e-06	ADIPOQ/SERPINE1/F2R/CD244/ELANE/HSPA1B/HSPA1A/TLR8/LILRA2/FCN1/FFAR2/IL1B/IL6	13
BP	GO:0006874	cellular calcium ion homeostasis	39/638	456/18800	1.26739e-07	5.17479e-06	3.95582e-06	CXCL9/ATP2B2/CXCL10/PLN/CXCL11/F2RL2/TRPM1/THY1/SLC24A5/CD24/F2R/CX3CR1/GPR18/P2RX1/AGTR1/P2RY10/GPR174/SLC24A4/CORO1A/PTPRC/C5AR2/CCR1/ELANE/PRKCB/GPR65/ADCYAP1/S1PR4/CCL8/CCR3/C5AR1/CXCR2/PROK2/FPR1/FPR2/CXCR4/DRD5/CXCR1/CCL3/EDN2	39
BP	GO:0072503	cellular divalent inorganic cation homeostasis	41/638	494/18800	1.35929e-07	5.50091e-06	4.20512e-06	CXCL9/ATP2B2/CXCL10/PLN/CXCL11/F2RL2/TRPM1/S100A8/THY1/SLC24A5/CD24/F2R/CX3CR1/GPR18/P2RX1/AGTR1/P2RY10/GPR174/SLC24A4/CORO1A/PTPRC/C5AR2/CCR1/ELANE/PRKCB/GPR65/ADCYAP1/S1PR4/CCL8/CCR3/SLC11A1/C5AR1/CXCR2/PROK2/FPR1/FPR2/CXCR4/DRD5/CXCR1/CCL3/EDN2	41
BP	GO:0031348	negative regulation of defense response	28/638	268/18800	1.4148e-07	5.67535e-06	4.33847e-06	KRT1/ADIPOQ/SPINK5/MIR205/TREM2/WFDC1/LRFN5/KLRD1/NLRP3/LILRB1/AOAH/CNR2/CST7/PTPRC/ELANE/HCK/KLF4/FGR/SIGLEC10/CR1/MEFV/PGLYRP1/NLRP12/NLRP6/FPR2/IL10/SOCS3/ZFP36	28
BP	GO:0050832	defense response to fungus	12/638	53/18800	1.56997e-07	6.24301e-06	4.77242e-06	LTF/S100A8/RNASE7/CX3CR1/PLA2G5/GNLY/SPI1/ELANE/S100A12/DEFA3/CLEC4D/CLEC4E	12
BP	GO:0042113	B cell activation	32/638	336/18800	1.58686e-07	6.25579e-06	4.78218e-06	INHBA/ZFP36L2/SKAP2/TRBC1/CD40LG/CTLA4/TBC1D10C/ZAP70/FCRL3/SASH3/PIK3CD/LAT2/PTPRC/GAPT/SPI1/CLCF1/IGHV3-33/THEMIS2/IL7R/IGHM/PRKCB/TBX21/GPR183/TNFRSF13B/CD300A/IGHV3-11/NFAM1/CR1/ADGRG3/MNDA/IL10/IL6	32
BP	GO:0032611	interleukin-1 beta production	17/638	110/18800	1.73769e-07	6.73428e-06	5.14796e-06	TREM2/F2R/CX3CR1/CD33/NLRP3/NLRC4/PYHIN1/GBP5/TLR8/LILRA5/MEFV/LILRA2/NLRP12/MNDA/CCL3/IL6/EGR1	17
BP	GO:0032651	regulation of interleukin-1 beta production	17/638	110/18800	1.73769e-07	6.73428e-06	5.14796e-06	TREM2/F2R/CX3CR1/CD33/NLRP3/NLRC4/PYHIN1/GBP5/TLR8/LILRA5/MEFV/LILRA2/NLRP12/MNDA/CCL3/IL6/EGR1	17
BP	GO:0009620	response to fungus	13/638	64/18800	1.87355e-07	7.19979e-06	5.50382e-06	LTF/S100A8/RNASE7/CX3CR1/PLA2G5/SCIMP/GNLY/SPI1/ELANE/S100A12/DEFA3/CLEC4D/CLEC4E	13
BP	GO:0071347	cellular response to interleukin-1	17/638	111/18800	1.98828e-07	7.56092e-06	5.77988e-06	ADAMTS12/CCL18/SOX9/CCL24/HES1/MYC/CCL2/KLF2/CCL8/CAMP/CCL3L1/CCL4/CCL3/IL1B/IL6/CXCL8/EGR1	17
BP	GO:0008360	regulation of cell shape	20/638	151/18800	2.00059e-07	7.56092e-06	5.77988e-06	COCH/FN1/ITGB2/RHOB/FMNL1/CCL24/FGD3/SEMA3E/RHOH/HPN/CORO1A/VEGFA/RAC2/HCK/RND3/CCL2/FGR/LST1/PEAK3/CCL3	20
BP	GO:0018149	peptide cross-linking	10/638	36/18800	2.16081e-07	8.07136e-06	6.17008e-06	SPRR2E/SPRR1B/SPRR3/SPRR1A/KRT1/KRT10/IVL/FN1/CSTA/PI3	10
BP	GO:0042060	wound healing	37/638	429/18800	2.17095e-07	8.07136e-06	6.17008e-06	SPRR3/COMP/KRT6A/KRT1/FN1/DGKI/F2RL2/SERPINE2/S100A8/WNT7A/WFDC1/ITGB6/SERPINE1/F2R/FGF10/RAP2B/P2RX1/CD40LG/PLAUR/TSPAN32/MPIG6B/C4BPB/F10/PLEK/SERPINA1/VEGFA/WAS/JAML/CLDN4/SLC11A1/NLRP6/CXCR4/DRD5/HBEGF/SERPIND1/IL6/CCN1	37
BP	GO:0030198	extracellular matrix organization	30/638	307/18800	2.22235e-07	8.19581e-06	6.26521e-06	COL11A1/COMP/KLK7/MMP3/MMP11/COL10A1/MYH11/SPINK5/COL8A1/CTSV/POSTN/ADAMTS12/HMCN1/MMP1/ITGA8/MMP28/HPSE2/SOX9/ADAMTSL4/FOXF2/THSD4/FLRT2/LCP1/HPN/ELANE/ADAM8/MMP25/ADAMTS1/IL6/CCN1	30
BP	GO:0002456	T cell mediated immunity	17/638	112/18800	2.27134e-07	8.30946e-06	6.35209e-06	CD1A/AZGP1/KLRD1/NLRP3/SASH3/CLEC4G/LILRB1/FUT7/PTPRC/CD1D/PRF1/IL7R/TBX21/WAS/CLC/IL1B/IL6	17
BP	GO:0043062	extracellular structure organization	30/638	308/18800	2.38488e-07	8.65562e-06	6.61671e-06	COL11A1/COMP/KLK7/MMP3/MMP11/COL10A1/MYH11/SPINK5/COL8A1/CTSV/POSTN/ADAMTS12/HMCN1/MMP1/ITGA8/MMP28/HPSE2/SOX9/ADAMTSL4/FOXF2/THSD4/FLRT2/LCP1/HPN/ELANE/ADAM8/MMP25/ADAMTS1/IL6/CCN1	30
BP	GO:0030216	keratinocyte differentiation	21/638	167/18800	2.43513e-07	8.7684e-06	6.70292e-06	SPRR2E/SPRR2D/S100A7/SPRR1B/KRT3/SPRR3/KRT6B/KRT6A/SPRR1A/KRT1/KRT6C/KRT16/KRT76/SPRR2A/KRT10/IVL/CNFN/KRT78/CSTA/ETV4/ZFP36	21
BP	GO:0045229	external encapsulating structure organization	30/638	310/18800	2.74362e-07	9.80201e-06	7.49306e-06	COL11A1/COMP/KLK7/MMP3/MMP11/COL10A1/MYH11/SPINK5/COL8A1/CTSV/POSTN/ADAMTS12/HMCN1/MMP1/ITGA8/MMP28/HPSE2/SOX9/ADAMTSL4/FOXF2/THSD4/FLRT2/LCP1/HPN/ELANE/ADAM8/MMP25/ADAMTS1/IL6/CCN1	30
BP	GO:0045730	respiratory burst	10/638	37/18800	2.87168e-07	1.018e-05	7.782e-06	TREM2/CD24/PIK3CD/RAC2/HCK/NCF1B/NCF2/NCF1C/NCF1/SLC11A1	10
BP	GO:0001818	negative regulation of cytokine production	33/638	363/18800	2.99759e-07	1.05446e-05	8.06073e-06	ADIPOQ/LTF/INHBA/FN1/MIR205/CIDEA/TREM2/CD24/CX3CR1/CD33/GPR18/NLRP3/NAV3/LILRB1/PTPRC/CD83/C5AR2/ELANE/KLF4/TBX21/TLR8/KLF2/SRGN/CR1/LILRA5/MEFV/PGLYRP1/NLRP12/SLC11A1/NLRP6/IL10/ZFP36/IL6	33
BP	GO:0043410	positive regulation of MAPK cascade	40/638	491/18800	3.1521e-07	1.10035e-05	8.41152e-06	S100A7/TREM2/WNT7A/CD24/CCL18/F2R/FGF10/PLA2G5/LRRK2/GPBAR1/FCRL3/PIK3R5/CCL24/SCIMP/VEGFA/PTPRC/SPI1/C5AR2/CCR1/ELANE/CCL2/GPR183/ADAM8/S100A12/ADCYAP1/NCF1/LILRA5/CCL8/GADD45B/C5AR1/CCL3L1/FPR2/GDF15/CCL4/LIF/CCL3/JUN/IL1B/IL6/OSM	40
BP	GO:0031214	biomineral tissue development	21/638	170/18800	3.29678e-07	1.14213e-05	8.73093e-06	COMP/LTF/ASPN/SPP1/RSPO2/ITGB6/ADGRV1/SOX9/ALPL/SLC20A1/SNX10/SLC24A4/NELL1/CCR1/FGR/WNT10B/SRGN/PHOSPHO1/CCL3/PTGS2/CCN1	21
BP	GO:0002673	regulation of acute inflammatory response	11/638	47/18800	3.61199e-07	1.24193e-05	9.49381e-06	PLA2G2D/NLRP3/ALOX5AP/FUT7/ADAM8/FFAR2/C2CD4B/IL1B/PTGS2/IL6/OSM	11
BP	GO:0032612	interleukin-1 production	18/638	129/18800	3.6916e-07	1.2425e-05	9.49819e-06	TREM2/F2R/CX3CR1/CD33/NLRP3/NLRC4/PYHIN1/GBP5/TLR8/LILRA5/MEFV/LILRA2/NLRP12/MNDA/IL10/CCL3/IL6/EGR1	18
BP	GO:0032652	regulation of interleukin-1 production	18/638	129/18800	3.6916e-07	1.2425e-05	9.49819e-06	TREM2/F2R/CX3CR1/CD33/NLRP3/NLRC4/PYHIN1/GBP5/TLR8/LILRA5/MEFV/LILRA2/NLRP12/MNDA/IL10/CCL3/IL6/EGR1	18
BP	GO:0002285	lymphocyte activation involved in immune response	23/638	201/18800	3.69517e-07	1.2425e-05	9.49819e-06	CD40LG/NLRP3/LILRB1/LCP1/ITGAL/NKG7/CORO1A/PTPRC/CD244/GAPT/SPI1/CLCF1/LY9/APBB1IP/TBX21/GPR183/CR1/PGLYRP1/CLEC4D/SLC11A1/IL10/CLEC4E/IL6	23
BP	GO:0045861	negative regulation of proteolysis	32/638	350/18800	3.99199e-07	1.33146e-05	1.01783e-05	LCN1/OPRPN/SPINK7/CST1/LTF/SMR3B/SERPINB3/SERPINB13/SERPINB7/A2ML1/SPINK5/CST6/ITIH3/SERPINE2/CSTA/WFDC1/PI3/SERPINE1/LRRK2/SORL1/PLAUR/SERPINA1/CST7/VEGFA/TNFSF14/SERPINB10/KLF4/CR1/IL10/SERPIND1/PTGS2/NR4A1	32
BP	GO:0110148	biomineralization	21/638	172/18800	4.01798e-07	1.33146e-05	1.01783e-05	COMP/LTF/ASPN/SPP1/RSPO2/ITGB6/ADGRV1/SOX9/ALPL/SLC20A1/SNX10/SLC24A4/NELL1/CCR1/FGR/WNT10B/SRGN/PHOSPHO1/CCL3/PTGS2/CCN1	21
BP	GO:0007200	phospholipase C-activating G protein-coupled receptor signaling pathway	16/638	104/18800	4.25398e-07	1.39953e-05	1.06986e-05	GRP/F2RL2/F2R/CX3CR1/GPR18/AGTR1/PLCB2/P2RY10/GPR174/C5AR2/GPR65/C5AR1/CXCR2/FPR1/FPR2/DRD5	16
BP	GO:0001909	leukocyte mediated cytotoxicity	18/638	131/18800	4.66353e-07	1.52331e-05	1.16448e-05	CD1A/AZGP1/CX3CR1/KLRD1/ITGAM/LILRB1/NKG7/CORO1A/PTPRC/CD1D/GZMB/SPI1/FCGR3A/PRF1/IL7R/ELANE/NLRP6/TREM1	18
BP	GO:0051346	negative regulation of hydrolase activity	33/638	371/18800	4.92951e-07	1.59877e-05	1.22216e-05	LCN1/OPRPN/SPINK7/CST1/LTF/SMR3B/SERPINB3/SERPINB13/SERPINB7/A2ML1/SPINK5/CST6/ITIH3/SERPINE2/CSTA/WFDC1/PI3/SERPINE1/LRRK2/SORL1/PLAUR/SERPINA1/CST7/VEGFA/TNFSF14/SERPINB10/KLF4/CR1/PPP1R15A/SERPIND1/RGS2/PTGS2/NR4A1	33
BP	GO:0002275	myeloid cell activation involved in immune response	15/638	93/18800	5.20976e-07	1.67776e-05	1.28255e-05	TREM2/CX3CR1/ITGB2/ITGAM/PIK3CD/LAT2/ADGRE2/SPI1/RAC2/FGR/PRAM1/CD300A/LILRA2/CCL3/NR4A3	15
BP	GO:0072677	eosinophil migration	8/638	23/18800	5.25644e-07	1.68096e-05	1.28499e-05	SCG2/CCL24/CCL2/CD300A/ADAM8/CCL8/CCL4/CCL3	8
BP	GO:0044403	biological process involved in symbiotic interaction	28/638	286/18800	5.41193e-07	1.71866e-05	1.31382e-05	KRT6A/LRRC15/LTF/SERPINB3/FN1/ITGB6/CX3CR1/CD209/AGTR1/CLEC4G/HPN/SELPLG/ELANE/HSPA1B/HSPA1A/CR1/CH25H/PGLYRP1/CCL8/FCN1/CAMP/NLRP6/CCL4/CXCR4/TREM1/CCL3/JUN/CXCL8	28
BP	GO:0030282	bone mineralization	17/638	121/18800	7.0333e-07	2.21816e-05	1.69565e-05	COMP/LTF/ASPN/RSPO2/ADGRV1/SOX9/ALPL/SNX10/NELL1/CCR1/FGR/WNT10B/SRGN/PHOSPHO1/CCL3/PTGS2/CCN1	17
BP	GO:0002573	myeloid leukocyte differentiation	23/638	210/18800	8.05965e-07	2.52444e-05	1.92978e-05	ADIPOQ/LTF/INHBA/TREM2/ITGB6/SNX10/CAMK4/CITED2/LILRB1/PIK3CD/VEGFA/SPI1/CCR1/MYC/GPR183/TRIB1/EVI2B/LILRB3/LIF/JUNB/CCL3/JUN/FOS	23
BP	GO:0050679	positive regulation of epithelial cell proliferation	23/638	211/18800	8.76294e-07	2.72605e-05	2.0839e-05	CRNN/SCG2/WNT7A/SOX9/FGF10/GPBAR1/AGTR1/CCL24/PIK3CD/NRARP/HPN/VEGFA/C5AR2/MYC/JAML/CCR3/C5AR1/IL10/JUN/AREG/NR4A3/NR4A1/EGR3	23
BP	GO:0032732	positive regulation of interleukin-1 production	13/638	73/18800	9.29609e-07	2.85309e-05	2.18102e-05	NLRP3/NLRC4/PYHIN1/GBP5/TLR8/LILRA5/MEFV/LILRA2/NLRP12/MNDA/CCL3/IL6/EGR1	13
BP	GO:0045123	cellular extravasation	13/638	73/18800	9.29609e-07	2.85309e-05	2.18102e-05	THY1/CX3CR1/LYVE1/ITGAL/PIK3CD/FUT7/SELPLG/ELANE/CCL2/ADAM8/JAML/RIPOR2/SELL	13
BP	GO:0002705	positive regulation of leukocyte mediated immunity	18/638	138/18800	1.01844e-06	3.10488e-05	2.3735e-05	CD1A/AZGP1/TREM2/ITGB2/SH2D1B/KLRD1/ITGAM/NLRP3/SASH3/SCIMP/PTPRC/CD1D/SPI1/CLCF1/TBX21/FCER2/IL1B/IL6	18
BP	GO:0002698	negative regulation of immune effector process	16/638	112/18800	1.18637e-06	3.59289e-05	2.74655e-05	SPINK5/CX3CR1/FCRL3/KLRD1/CLEC4G/C4BPB/LILRB1/PTPRC/SPI1/IL7R/TBX21/CD300A/CR1/C4BPA/PGLYRP1/IL10	16
BP	GO:0050864	regulation of B cell activation	22/638	200/18800	1.29559e-06	3.89784e-05	2.97967e-05	INHBA/ZFP36L2/TRBC1/CTLA4/TBC1D10C/FCRL3/SASH3/PTPRC/CLCF1/IGHV3-33/THEMIS2/IGHM/TBX21/GPR183/TNFRSF13B/CD300A/IGHV3-11/NFAM1/CR1/MNDA/IL10/IL6	22
BP	GO:0009612	response to mechanical stimulus	22/638	201/18800	1.40941e-06	4.21256e-05	3.22025e-05	COL11A1/CXCL10/CNTNAP2/SERPINE2/STRA6/ADGRV1/KCNK2/SOX9/CITED2/HPN/JUND/TNFSF14/TLR8/CASP5/CXCR4/FOSL1/BTG2/JUN/IL1B/PTGS2/FOS/FOSB	22
BP	GO:0045055	regulated exocytosis	24/638	234/18800	1.53045e-06	4.52076e-05	3.45586e-05	SYT12/WNT7A/LRRK2/ITGB2/STX11/P2RX1/ITGAM/PLEK/PIK3CD/LAT2/NKG7/CORO1A/ADGRE2/SPI1/RAC2/GRIN3A/HCK/PRKCB/FGR/PRAM1/CD300A/UNC13C/CCL3/NR4A3	24
BP	GO:0019722	calcium-mediated signaling	22/638	202/18800	1.53229e-06	4.52076e-05	3.45586e-05	PLN/TREM2/CX3CR1/LRRK2/TBC1D10C/ZAP70/AGTR1/SLC24A4/PLEK/LAT2/PTPRC/TRAT1/CCR1/CCR3/CXCR2/FPR2/CCL4/CXCR4/CXCR1/CCL3/CXCL8/EDN2	22
BP	GO:1902107	positive regulation of leukocyte differentiation	19/638	157/18800	1.63078e-06	4.72894e-05	3.615e-05	TREM2/ZAP70/NLRP3/SASH3/SOCS1/RHOH/PTPRC/CD83/CCR1/IL7R/LILRB2/TRIB1/ADAM8/EVI2B/CR1/LIF/IL10/FOS/EGR3	19
BP	GO:1903708	positive regulation of hemopoiesis	19/638	157/18800	1.63078e-06	4.72894e-05	3.615e-05	TREM2/ZAP70/NLRP3/SASH3/SOCS1/RHOH/PTPRC/CD83/CCR1/IL7R/LILRB2/TRIB1/ADAM8/EVI2B/CR1/LIF/IL10/FOS/EGR3	19
BP	GO:0045576	mast cell activation	12/638	65/18800	1.63388e-06	4.72894e-05	3.615e-05	LCP2/PIK3CD/LAT2/CNR2/RHOH/ADGRE2/RAC2/FGR/CD300A/S100A12/CD300LF/NR4A3	12
BP	GO:0019932	second-messenger-mediated signaling	28/638	303/18800	1.71655e-06	4.93698e-05	3.77403e-05	PLN/TREM2/RASD2/SOX9/CX3CR1/LRRK2/TBC1D10C/ZAP70/AGTR1/SLC24A4/PLEK/LAT2/VEGFA/PTPRC/TRAT1/CCR1/ADCYAP1/CCR3/CXCR2/FPR1/FPR2/CCL4/CXCR4/CXCR1/RASD1/CCL3/CXCL8/EDN2	28
BP	GO:0042098	T cell proliferation	22/638	204/18800	1.8079e-06	5.16721e-05	3.95003e-05	PLA2G2D/CD24/CD209/CD40LG/CTLA4/ZAP70/SASH3/CLEC4G/LILRB1/HES1/CORO1A/PTPRC/CD1D/TNFSF14/RAC2/LILRB2/CLC/CR1/SLC11A1/IL10/IL1B/IL6	22
BP	GO:0071675	regulation of mononuclear cell migration	16/638	116/18800	1.91063e-06	5.42689e-05	4.14854e-05	S100A7/CXCL10/SERPINE1/CX3CR1/PADI2/TNFSF14/SPI1/CCR1/CCL2/ADAM8/RIPOR2/C5AR1/FPR2/CCL4/CCL3/DUSP1	16
BP	GO:0042129	regulation of T cell proliferation	20/638	174/18800	1.97265e-06	5.56848e-05	4.25678e-05	PLA2G2D/CD24/CD209/CD40LG/CTLA4/ZAP70/SASH3/CLEC4G/LILRB1/HES1/CORO1A/PTPRC/CD1D/RAC2/LILRB2/CLC/CR1/IL10/IL1B/IL6	20
BP	GO:0002675	positive regulation of acute inflammatory response	8/638	27/18800	2.11028e-06	5.92043e-05	4.52582e-05	ALOX5AP/ADAM8/FFAR2/C2CD4B/IL1B/PTGS2/IL6/OSM	8
BP	GO:0002704	negative regulation of leukocyte mediated immunity	12/638	67/18800	2.28658e-06	6.3373e-05	4.84449e-05	CX3CR1/KLRD1/CLEC4G/C4BPB/LILRB1/PTPRC/SPI1/IL7R/TBX21/CD300A/CR1/C4BPA	12
BP	GO:0072678	T cell migration	12/638	67/18800	2.28658e-06	6.3373e-05	4.84449e-05	S100A7/CXCL10/CXCL11/ZAP70/ITGAL/PIK3CD/TNFSF14/CCL2/GPR183/ADAM8/RIPOR2/CCL3	12
BP	GO:0051250	negative regulation of lymphocyte activation	19/638	161/18800	2.38716e-06	6.5762e-05	5.02711e-05	INHBA/PLA2G2D/CTLA4/TBC1D10C/CLEC4G/LILRB1/SOCS1/NRARP/LILRB2/TBX21/FGR/TNFRSF13B/CD300A/LST1/RIPOR2/CR1/PGLYRP1/MNDA/IL10	19
BP	GO:0043409	negative regulation of MAPK cascade	20/638	179/18800	3.06738e-06	8.39947e-05	6.4209e-05	ADIPOQ/SERPINB3/DUSP26/TREM2/SORL1/TBC1D10C/DUSP4/DUSP8/PTPRC/MYC/CD300A/NLRP12/NLRP6/LIF/RGS2/DUSP1/IL1B/DUSP2/DUSP5/ATF3	20
BP	GO:0036230	granulocyte activation	10/638	47/18800	3.14272e-06	8.55456e-05	6.53946e-05	ITGB2/ITGAM/SPI1/PRAM1/CD300A/LILRA2/CAMP/CXCR2/CCL3/CXCL8	10
BP	GO:0002831	regulation of response to biotic stimulus	30/638	351/18800	3.6707e-06	9.93261e-05	7.59289e-05	KLK7/LTF/COCH/SPINK5/TREM2/PLA2G5/SH2D1B/KLRD1/TSPAN32/LILRB1/SOCS1/NLRC4/SCIMP/PYHIN1/CD1D/SPI1/HCK/GBP5/FGR/TRIB1/TLR8/ADAM8/CR1/NCF1/LILRA2/MNDA/FCN1/FFAR2/FPR2/IL1B	30
BP	GO:0045580	regulation of T cell differentiation	18/638	151/18800	3.79179e-06	0.000101999	7.79723e-05	SPINK5/CTLA4/ZAP70/CAMK4/NLRP3/SASH3/SOCS1/NRARP/RHOH/PTPRC/CD83/PRDM1/IL7R/LILRB2/TBX21/ADAM8/CR1/EGR3	18
BP	GO:0007517	muscle organ development	29/638	334/18800	3.90985e-06	0.00010456	7.99299e-05	COL11A1/ACTC1/DES/DNER/CXCL10/ALX4/PAX3/MYOCD/STRA6/POPDC3/MYBPC3/CITED2/BASP1/MKX/SGCG/MSX1/ID3/MAFF/WNT10B/RIPOR2/LIF/HBEGF/BTG2/FOS/ATF3/EGR1/NR4A1/EGR2/EGR3	29
BP	GO:0002700	regulation of production of molecular mediator of immune response	19/638	167/18800	4.12549e-06	0.000109685	8.38479e-05	KLK7/SPINK5/CD40LG/FCRL3/NLRP3/SASH3/LILRB1/SCIMP/PTPRC/CD244/CLCF1/TBX21/CLC/CR1/FFAR2/IL10/IL1B/IL6/NR4A3	19
BP	GO:0045088	regulation of innate immune response	23/638	231/18800	4.16827e-06	0.000110182	8.42277e-05	COCH/TREM2/PLA2G5/SH2D1B/KLRD1/LILRB1/SOCS1/NLRC4/PYHIN1/CD1D/SPI1/HCK/GBP5/FGR/TLR8/ADAM8/CR1/NCF1/LILRA2/MNDA/FCN1/FFAR2/FPR2	23
BP	GO:0030099	myeloid cell differentiation	32/638	391/18800	4.37663e-06	0.000115025	8.79298e-05	ADIPOQ/LTF/INHBA/TREM2/ITGB6/CDKN1C/SNX10/CAMK4/CITED2/MPIG6B/LILRB1/PIK3CD/VEGFA/ALAS2/SPI1/CCR1/HSPA1B/MYC/GPR183/HSPA1A/TRIB1/KLF2/EVI2B/RASGRP4/LILRB3/CSF3R/LIF/JUNB/CCL3/ZFP36/JUN/FOS	32
BP	GO:0045089	positive regulation of innate immune response	17/638	140/18800	5.45523e-06	0.000142553	0.000108973	COCH/PLA2G5/SH2D1B/KLRD1/NLRC4/PYHIN1/CD1D/SPI1/HCK/GBP5/TLR8/ADAM8/LILRA2/MNDA/FCN1/FFAR2/FPR2	17
BP	GO:0034113	heterotypic cell-cell adhesion	11/638	61/18800	5.63283e-06	0.000146358	0.000111882	ADIPOQ/THY1/DSC2/ITGB2/PTPRC/CD1D/KLF4/LILRB2/ITGAX/IL10/IL1B	11
BP	GO:0050671	positive regulation of lymphocyte proliferation	17/638	141/18800	6.01118e-06	0.000154433	0.000118055	CD24/FGF10/CD209/CD40LG/ZAP70/FCRL3/SASH3/HES1/CORO1A/PTPRC/CD1D/CLCF1/FCGR3A/LILRB2/GPR183/IL1B/IL6	17
BP	GO:0070555	response to interleukin-1	17/638	141/18800	6.01118e-06	0.000154433	0.000118055	ADAMTS12/CCL18/SOX9/CCL24/HES1/MYC/CCL2/KLF2/CCL8/CAMP/CCL3L1/CCL4/CCL3/IL1B/IL6/CXCL8/EGR1	17
BP	GO:0050764	regulation of phagocytosis	14/638	99/18800	6.18963e-06	0.000158129	0.000120881	ADIPOQ/TREM2/PLA2G5/PTPRC/HCK/CCL2/FGR/CD300A/CD300LF/SIRPB1/SLC11A1/FCN1/FPR2/IL1B	14
BP	GO:0070374	positive regulation of ERK1 and ERK2 cascade	22/638	220/18800	6.26269e-06	0.000159107	0.000121628	S100A7/TREM2/CCL18/F2R/FGF10/PLA2G5/GPBAR1/CCL24/SCIMP/PTPRC/C5AR2/CCR1/CCL2/GPR183/ADCYAP1/CCL8/C5AR1/CCL3L1/FPR2/CCL4/CCL3/JUN	22
BP	GO:0050829	defense response to Gram-negative bacterium	13/638	87/18800	7.13528e-06	0.000180274	0.000137809	S100A7/DEFB4A/LTF/TREM2/RNASE7/SERPINE1/ELANE/IGHM/DEFA3/SLC11A1/CAMP/TREM1/IL6	13
BP	GO:0032946	positive regulation of mononuclear cell proliferation	17/638	143/18800	7.27789e-06	0.000182867	0.000139791	CD24/FGF10/CD209/CD40LG/ZAP70/FCRL3/SASH3/HES1/CORO1A/PTPRC/CD1D/CLCF1/FCGR3A/LILRB2/GPR183/IL1B/IL6	17
BP	GO:0001503	ossification	33/638	420/18800	7.38085e-06	0.000184441	0.000140994	COL11A1/COMP/ATP6V0A4/LTF/GDF10/ASPN/SPP1/TNC/ADAMTS12/TNN/RSPO2/ADGRV1/SOX9/ALPL/SNX10/RORB/JUND/ID3/NELL1/CCR1/CEBPD/TOB1/FGR/WNT10B/SRGN/PHOSPHO1/JUNB/CCL3/AREG/PTGS2/IL6/CCN1/EGR2	33
BP	GO:0042119	neutrophil activation	9/638	41/18800	7.47217e-06	0.000184704	0.000141195	ITGB2/ITGAM/SPI1/PRAM1/CD300A/LILRA2/CAMP/CXCR2/CXCL8	9
BP	GO:0150077	regulation of neuroinflammatory response	9/638	41/18800	7.47217e-06	0.000184704	0.000141195	MMP3/TREM2/LRRK2/CST7/PTPRC/CCL3/IL1B/PTGS2/IL6	9
BP	GO:1902106	negative regulation of leukocyte differentiation	14/638	102/18800	8.82026e-06	0.000216855	0.000165773	ADIPOQ/LTF/INHBA/CTLA4/LILRB1/SOCS1/NRARP/MYC/TBX21/TRIB1/CR1/PGLYRP1/LILRB3/CCL3	14
BP	GO:0050673	epithelial cell proliferation	34/638	443/18800	8.87755e-06	0.000217096	0.000165957	CRNN/SCG2/SLURP1/KLK8/COL8A1/WNT7A/SOX9/FGF10/CDKN1C/GPBAR1/NOX5/AGTR1/CCL24/PIK3CD/NRARP/HPN/HES1/VEGFA/C5AR2/MYC/CCL2/WNT10B/JAML/CCR3/C5AR1/PROK2/IL10/ZFP36/JUN/AREG/IL6/NR4A3/NR4A1/EGR3	34
BP	GO:0007599	hemostasis	22/638	227/18800	1.03461e-05	0.000250386	0.000191406	COMP/KRT1/FN1/DGKI/F2RL2/SERPINE2/SERPINE1/F2R/RAP2B/P2RX1/CD40LG/PLAUR/TSPAN32/MPIG6B/C4BPB/F10/PLEK/SERPINA1/WAS/NFE2/SERPIND1/IL6	22
BP	GO:0050851	antigen receptor-mediated signaling pathway	23/638	244/18800	1.03484e-05	0.000250386	0.000191406	THY1/TRBC1/CTLA4/ZAP70/FCRL3/FCHO1/LCP2/PIK3CD/CD247/LAT2/PTPRC/TRAT1/IGHV3-33/THEMIS2/IGHM/FYB1/PRKCB/PRAM1/CD300A/IGHV3-11/NFAM1/MNDA/BTNL8	23
BP	GO:0042554	superoxide anion generation	9/638	43/18800	1.13203e-05	0.000272246	0.000208116	NOX5/ITGB2/ITGAM/NCF4/NCF1B/NCF2/NCF1C/NCF1/FPR2	9
BP	GO:0050777	negative regulation of immune response	19/638	179/18800	1.13709e-05	0.000272246	0.000208116	SPINK5/TREM2/CTLA4/KLRD1/CLEC4G/C4BPB/LILRB1/PTPRC/SPI1/IL7R/HCK/TBX21/FGR/CD300A/CR1/C4BPA/PGLYRP1/NLRP6/IL10	19
BP	GO:0002833	positive regulation of response to biotic stimulus	19/638	180/18800	1.23182e-05	0.000293391	0.00022428	KLK7/COCH/PLA2G5/SH2D1B/KLRD1/NLRC4/SCIMP/PYHIN1/CD1D/SPI1/HCK/GBP5/TLR8/ADAM8/LILRA2/MNDA/FCN1/FFAR2/FPR2	19
BP	GO:0071677	positive regulation of mononuclear cell migration	11/638	66/18800	1.2409e-05	0.000294021	0.000224762	S100A7/CXCL10/SERPINE1/CX3CR1/TNFSF14/SPI1/CCR1/ADAM8/FPR2/CCL4/CCL3	11
BP	GO:0051090	regulation of DNA-binding transcription factor activity	34/638	452/18800	1.35557e-05	0.000319536	0.000244267	CRNN/LTF/S100A8/MYOCD/CYTL1/FOXS1/CX3CR1/GFI1/CD40LG/NLRP3/BHLHE40/NLRC4/HES1/VEGFA/SPI1/ID3/HCK/HSPA1B/PRKCB/KLF4/WNT10B/HSPA1A/TRIB1/ADAM8/NFAM1/S100A12/IL18RAP/ADGRG3/NLRP12/SIK1/IL10/FOSL1/IL1B/IL6	34
BP	GO:1903707	negative regulation of hemopoiesis	14/638	106/18800	1.38444e-05	0.00032467	0.000248191	ADIPOQ/LTF/INHBA/CTLA4/LILRB1/SOCS1/NRARP/MYC/TBX21/TRIB1/CR1/PGLYRP1/LILRB3/CCL3	14
BP	GO:0051924	regulation of calcium ion transport	23/638	251/18800	1.63841e-05	0.000382268	0.000292222	PLPP4/CXCL9/CXCL10/PLN/CXCL11/THY1/F2R/CD33/P2RX1/FCRL3/LILRB1/STAC/HES1/CORO1A/CCR1/CCL2/LILRB2/LILRA5/LILRA2/CCL4/CXCR4/CCL3/PTGS2	23
BP	GO:0002920	regulation of humoral immune response	9/638	45/18800	1.67438e-05	0.000388678	0.000297121	KLK7/SPINK5/TREM2/C4BPB/PTPRC/CR1/C4BPA/FCER2/IL1B	9
BP	GO:0002446	neutrophil mediated immunity	8/638	35/18800	1.75976e-05	0.00040439	0.000309133	ITGB2/ITGAM/SPI1/ELANE/PRAM1/NLRP6/TREM1/IL6	8
BP	GO:0050869	negative regulation of B cell activation	8/638	35/18800	1.75976e-05	0.00040439	0.000309133	INHBA/CTLA4/TBC1D10C/TNFRSF13B/CD300A/CR1/MNDA/IL10	8
BP	GO:1901623	regulation of lymphocyte chemotaxis	7/638	26/18800	1.87856e-05	0.000429532	0.000328352	S100A7/CXCL10/PADI2/TNFSF14/CCL2/CCL4/CCL3	7
BP	GO:0002923	regulation of humoral immune response mediated by circulating immunoglobulin	6/638	18/18800	1.95357e-05	0.000444461	0.000339764	TREM2/C4BPB/PTPRC/CR1/C4BPA/FCER2	6
BP	GO:0031640	killing of cells of another organism	9/638	46/18800	2.01962e-05	0.000455668	0.000348332	DEFB4A/LTF/MUC7/GNLY/PRF1/S100A12/PGLYRP1/DEFA3/FCER2	9
BP	GO:0051384	response to glucocorticoid	16/638	139/18800	2.02276e-05	0.000455668	0.000348332	ADIPOQ/FIBIN/HMGCS2/GJB2/ACSBG1/PAPPA/ZFP36L2/ALPL/IL10/FOSL1/ZFP36/AREG/PTGS2/IL6/FOS/FOSB	16
BP	GO:0071706	tumor necrosis factor superfamily cytokine production	19/638	187/18800	2.11891e-05	0.000472673	0.00036133	ADIPOQ/LTF/CIDEA/TREM2/CX3CR1/LRRK2/CD33/GPR18/SASH3/LILRB1/PTPRC/C5AR2/ADAM8/LILRA5/LILRA2/IL10/CCL3/ZFP36/IL6	19
BP	GO:1903555	regulation of tumor necrosis factor superfamily cytokine production	19/638	187/18800	2.11891e-05	0.000472673	0.00036133	ADIPOQ/LTF/CIDEA/TREM2/CX3CR1/LRRK2/CD33/GPR18/SASH3/LILRB1/PTPRC/C5AR2/ADAM8/LILRA5/LILRA2/IL10/CCL3/ZFP36/IL6	19
BP	GO:0007596	blood coagulation	21/638	221/18800	2.20346e-05	0.000489146	0.000373924	COMP/KRT1/FN1/DGKI/F2RL2/SERPINE2/SERPINE1/F2R/RAP2B/P2RX1/CD40LG/PLAUR/TSPAN32/MPIG6B/C4BPB/F10/PLEK/SERPINA1/WAS/SERPIND1/IL6	21
BP	GO:0006816	calcium ion transport	32/638	424/18800	2.26734e-05	0.000500897	0.000382906	PLPP4/CXCL9/ATP2B2/CXCL10/PLN/CXCL11/TRPM1/THY1/SLC24A5/F2R/CD33/P2RX1/FCRL3/SLC24A4/LILRB1/STAC/HES1/CORO1A/PTPRC/SLC25A25/GRIN3A/CCR1/CCL2/PRKCB/LILRB2/LILRA5/LILRA2/CCL8/CCL4/CXCR4/CCL3/PTGS2	32
BP	GO:0044703	multi-organism reproductive process	20/638	205/18800	2.349e-05	0.000516442	0.00039479	SPP1/SERPINE2/GJB2/PAPPA/P2RX1/CITED2/FUT7/VEGFA/PRDM1/MAFF/ADCYAP1/CLDN4/LIF/FOSL1/JUNB/RGS2/IL1B/PTGS2/FOS/FOSB	20
BP	GO:0046631	alpha-beta T cell activation	17/638	158/18800	2.73066e-05	0.000594633	0.000454562	PLA2G2D/GPR18/ZAP70/NLRP3/SASH3/LILRB1/SOCS1/FUT7/NKG7/PTPRC/CD83/PRDM1/LY9/TBX21/GPR183/CD300A/IL6	17
BP	GO:0070665	positive regulation of leukocyte proliferation	17/638	158/18800	2.73066e-05	0.000594633	0.000454562	CD24/FGF10/CD209/CD40LG/ZAP70/FCRL3/SASH3/HES1/CORO1A/PTPRC/CD1D/CLCF1/FCGR3A/LILRB2/GPR183/IL1B/IL6	17
BP	GO:0048245	eosinophil chemotaxis	6/638	19/18800	2.7735e-05	0.0006011	0.000459505	SCG2/CCL24/CCL2/CCL8/CCL4/CCL3	6
BP	GO:0050817	coagulation	21/638	226/18800	3.07795e-05	0.000663937	0.000507541	COMP/KRT1/FN1/DGKI/F2RL2/SERPINE2/SERPINE1/F2R/RAP2B/P2RX1/CD40LG/PLAUR/TSPAN32/MPIG6B/C4BPB/F10/PLEK/SERPINA1/WAS/SERPIND1/IL6	21
BP	GO:0010818	T cell chemotaxis	7/638	28/18800	3.18736e-05	0.000681112	0.00052067	S100A7/CXCL10/CXCL11/PIK3CD/TNFSF14/GPR183/CCL3	7
BP	GO:0090025	regulation of monocyte chemotaxis	7/638	28/18800	3.18736e-05	0.000681112	0.00052067	S100A7/CXCL10/SERPINE1/CX3CR1/CCR1/FPR2/DUSP1	7
BP	GO:0042100	B cell proliferation	13/638	100/18800	3.31301e-05	0.000704669	0.000538678	CD40LG/CTLA4/FCRL3/SASH3/PTPRC/GAPT/CLCF1/IL7R/GPR183/TNFRSF13B/CD300A/MNDA/IL10	13
BP	GO:0048872	homeostasis of number of cells	24/638	282/18800	3.63895e-05	0.000770414	0.000588936	INHBA/F2R/SOX9/CX3CR1/CITED2/SASH3/MPIG6B/GPR174/PIK3CD/CORO1A/VEGFA/GAPT/TNFSF14/ALAS2/SPI1/IL7R/HSPA1B/GPR183/TNFRSF13B/HSPA1A/KLF2/PMAIP1/ZFP36/IL6	24
BP	GO:0051702	biological process involved in interaction with symbiont	13/638	101/18800	3.68646e-05	0.000776874	0.000593874	KRT6A/LTF/FN1/CX3CR1/HPN/ELANE/CCL8/CAMP/NLRP6/CCL4/TREM1/CCL3/JUN	13
BP	GO:0006887	exocytosis	28/638	357/18800	3.71061e-05	0.000778377	0.000595024	SYTL5/SYT12/WNT7A/RAB3C/LRRK2/ITGB2/STX11/P2RX1/ITGAM/PLEK/PIK3CD/LAT2/NKG7/CORO1A/ADGRE2/SPI1/RAC2/GRIN3A/CCR1/HCK/PRKCB/FGR/PRAM1/CD300A/UNC13C/CCL8/CCL3/NR4A3	28
BP	GO:0090026	positive regulation of monocyte chemotaxis	6/638	20/18800	3.84882e-05	0.000800029	0.000611575	S100A7/CXCL10/SERPINE1/CX3CR1/CCR1/FPR2	6
BP	GO:1903978	regulation of microglial cell activation	6/638	20/18800	3.84882e-05	0.000800029	0.000611575	TREM2/LRRK2/CST7/PTPRC/CCL3/IL6	6
BP	GO:0006956	complement activation	15/638	131/18800	3.88021e-05	0.000802905	0.000613773	KRT1/TREM2/TRBC1/C4BPB/C6/IGHV3-33/IGHM/CFP/IGHV3-11/C7/CR1/CFD/C4BPA/FCN1/IL1B	15
BP	GO:0044706	multi-multicellular organism process	20/638	213/18800	4.07316e-05	0.000839034	0.000641392	SPP1/SERPINE2/GJB2/PAPPA/P2RX1/CITED2/FUT7/VEGFA/PRDM1/MAFF/ADCYAP1/CLDN4/LIF/FOSL1/JUNB/RGS2/IL1B/PTGS2/FOS/FOSB	20
BP	GO:0022617	extracellular matrix disassembly	10/638	62/18800	4.12841e-05	0.000846601	0.000647177	KLK7/MMP3/MMP11/CTSV/MMP1/LCP1/HPN/ELANE/ADAM8/IL6	10
BP	GO:0002708	positive regulation of lymphocyte mediated immunity	14/638	117/18800	4.27708e-05	0.000869293	0.000664523	CD1A/AZGP1/TREM2/SH2D1B/KLRD1/NLRP3/SASH3/PTPRC/CD1D/CLCF1/TBX21/FCER2/IL1B/IL6	14
BP	GO:0002761	regulation of myeloid leukocyte differentiation	14/638	117/18800	4.27708e-05	0.000869293	0.000664523	ADIPOQ/LTF/INHBA/TREM2/CAMK4/LILRB1/CCR1/MYC/TRIB1/EVI2B/LILRB3/LIF/CCL3/FOS	14
BP	GO:0002430	complement receptor mediated signaling pathway	5/638	13/18800	4.54645e-05	0.000915899	0.000700151	C5AR2/CR1/C5AR1/FPR1/FPR2	5
BP	GO:0070486	leukocyte aggregation	5/638	13/18800	4.54645e-05	0.000915899	0.000700151	S100A8/ZAP70/RAC2/IL1B/NR4A3	5
BP	GO:0001656	metanephros development	12/638	89/18800	4.5873e-05	0.000920077	0.000703344	ADIPOQ/ITGA8/POU3F3/KIF26B/SOX9/FGF10/BASP1/HES1/ID3/MYC/LIF/EGR1	12
BP	GO:0050678	regulation of epithelial cell proliferation	29/638	382/18800	4.89594e-05	0.000977692	0.000747388	CRNN/SCG2/SLURP1/WNT7A/SOX9/FGF10/CDKN1C/GPBAR1/AGTR1/CCL24/PIK3CD/NRARP/HPN/HES1/VEGFA/C5AR2/MYC/CCL2/WNT10B/JAML/CCR3/C5AR1/IL10/ZFP36/JUN/AREG/NR4A3/NR4A1/EGR3	29
BP	GO:0032640	tumor necrosis factor production	18/638	182/18800	4.96225e-05	0.000982353	0.000750951	ADIPOQ/LTF/CIDEA/TREM2/CX3CR1/LRRK2/CD33/GPR18/SASH3/LILRB1/PTPRC/C5AR2/LILRA5/LILRA2/IL10/CCL3/ZFP36/IL6	18
BP	GO:0032680	regulation of tumor necrosis factor production	18/638	182/18800	4.96225e-05	0.000982353	0.000750951	ADIPOQ/LTF/CIDEA/TREM2/CX3CR1/LRRK2/CD33/GPR18/SASH3/LILRB1/PTPRC/C5AR2/LILRA5/LILRA2/IL10/CCL3/ZFP36/IL6	18
BP	GO:0038094	Fc-gamma receptor signaling pathway	7/638	30/18800	5.16606e-05	0.00101392	0.000775084	PLPP4/PTPRC/FCGR3A/HCK/FGR/CLEC4D/CLEC4E	7
BP	GO:0060142	regulation of syncytium formation by plasma membrane fusion	7/638	30/18800	5.16606e-05	0.00101392	0.000775084	CXCL9/CXCL10/TREM2/CD53/TNFSF14/RIPOR2/GDF15	7
BP	GO:1901739	regulation of myoblast fusion	6/638	21/18800	5.23433e-05	0.00102293	0.00078197	CXCL9/CXCL10/CD53/TNFSF14/RIPOR2/GDF15	6
BP	GO:0045766	positive regulation of angiogenesis	18/638	183/18800	5.3334e-05	0.00103346	0.000790018	ADAM12/TNN/SERPINE1/CX3CR1/RHOB/CCL24/PIK3CD/VEGFA/PRKCB/KLF4/ITGAX/CCR3/CAMP/C5AR1/CXCR4/IL10/IL1B/CXCL8	18
BP	GO:1904018	positive regulation of vasculature development	18/638	183/18800	5.3334e-05	0.00103346	0.000790018	ADAM12/TNN/SERPINE1/CX3CR1/RHOB/CCL24/PIK3CD/VEGFA/PRKCB/KLF4/ITGAX/CCR3/CAMP/C5AR1/CXCR4/IL10/IL1B/CXCL8	18
BP	GO:0030888	regulation of B cell proliferation	10/638	64/18800	5.47249e-05	0.00105594	0.000807201	CTLA4/FCRL3/SASH3/PTPRC/CLCF1/GPR183/TNFRSF13B/CD300A/MNDA/IL10	10
BP	GO:0038093	Fc receptor signaling pathway	9/638	52/18800	5.62572e-05	0.00108094	0.000826317	PLPP4/PTPRC/FCGR3A/HCK/FGR/FCGR1BP/CLEC4D/CLEC4E/NR4A3	9
BP	GO:0002702	positive regulation of production of molecular mediator of immune response	14/638	120/18800	5.67208e-05	0.00108529	0.00082964	KLK7/NLRP3/SASH3/LILRB1/SCIMP/PTPRC/CD244/CLCF1/TBX21/FFAR2/IL10/IL1B/IL6/NR4A3	14
BP	GO:0070664	negative regulation of leukocyte proliferation	12/638	91/18800	5.73266e-05	0.00109231	0.000835008	PLA2G2D/CTLA4/CLEC4G/LILRB1/LILRB2/TNFRSF13B/CD300A/LST1/CR1/CCL8/MNDA/IL10	12
BP	GO:0072001	renal system development	25/638	312/18800	6.78524e-05	0.00128414	0.000981652	ADIPOQ/SERPINB7/HMGCS2/ITGA8/POU3F3/MYOCD/STRA6/CD24/KIF26B/SOX9/FGF10/CDKN1C/LRRK2/AGTR1/BASP1/HES1/VEGFA/PRDM1/ID3/MYC/CYP26A1/LIF/ADAMTS1/OVOL1/EGR1	25
BP	GO:0045621	positive regulation of lymphocyte differentiation	13/638	107/18800	6.79559e-05	0.00128414	0.000981652	ZAP70/NLRP3/SASH3/SOCS1/RHOH/PTPRC/CD83/IL7R/LILRB2/ADAM8/CR1/IL10/EGR3	13
BP	GO:0072672	neutrophil extravasation	5/638	14/18800	6.87503e-05	0.00129381	0.000989039	PIK3CD/FUT7/ADAM8/JAML/RIPOR2	5
BP	GO:0070269	pyroptosis	6/638	22/18800	6.99161e-05	0.00130788	0.000999801	TREM2/GSDMC/NLRC4/GZMB/ELANE/NLRP6	6
BP	GO:0048708	astrocyte differentiation	11/638	79/18800	7.00704e-05	0.00130788	0.000999801	SERPINE2/S100A8/TREM2/SOX9/HES1/CLCF1/C5AR1/FPR2/LIF/IL1B/IL6	11
BP	GO:0031644	regulation of nervous system process	15/638	138/18800	7.11608e-05	0.00132284	0.00101123	OPRPN/SMR3B/KLK8/SHISA9/CBLN1/WNT7A/NPTX2/F2R/LRRK2/CST7/NETO1/ITGAX/IL10/CCL3/EGR2	15
BP	GO:0002823	negative regulation of adaptive immune response based on somatic recombination of immune receptors built from immunoglobulin superfamily domains	9/638	54/18800	7.65536e-05	0.00141733	0.00108346	KLRD1/CLEC4G/C4BPB/LILRB1/PTPRC/IL7R/TBX21/CR1/C4BPA	9
BP	GO:0045582	positive regulation of T cell differentiation	12/638	94/18800	7.91122e-05	0.00145879	0.00111516	ZAP70/NLRP3/SASH3/SOCS1/RHOH/PTPRC/CD83/IL7R/LILRB2/ADAM8/CR1/EGR3	12
BP	GO:0051482	positive regulation of cytosolic calcium ion concentration involved in phospholipase C-activating G protein-coupled signaling pathway	7/638	32/18800	8.05203e-05	0.00147879	0.00113045	F2RL2/F2R/GPR18/AGTR1/P2RY10/GPR174/GPR65	7
BP	GO:0046683	response to organophosphorus	14/638	124/18800	8.14024e-05	0.00148901	0.00113826	ADIPOQ/GPD1/HMGCS2/TYR/P2RX1/KCNE1/WNT10B/AQP9/FOSL1/IL1B/AREG/PTGS2/FOS/FOSB	14
BP	GO:0034341	response to interferon-gamma	15/638	140/18800	8.39447e-05	0.0015294	0.00116914	GBP6/CCL18/CCL24/SOCS1/HCK/GBP5/MYC/CCL2/WAS/MEFV/CCL8/SLC11A1/CCL3L1/CCL4/CCL3	15
BP	GO:0098742	cell-cell adhesion via plasma-membrane adhesion molecules	23/638	279/18800	8.55889e-05	0.00155317	0.00118731	ADIPOQ/CEACAM5/CLDN10/DSG3/CBLN1/HMCN1/TENM2/DSC2/CD209/ITGB2/LRFN5/CDH22/ITGAM/ITGAL/KLF4/CADM3/JAML/CLDN4/SLITRK3/SELL/CDH10/IL10/MYPN	23
BP	GO:0050730	regulation of peptidyl-tyrosine phosphorylation	22/638	261/18800	8.75904e-05	0.0015832	0.00121027	ADIPOQ/THY1/TREM2/CD24/FGF10/RAP2B/ITGB2/SOCS1/HES1/VEGFA/PTPRC/CLCF1/CD300A/CASS4/NCF1/LILRA5/LIF/HBEGF/SOCS3/AREG/IL6/OSM	22
BP	GO:0030500	regulation of bone mineralization	11/638	81/18800	8.84236e-05	0.00158646	0.00121276	COMP/LTF/ADGRV1/SOX9/NELL1/CCR1/WNT10B/SRGN/PHOSPHO1/CCL3/CCN1	11
BP	GO:0001706	endoderm formation	9/638	55/18800	8.88115e-05	0.00158646	0.00121276	COL11A1/INHBA/FN1/COL8A1/ITGB2/DUSP4/DUSP1/DUSP2/DUSP5	9
BP	GO:0002707	negative regulation of lymphocyte mediated immunity	9/638	55/18800	8.88115e-05	0.00158646	0.00121276	KLRD1/CLEC4G/C4BPB/LILRB1/PTPRC/IL7R/TBX21/CR1/C4BPA	9
BP	GO:0031960	response to corticosteroid	16/638	157/18800	8.9928e-05	0.00160016	0.00122323	ADIPOQ/FIBIN/HMGCS2/GJB2/ACSBG1/PAPPA/ZFP36L2/ALPL/IL10/FOSL1/ZFP36/AREG/PTGS2/IL6/FOS/FOSB	16
BP	GO:0002824	positive regulation of adaptive immune response based on somatic recombination of immune receptors built from immunoglobulin superfamily domains	13/638	110/18800	9.06587e-05	0.00160691	0.00122839	CD1A/AZGP1/TREM2/NLRP3/SASH3/PTPRC/CD1D/CLCF1/TBX21/FCER2/SLC11A1/IL1B/IL6	13
BP	GO:0045637	regulation of myeloid cell differentiation	19/638	208/18800	9.12126e-05	0.00161005	0.00123079	ADIPOQ/LTF/INHBA/TREM2/CAMK4/LILRB1/SPI1/CCR1/HSPA1B/MYC/HSPA1A/TRIB1/EVI2B/LILRB3/CSF3R/LIF/CCL3/ZFP36/FOS	19
BP	GO:0002689	negative regulation of leukocyte chemotaxis	6/638	23/18800	9.1892e-05	0.00161005	0.00123079	MMP28/GPR18/PADI2/C5AR2/CCL2/DUSP1	6
BP	GO:0046697	decidualization	6/638	23/18800	9.1892e-05	0.00161005	0.00123079	SPP1/GJB2/CITED2/LIF/JUNB/PTGS2	6
BP	GO:0045109	intermediate filament organization	10/638	68/18800	9.30085e-05	0.00162339	0.00124098	KRT3/KRT6B/KRT6A/DES/KRT1/KRT6C/KRT16/KRT76/KRT78/KRT32	10
BP	GO:0001893	maternal placenta development	7/638	33/18800	9.92313e-05	0.00171805	0.00131335	SPP1/GJB2/CITED2/PRDM1/LIF/JUNB/PTGS2	7
BP	GO:0036336	dendritic cell migration	7/638	33/18800	9.92313e-05	0.00171805	0.00131335	SPI1/CCR1/GPR183/NLRP12/CXCR2/CXCR4/CXCR1	7
BP	GO:0046632	alpha-beta T cell differentiation	13/638	111/18800	9.9559e-05	0.00171805	0.00131335	PLA2G2D/GPR18/ZAP70/NLRP3/SASH3/SOCS1/FUT7/CD83/PRDM1/LY9/TBX21/GPR183/IL6	13
BP	GO:1902563	regulation of neutrophil activation	5/638	15/18800	0.000100252	0.0017235	0.00131752	ITGB2/ITGAM/SPI1/PRAM1/CD300A	5
BP	GO:2001239	regulation of extrinsic apoptotic signaling pathway in absence of ligand	8/638	44/18800	0.000101248	0.00173411	0.00132562	INHBA/FGF10/EYA4/MCL1/SRPX/HSPA1B/HSPA1A/IL1B	8
BP	GO:0050852	T cell receptor signaling pathway	14/638	127/18800	0.0001056	0.0018019	0.00137745	THY1/CTLA4/ZAP70/FCHO1/LCP2/PIK3CD/CD247/PTPRC/TRAT1/THEMIS2/FYB1/PRAM1/CD300A/BTNL8	14
BP	GO:0051091	positive regulation of DNA-binding transcription factor activity	22/638	265/18800	0.000109406	0.0018599	0.00142178	CRNN/LTF/S100A8/MYOCD/CYTL1/CX3CR1/CD40LG/NLRP3/NLRC4/VEGFA/HSPA1B/PRKCB/WNT10B/HSPA1A/ADAM8/NFAM1/S100A12/IL18RAP/IL10/FOSL1/IL1B/IL6	22
BP	GO:0001822	kidney development	24/638	303/18800	0.000112685	0.00190855	0.00145897	ADIPOQ/SERPINB7/HMGCS2/ITGA8/POU3F3/STRA6/CD24/KIF26B/SOX9/FGF10/CDKN1C/LRRK2/AGTR1/BASP1/HES1/VEGFA/PRDM1/ID3/MYC/CYP26A1/LIF/ADAMTS1/OVOL1/EGR1	24
BP	GO:0032602	chemokine production	12/638	98/18800	0.000118989	0.00198029	0.00151382	ADIPOQ/TREM2/ELANE/KLF4/ADCYAP1/MEFV/FFAR2/IL10/TREM1/IL1B/IL6/EGR1	12
BP	GO:0002922	positive regulation of humoral immune response	6/638	24/18800	0.000119027	0.00198029	0.00151382	KLK7/TREM2/PTPRC/CR1/FCER2/IL1B	6
BP	GO:0019835	cytolysis	6/638	24/18800	0.000119027	0.00198029	0.00151382	GZMH/C6/GZMB/PRF1/C7/CR1	6
BP	GO:0060143	positive regulation of syncytium formation by plasma membrane fusion	6/638	24/18800	0.000119027	0.00198029	0.00151382	CXCL9/TREM2/CD53/TNFSF14/RIPOR2/GDF15	6
BP	GO:1902622	regulation of neutrophil migration	8/638	45/18800	0.000119519	0.00198029	0.00151382	FUT7/RHOH/RAC2/C5AR2/ADAM8/RIPOR2/C5AR1/CXCL8	8
BP	GO:1902895	positive regulation of miRNA transcription	8/638	45/18800	0.000119519	0.00198029	0.00151382	SPI1/MYC/KLF4/IL10/FOSL1/JUN/FOS/EGR1	8
BP	GO:0050672	negative regulation of lymphocyte proliferation	11/638	84/18800	0.000123583	0.00204024	0.00155964	PLA2G2D/CTLA4/CLEC4G/LILRB1/LILRB2/TNFRSF13B/CD300A/LST1/CR1/MNDA/IL10	11
BP	GO:0022604	regulation of cell morphogenesis	24/638	305/18800	0.000124647	0.0020504	0.00156741	COCH/FN1/ITGB2/RHOB/FMNL1/CCL24/FGD3/SEMA3E/RHOH/HPN/CORO1A/VEGFA/RAC2/HCK/RND3/CCL2/FGR/CASS4/LST1/PEAK3/CLDN4/ARC/CXCR4/CCL3	24
BP	GO:0050766	positive regulation of phagocytosis	10/638	71/18800	0.000134834	0.00221002	0.00168943	TREM2/PLA2G5/PTPRC/CCL2/CD300LF/SIRPB1/SLC11A1/FCN1/FPR2/IL1B	10
BP	GO:0032945	negative regulation of mononuclear cell proliferation	11/638	85/18800	0.000137678	0.00224858	0.00171891	PLA2G2D/CTLA4/CLEC4G/LILRB1/LILRB2/TNFRSF13B/CD300A/LST1/CR1/MNDA/IL10	11
BP	GO:1901741	positive regulation of myoblast fusion	5/638	16/18800	0.000141761	0.00230702	0.00176358	CXCL9/CD53/TNFSF14/RIPOR2/GDF15	5
BP	GO:0002821	positive regulation of adaptive immune response	13/638	115/18800	0.000143135	0.00232112	0.00177436	CD1A/AZGP1/TREM2/NLRP3/SASH3/PTPRC/CD1D/CLCF1/TBX21/FCER2/SLC11A1/IL1B/IL6	13
BP	GO:0002367	cytokine production involved in immune response	12/638	100/18800	0.000144687	0.00232977	0.00178097	NLRP3/SASH3/LILRB1/SCIMP/TBX21/CLC/FFAR2/IL10/TREM1/IL1B/IL6/NR4A3	12
BP	GO:0031341	regulation of cell killing	12/638	100/18800	0.000144687	0.00232977	0.00178097	CD1A/AZGP1/CX3CR1/KLRD1/ITGAM/LILRB1/PTPRC/CD1D/SPI1/PRF1/IL7R/FCER2	12
BP	GO:0016064	immunoglobulin mediated immune response	19/638	216/18800	0.000150079	0.00240811	0.00184086	TREM2/TRBC1/CD40LG/C4BPB/C6/PTPRC/GAPT/CLCF1/IGHV3-33/FCGR3A/IGHM/TBX21/TLR8/IGHV3-11/C7/CR1/C4BPA/FCER2/IL10	19
BP	GO:0002711	positive regulation of T cell mediated immunity	9/638	59/18800	0.000155578	0.00246179	0.00188189	CD1A/AZGP1/NLRP3/SASH3/PTPRC/CD1D/TBX21/IL1B/IL6	9
BP	GO:0002820	negative regulation of adaptive immune response	9/638	59/18800	0.000155578	0.00246179	0.00188189	KLRD1/CLEC4G/C4BPB/LILRB1/PTPRC/IL7R/TBX21/CR1/C4BPA	9
BP	GO:0002886	regulation of myeloid leukocyte mediated immunity	9/638	59/18800	0.000155578	0.00246179	0.00188189	CX3CR1/ITGB2/ITGAM/ADGRE2/SPI1/RAC2/FGR/PRAM1/CD300A	9
BP	GO:1902893	regulation of miRNA transcription	9/638	59/18800	0.000155578	0.00246179	0.00188189	SOX9/SPI1/MYC/KLF4/IL10/FOSL1/JUN/FOS/EGR1	9
BP	GO:0070167	regulation of biomineral tissue development	12/638	101/18800	0.000159225	0.00251082	0.00191937	COMP/LTF/ASPN/ADGRV1/SOX9/NELL1/CCR1/WNT10B/SRGN/PHOSPHO1/CCL3/CCN1	12
BP	GO:0042063	gliogenesis	23/638	291/18800	0.000160483	0.00252195	0.00192788	MAL/DNER/SERPINE2/S100A8/TREM2/SOX9/FGF10/CX3CR1/HES1/CLCF1/MYC/CCL2/GPR183/OLIG1/C5AR1/FPR2/CXCR4/LIF/CCL3/IL1B/AREG/IL6/EGR2	23
BP	GO:0043618	regulation of transcription from RNA polymerase II promoter in response to stress	8/638	47/18800	0.000164264	0.00257253	0.00196655	CITED2/VEGFA/DNAJB1/HSPA1A/KLF2/JUN/ATF3/EGR1	8
BP	GO:0019731	antibacterial humoral response	9/638	60/18800	0.000177603	0.00276074	0.00211042	KLK7/LTF/SPINK5/RNASE7/PI3/ELANE/IGHM/DEFA3/CAMP	9
BP	GO:0061614	miRNA transcription	9/638	60/18800	0.000177603	0.00276074	0.00211042	SOX9/SPI1/MYC/KLF4/IL10/FOSL1/JUN/FOS/EGR1	9
BP	GO:0045444	fat cell differentiation	20/638	237/18800	0.000178093	0.00276074	0.00211042	ADIPOQ/MMP11/GDF10/ZFP36L2/FGF10/SOCS1/HES1/CEBPD/KLF4/WNT10B/FFAR2/WIF1/RGS2/ZFP36/PTGS2/IL6/NR4A2/NR4A3/NR4A1/EGR2	20
BP	GO:0019724	B cell mediated immunity	19/638	219/18800	0.000179558	0.00277405	0.0021206	TREM2/TRBC1/CD40LG/C4BPB/C6/PTPRC/GAPT/CLCF1/IGHV3-33/FCGR3A/IGHM/TBX21/TLR8/IGHV3-11/C7/CR1/C4BPA/FCER2/IL10	19
BP	GO:0001655	urogenital system development	26/638	352/18800	0.000183923	0.0028318	0.00216474	ADIPOQ/SERPINB7/TNC/HMGCS2/ITGA8/POU3F3/MYOCD/STRA6/CD24/KIF26B/SOX9/FGF10/CDKN1C/LRRK2/AGTR1/BASP1/HES1/VEGFA/PRDM1/ID3/MYC/CYP26A1/LIF/ADAMTS1/OVOL1/EGR1	26
BP	GO:0060538	skeletal muscle organ development	16/638	167/18800	0.000185634	0.0028318	0.00216474	DES/DNER/MYOCD/STRA6/POPDC3/CITED2/BASP1/MAFF/WNT10B/RIPOR2/BTG2/FOS/ATF3/EGR1/NR4A1/EGR2	16
BP	GO:0030278	regulation of ossification	13/638	118/18800	0.000185773	0.0028318	0.00216474	COMP/LTF/GDF10/ADGRV1/SOX9/NELL1/CCR1/WNT10B/SRGN/PHOSPHO1/CCL3/CCN1/EGR2	13
BP	GO:0071346	cellular response to interferon-gamma	13/638	118/18800	0.000185773	0.0028318	0.00216474	GBP6/CCL18/CCL24/SOCS1/HCK/GBP5/MYC/CCL2/WAS/CCL8/CCL3L1/CCL4/CCL3	13
BP	GO:0014074	response to purine-containing compound	14/638	134/18800	0.000187534	0.00284502	0.00217485	ADIPOQ/GPD1/HMGCS2/TYR/P2RX1/KCNE1/WNT10B/AQP9/FOSL1/IL1B/AREG/PTGS2/FOS/FOSB	14
BP	GO:0048608	reproductive structure development	30/638	433/18800	0.000187885	0.00284502	0.00217485	SPRR2A/SRD5A2/INHBA/SPP1/TNC/SERPINE2/WNT7A/GJB2/MYOCD/STRA6/ACSBG1/SOX9/FGF10/RSPO3/CDKN1C/FOXF2/CITED2/BASP1/HES1/VEGFA/PRDM1/MYC/LIF/IL10/ADAMTS1/FOSL1/JUNB/SOCS3/PTGS2/CCN1	30
BP	GO:0042102	positive regulation of T cell proliferation	12/638	103/18800	0.000192077	0.00288112	0.00220245	CD24/CD209/CD40LG/ZAP70/SASH3/HES1/CORO1A/PTPRC/CD1D/LILRB2/IL1B/IL6	12
BP	GO:0110149	regulation of biomineralization	12/638	103/18800	0.000192077	0.00288112	0.00220245	COMP/LTF/ASPN/ADGRV1/SOX9/NELL1/CCR1/WNT10B/SRGN/PHOSPHO1/CCL3/CCN1	12
BP	GO:0002407	dendritic cell chemotaxis	6/638	26/18800	0.000192159	0.00288112	0.00220245	SPI1/CCR1/GPR183/CXCR2/CXCR4/CXCR1	6
BP	GO:0007565	female pregnancy	17/638	185/18800	0.000195933	0.00292811	0.00223837	SPP1/GJB2/PAPPA/CITED2/FUT7/VEGFA/PRDM1/ADCYAP1/CLDN4/LIF/FOSL1/JUNB/RGS2/IL1B/PTGS2/FOS/FOSB	17
BP	GO:0051928	positive regulation of calcium ion transport	13/638	119/18800	0.000202217	0.00301218	0.00230264	CXCL9/CXCL10/CXCL11/THY1/F2R/P2RX1/STAC/CCR1/CCL2/LILRA5/LILRA2/CCL4/CCL3	13
BP	GO:0051591	response to cAMP	11/638	89/18800	0.000208548	0.00309639	0.00236701	ADIPOQ/GPD1/HMGCS2/TYR/KCNE1/WNT10B/AQP9/FOSL1/AREG/FOS/FOSB	11
BP	GO:0050830	defense response to Gram-positive bacterium	12/638	104/18800	0.000210562	0.00311618	0.00238214	KRT6A/DEFB4A/GBP6/RNASE7/IL7R/FGR/PGLYRP1/DEFA3/CAMP/C5AR1/NLRP6/IL6	12
BP	GO:0061458	reproductive system development	30/638	436/18800	0.00021163	0.00312188	0.0023865	SPRR2A/SRD5A2/INHBA/SPP1/TNC/SERPINE2/WNT7A/GJB2/MYOCD/STRA6/ACSBG1/SOX9/FGF10/RSPO3/CDKN1C/FOXF2/CITED2/BASP1/HES1/VEGFA/PRDM1/MYC/LIF/IL10/ADAMTS1/FOSL1/JUNB/SOCS3/PTGS2/CCN1	30
BP	GO:0045667	regulation of osteoblast differentiation	14/638	136/18800	0.000219228	0.00322356	0.00246423	LTF/GDF10/TNN/SOX9/RORB/JUND/ID3/NELL1/CEBPD/TOB1/WNT10B/AREG/IL6/CCN1	14
BP	GO:0002762	negative regulation of myeloid leukocyte differentiation	8/638	49/18800	0.00022195	0.00324158	0.002478	ADIPOQ/LTF/INHBA/LILRB1/MYC/TRIB1/LILRB3/CCL3	8
BP	GO:0043300	regulation of leukocyte degranulation	8/638	49/18800	0.00022195	0.00324158	0.002478	ITGB2/ITGAM/ADGRE2/SPI1/RAC2/FGR/PRAM1/CD300A	8
BP	GO:0001649	osteoblast differentiation	20/638	241/18800	0.00022258	0.00324158	0.002478	LTF/GDF10/SPP1/TNC/TNN/RSPO2/SOX9/ALPL/RORB/JUND/ID3/NELL1/CEBPD/TOB1/WNT10B/JUNB/CCL3/AREG/IL6/CCN1	20
BP	GO:2001236	regulation of extrinsic apoptotic signaling pathway	15/638	153/18800	0.000227208	0.00328973	0.00251481	SCG2/MAL/INHBA/SERPINE1/FGF10/EYA4/MCL1/PTPRC/SRPX/HSPA1B/HSPA1A/G0S2/PMAIP1/IL1B/ATF3	15
BP	GO:0002712	regulation of B cell mediated immunity	9/638	62/18800	0.000229483	0.00328973	0.00251481	TREM2/C4BPB/PTPRC/CLCF1/TBX21/CR1/C4BPA/FCER2/IL10	9
BP	GO:0002889	regulation of immunoglobulin mediated immune response	9/638	62/18800	0.000229483	0.00328973	0.00251481	TREM2/C4BPB/PTPRC/CLCF1/TBX21/CR1/C4BPA/FCER2/IL10	9
BP	GO:0031663	lipopolysaccharide-mediated signaling pathway	9/638	62/18800	0.000229483	0.00328973	0.00251481	LTF/SCIMP/SPI1/HCK/CCL2/TRIB1/LILRA2/CCL3/IL1B	9
BP	GO:0043030	regulation of macrophage activation	9/638	62/18800	0.000229483	0.00328973	0.00251481	TREM2/LRRK2/LRFN5/CST7/PTPRC/JUND/IL10/CCL3/IL6	9
BP	GO:0001915	negative regulation of T cell mediated cytotoxicity	4/638	10/18800	0.000234336	0.003328	0.00254406	KLRD1/LILRB1/PTPRC/IL7R	4
BP	GO:0035747	natural killer cell chemotaxis	4/638	10/18800	0.000234336	0.003328	0.00254406	PIK3CD/CCL2/CCL4/CCL3	4
BP	GO:1903027	regulation of opsonization	4/638	10/18800	0.000234336	0.003328	0.00254406	PLA2G5/C4BPB/C4BPA/FCN1	4
BP	GO:0002710	negative regulation of T cell mediated immunity	6/638	27/18800	0.000240026	0.00339826	0.00259777	KLRD1/CLEC4G/LILRB1/PTPRC/IL7R/TBX21	6
BP	GO:0001913	T cell mediated cytotoxicity	8/638	50/18800	0.000256475	0.00361993	0.00276723	CD1A/AZGP1/KLRD1/LILRB1/PTPRC/CD1D/PRF1/IL7R	8
BP	GO:0070542	response to fatty acid	9/638	63/18800	0.000259796	0.00363106	0.00277573	ADIPOQ/HMGCS2/SOX9/GLDC/HES1/ID3/DGAT2/FFAR2/PTGS2	9
BP	GO:2000401	regulation of lymphocyte migration	9/638	63/18800	0.000259796	0.00363106	0.00277573	S100A7/CXCL10/PADI2/TNFSF14/CCL2/ADAM8/RIPOR2/CCL4/CCL3	9
BP	GO:0007188	adenylate cyclase-modulating G protein-coupled receptor signaling pathway	20/638	244/18800	0.000262072	0.00363106	0.00277573	CXCL9/CXCL10/PLN/CXCL11/ADGRG2/CNR2/ADGRE2/GPR65/ADGRE1/ADCYAP1/S1PR4/ADGRG3/PTH2R/CCR3/FPR1/ADGRE3/FPR2/DRD5/RGS2/RGS1	20
BP	GO:0003159	morphogenesis of an endothelium	5/638	18/18800	0.000262821	0.00363106	0.00277573	CXCL10/ADAMTS12/RHOB/ITGAX/CXCR4	5
BP	GO:0030889	negative regulation of B cell proliferation	5/638	18/18800	0.000262821	0.00363106	0.00277573	CTLA4/TNFRSF13B/CD300A/MNDA/IL10	5
BP	GO:0061154	endothelial tube morphogenesis	5/638	18/18800	0.000262821	0.00363106	0.00277573	CXCL10/ADAMTS12/RHOB/ITGAX/CXCR4	5
BP	GO:0150078	positive regulation of neuroinflammatory response	5/638	18/18800	0.000262821	0.00363106	0.00277573	TREM2/LRRK2/CCL3/IL1B/IL6	5
BP	GO:0050878	regulation of body fluid levels	27/638	382/18800	0.000283263	0.00390169	0.00298262	COMP/KRT1/KRT16/FN1/DGKI/F2RL2/SERPINE2/SERPINE1/F2R/FGF10/RAP2B/P2RX1/CD40LG/PLAUR/TSPAN32/MPIG6B/C4BPB/F10/PLEK/SERPINA1/VEGFA/WAS/CLDN4/NLRP6/NFE2/SERPIND1/IL6	27
BP	GO:0010959	regulation of metal ion transport	28/638	403/18800	0.000290969	0.0039958	0.00305456	PLPP4/CXCL9/CXCL10/PLN/CXCL11/SERPINE2/THY1/TREM2/F2R/CD33/P2RX1/FCRL3/KCNE1/LILRB1/STAC/HES1/CORO1A/CCR1/CCL2/LILRB2/NETO1/LILRA5/LILRA2/SIK1/CCL4/CXCR4/CCL3/PTGS2	28
BP	GO:0014015	positive regulation of gliogenesis	9/638	64/18800	0.000293353	0.00400449	0.0030612	SERPINE2/HES1/CLCF1/MYC/CXCR4/LIF/IL1B/IL6/EGR2	9
BP	GO:0050918	positive chemotaxis	9/638	64/18800	0.000293353	0.00400449	0.0030612	DEFB4A/SCG2/CXCL10/FGF10/CORO1A/VEGFA/FPR2/CCL3/CXCL8	9
BP	GO:0007157	heterophilic cell-cell adhesion via plasma membrane cell adhesion molecules	8/638	51/18800	0.000295271	0.00401867	0.00307204	CEACAM5/CBLN1/HMCN1/TENM2/CD209/ITGAL/CADM3/JAML	8
BP	GO:1903305	regulation of regulated secretory pathway	14/638	140/18800	0.000296644	0.00402004	0.00307308	SYT12/WNT7A/LRRK2/ITGB2/P2RX1/ITGAM/ADGRE2/SPI1/RAC2/GRIN3A/PRKCB/FGR/PRAM1/CD300A	14
BP	GO:0007492	endoderm development	10/638	78/18800	0.000297129	0.00402004	0.00307308	COL11A1/INHBA/FN1/COL8A1/ITGB2/DUSP4/ARC/DUSP1/DUSP2/DUSP5	10
BP	GO:2000116	regulation of cysteine-type endopeptidase activity	19/638	229/18800	0.000317683	0.00428544	0.00327597	LTF/S100A8/F2R/P2RX1/PLAUR/NLRP3/NLRC4/CST7/VEGFA/TNFSF14/MYC/KLF4/MEFV/PMAIP1/NLRP12/NLRP6/PTGS2/CCN1/NR4A1	19
BP	GO:0045765	regulation of angiogenesis	25/638	345/18800	0.000324544	0.00436512	0.00333688	KRT1/SPINK5/CXCL10/ADAM12/TNN/SERPINE1/CX3CR1/RHOB/CCL24/SEMA3E/PIK3CD/VEGFA/PRKCB/KLF4/KLF2/ITGAX/CCR3/CAMP/C5AR1/CXCR4/IL10/ADAMTS1/IL1B/IL6/CXCL8	25
BP	GO:0006940	regulation of smooth muscle contraction	9/638	65/18800	0.000330417	0.00440524	0.00336754	MYOCD/NMU/CNN1/F2R/P2RX1/PROK2/RGS2/PTGS2/EDN2	9
BP	GO:0031343	positive regulation of cell killing	9/638	65/18800	0.000330417	0.00440524	0.00336754	CD1A/AZGP1/KLRD1/ITGAM/PTPRC/CD1D/SPI1/PRF1/FCER2	9
BP	GO:0035914	skeletal muscle cell differentiation	9/638	65/18800	0.000330417	0.00440524	0.00336754	MYOCD/CITED2/MAFF/BTG2/FOS/ATF3/EGR1/NR4A1/EGR2	9
BP	GO:0002686	negative regulation of leukocyte migration	8/638	52/18800	0.000338728	0.00450291	0.00344221	MMP28/GPR18/PADI2/C5AR2/CCL2/CD300A/RIPOR2/DUSP1	8
BP	GO:0002283	neutrophil activation involved in immune response	5/638	19/18800	0.00034678	0.00457011	0.00349358	ITGB2/ITGAM/SPI1/PRAM1/LILRA2	5
BP	GO:0002523	leukocyte migration involved in inflammatory response	5/638	19/18800	0.00034678	0.00457011	0.00349358	S100A8/FUT7/ELANE/ADAM8/FFAR2	5
BP	GO:0032695	negative regulation of interleukin-12 production	5/638	19/18800	0.00034678	0.00457011	0.00349358	LILRB1/TLR8/LILRA5/MEFV/IL10	5
BP	GO:0001914	regulation of T cell mediated cytotoxicity	7/638	40/18800	0.00035249	0.00463201	0.0035409	CD1A/AZGP1/KLRD1/LILRB1/PTPRC/CD1D/IL7R	7
BP	GO:0072593	reactive oxygen species metabolic process	19/638	231/18800	0.00035438	0.0046435	0.00354968	MMP3/LPO/DUOXA2/LRRK2/NOX5/ITGB2/ITGAM/AGTR1/NCF4/RAC2/NCF1B/NCF2/NCF1C/HBM/NCF1/PMAIP1/FPR2/DRD5/CCN1	19
BP	GO:0090084	negative regulation of inclusion body assembly	4/638	11/18800	0.000358372	0.00468239	0.00357941	SORL1/DNAJB1/HSPA1B/HSPA1A	4
BP	GO:0001773	myeloid dendritic cell activation	6/638	29/18800	0.000363578	0.00473688	0.00362106	ITGB6/CAMK4/TSPAN32/SPI1/CLEC4D/IL10	6
BP	GO:0038034	signal transduction in absence of ligand	9/638	66/18800	0.000371263	0.00480959	0.00367665	INHBA/FGF10/EYA4/MCL1/SRPX/HSPA1B/HSPA1A/BCL2A1/IL1B	9
BP	GO:0097192	extrinsic apoptotic signaling pathway in absence of ligand	9/638	66/18800	0.000371263	0.00480959	0.00367665	INHBA/FGF10/EYA4/MCL1/SRPX/HSPA1B/HSPA1A/BCL2A1/IL1B	9
BP	GO:0043620	regulation of DNA-templated transcription in response to stress	8/638	53/18800	0.000387257	0.00500262	0.00382421	CITED2/VEGFA/DNAJB1/HSPA1A/KLF2/JUN/ATF3/EGR1	8
BP	GO:0071560	cellular response to transforming growth factor beta stimulus	20/638	252/18800	0.000398817	0.00513744	0.00392727	GDF10/ASPN/CIDEA/CILP/ITGA8/WNT7A/RASL11B/VEPH1/MYOCD/ITGB6/SOX9/ZFP36L2/CX3CR1/CDKN1C/CITED2/SPI1/HSPA1A/GDF15/JUN/FOS	20
BP	GO:0048545	response to steroid hormone	24/638	330/18800	0.000402524	0.00517063	0.00395264	ADIPOQ/SRD5A2/FIBIN/SPP1/HMGCS2/GJB2/ACSBG1/PAPPA/ZFP36L2/ALPL/PADI2/HSPA1B/HSPA1A/CLDN4/DEFA3/IL10/FOSL1/ZFP36/AREG/PTGS2/IL6/FOS/NR4A3/FOSB	24
BP	GO:0030316	osteoclast differentiation	11/638	96/18800	0.000406744	0.00521019	0.00398289	LTF/TREM2/SNX10/CAMK4/LILRB1/CCR1/GPR183/LILRB3/JUNB/CCL3/FOS	11
BP	GO:1901342	regulation of vasculature development	25/638	351/18800	0.000419581	0.00535962	0.00409711	KRT1/SPINK5/CXCL10/ADAM12/TNN/SERPINE1/CX3CR1/RHOB/CCL24/SEMA3E/PIK3CD/VEGFA/PRKCB/KLF4/KLF2/ITGAX/CCR3/CAMP/C5AR1/CXCR4/IL10/ADAMTS1/IL1B/IL6/CXCL8	25
BP	GO:0032642	regulation of chemokine production	11/638	97/18800	0.000444996	0.00566843	0.00433318	ADIPOQ/TREM2/ELANE/KLF4/ADCYAP1/MEFV/FFAR2/IL10/IL1B/IL6/EGR1	11
BP	GO:0043367	CD4-positive, alpha-beta T cell differentiation	10/638	82/18800	0.000447509	0.00568461	0.00434555	PLA2G2D/NLRP3/SASH3/SOCS1/FUT7/CD83/LY9/TBX21/GPR183/IL6	10
BP	GO:0046629	gamma-delta T cell activation	5/638	20/18800	0.000449544	0.00569464	0.00435322	GPR18/LILRB1/PTPRC/JAML/EGR3	5
BP	GO:0018958	phenol-containing compound metabolic process	12/638	113/18800	0.000456709	0.00576942	0.00441038	TYRP1/PMEL/TYR/SLC45A2/SLC24A5/DUOXA2/ITGB2/SULT1A2/ITGAM/HPN/SULT1B1/NR4A2	12
BP	GO:0022408	negative regulation of cell-cell adhesion	17/638	199/18800	0.000461959	0.00581967	0.00444879	ADIPOQ/SERPINE2/PLA2G2D/CTLA4/CLEC4G/LILRB1/SOCS1/NRARP/VEGFA/SPI1/KLF4/LILRB2/TBX21/CD300A/RIPOR2/CR1/IL10	17
BP	GO:0002720	positive regulation of cytokine production involved in immune response	9/638	68/18800	0.000465481	0.00584792	0.00447039	NLRP3/SASH3/LILRB1/SCIMP/TBX21/FFAR2/IL1B/IL6/NR4A3	9
BP	GO:0042476	odontogenesis	13/638	130/18800	0.000482555	0.00604582	0.00462167	INHBA/ASPN/RSPO2/ITGB6/SERPINE1/SSUH2/FGF10/ALPL/SNX10/SLC24A4/MSX1/ID3/AQP6	13
BP	GO:0002718	regulation of cytokine production involved in immune response	11/638	98/18800	0.000486215	0.00607503	0.004644	NLRP3/SASH3/LILRB1/SCIMP/TBX21/CLC/FFAR2/IL10/IL1B/IL6/NR4A3	11
BP	GO:0001890	placenta development	14/638	147/18800	0.00048887	0.00609157	0.00465664	SPP1/GJB2/RSPO3/CDKN1C/CITED2/HES1/PRDM1/LIF/IL10/FOSL1/JUNB/SOCS3/PTGS2/CCN1	14
BP	GO:0050853	B cell receptor signaling pathway	13/638	131/18800	0.000519477	0.00643131	0.00491636	TRBC1/CTLA4/FCRL3/PIK3CD/LAT2/PTPRC/IGHV3-33/IGHM/PRKCB/CD300A/IGHV3-11/NFAM1/MNDA	13
BP	GO:0043405	regulation of MAP kinase activity	16/638	183/18800	0.000521149	0.00643131	0.00491636	ADIPOQ/SERPINB3/CD24/LRRK2/SORL1/PIK3R5/VEGFA/PTPRC/ELANE/TRIB1/CD300A/ADAM8/S100A12/RGS2/DUSP1/IL1B	16
BP	GO:0031953	negative regulation of protein autophosphorylation	4/638	12/18800	0.000523168	0.00643131	0.00491636	ADIPOQ/PTPRC/NLRP12/JUN	4
BP	GO:0043312	neutrophil degranulation	4/638	12/18800	0.000523168	0.00643131	0.00491636	ITGB2/ITGAM/SPI1/PRAM1	4
BP	GO:0097201	negative regulation of transcription from RNA polymerase II promoter in response to stress	4/638	12/18800	0.000523168	0.00643131	0.00491636	CITED2/DNAJB1/HSPA1A/JUN	4
BP	GO:0045577	regulation of B cell differentiation	6/638	31/18800	0.000531982	0.00648735	0.00495919	INHBA/ZFP36L2/FCRL3/NFAM1/CR1/IL10	6
BP	GO:0045987	positive regulation of smooth muscle contraction	6/638	31/18800	0.000531982	0.00648735	0.00495919	MYOCD/NMU/F2R/PROK2/PTGS2/EDN2	6
BP	GO:0048710	regulation of astrocyte differentiation	6/638	31/18800	0.000531982	0.00648735	0.00495919	SERPINE2/TREM2/HES1/CLCF1/LIF/IL6	6
BP	GO:0071559	response to transforming growth factor beta	20/638	258/18800	0.000538702	0.00655182	0.00500848	GDF10/ASPN/CIDEA/CILP/ITGA8/WNT7A/RASL11B/VEPH1/MYOCD/ITGB6/SOX9/ZFP36L2/CX3CR1/CDKN1C/CITED2/SPI1/HSPA1A/GDF15/JUN/FOS	20
BP	GO:0035019	somatic stem cell population maintenance	7/638	43/18800	0.000557943	0.00676784	0.00517361	WNT7A/SOX9/ZFP36L2/FGF10/HES1/SPI1/MYC	7
BP	GO:0097191	extrinsic apoptotic signaling pathway	18/638	221/18800	0.000563728	0.00681992	0.00521343	SCG2/MAL/INHBA/SERPINE1/FGF10/EYA4/MCL1/PTPRC/SPI1/SRPX/HSPA1B/HSPA1A/G0S2/PMAIP1/TNFRSF10C/BCL2A1/IL1B/ATF3	18
BP	GO:0061756	leukocyte adhesion to vascular endothelial cell	8/638	56/18800	0.000567725	0.00685015	0.00523654	CX3CR1/ITGB2/FUT7/SELPLG/ELANE/KLF4/SELL/IL6	8
BP	GO:0030449	regulation of complement activation	5/638	21/18800	0.00057367	0.00686752	0.00524981	TREM2/C4BPB/CR1/C4BPA/IL1B	5
BP	GO:0061760	antifungal innate immune response	5/638	21/18800	0.00057367	0.00686752	0.00524981	CX3CR1/PLA2G5/SPI1/CLEC4D/CLEC4E	5
BP	GO:0072243	metanephric nephron epithelium development	5/638	21/18800	0.00057367	0.00686752	0.00524981	ADIPOQ/POU3F3/SOX9/HES1/LIF	5
BP	GO:0002286	T cell activation involved in immune response	12/638	116/18800	0.000579849	0.00692337	0.00529251	NLRP3/LILRB1/LCP1/ITGAL/LY9/APBB1IP/TBX21/GPR183/CLEC4D/SLC11A1/CLEC4E/IL6	12
BP	GO:0001910	regulation of leukocyte mediated cytotoxicity	10/638	85/18800	0.00059778	0.00711888	0.00544196	CD1A/AZGP1/CX3CR1/KLRD1/ITGAM/LILRB1/PTPRC/CD1D/SPI1/IL7R	10
BP	GO:0003338	metanephros morphogenesis	6/638	32/18800	0.000636166	0.00753675	0.0057614	KIF26B/SOX9/FGF10/BASP1/HES1/LIF	6
BP	GO:1902624	positive regulation of neutrophil migration	6/638	32/18800	0.000636166	0.00753675	0.0057614	FUT7/RAC2/ADAM8/RIPOR2/C5AR1/CXCL8	6
BP	GO:0038066	p38MAPK cascade	8/638	57/18800	0.0006411	0.00757558	0.00579108	TREM2/VEGFA/SPI1/NCF1/GADD45B/ZFP36/DUSP1/IL1B	8
BP	GO:0050805	negative regulation of synaptic transmission	9/638	71/18800	0.000642904	0.00757732	0.00579241	ADIPOQ/CBLN1/LRRK2/CNR2/LILRB2/ARC/DRD5/IL1B/PTGS2	9
BP	GO:0002312	B cell activation involved in immune response	10/638	86/18800	0.000656289	0.00771519	0.00589781	CD40LG/PTPRC/GAPT/SPI1/CLCF1/TBX21/GPR183/CR1/IL10/IL6	10
BP	GO:0035710	CD4-positive, alpha-beta T cell activation	11/638	102/18800	0.00068443	0.00802538	0.00613493	PLA2G2D/NLRP3/SASH3/SOCS1/FUT7/NKG7/CD83/LY9/TBX21/GPR183/IL6	11
BP	GO:0060537	muscle tissue development	27/638	405/18800	0.000699833	0.00818501	0.00625696	COL11A1/ACTC1/MYH11/DNER/PLN/ITGA8/MYOCD/STRA6/POPDC3/KCNK2/SOX9/MYBPC3/CITED2/VEGFA/SGCG/MSX1/MAFF/WNT10B/RIPOR2/SIK1/BTG2/RGS2/FOS/ATF3/EGR1/NR4A1/EGR2	27
BP	GO:0006801	superoxide metabolic process	9/638	72/18800	0.000713047	0.00831828	0.00635884	NOX5/ITGB2/ITGAM/NCF4/NCF1B/NCF2/NCF1C/NCF1/FPR2	9
BP	GO:0001892	embryonic placenta development	10/638	87/18800	0.000719443	0.008358	0.0063892	RSPO3/CDKN1C/CITED2/HES1/PRDM1/LIF/IL10/JUNB/SOCS3/CCN1	10
BP	GO:0032516	positive regulation of phosphoprotein phosphatase activity	5/638	22/18800	0.000721833	0.008358	0.0063892	CD33/FCRL3/PTPRC/CD300A/PPP1R15A	5
BP	GO:0060135	maternal process involved in female pregnancy	8/638	58/18800	0.000721935	0.008358	0.0063892	SPP1/GJB2/CITED2/PRDM1/LIF/JUNB/RGS2/PTGS2	8
BP	GO:0044409	entry into host	14/638	153/18800	0.000729707	0.00840868	0.00642794	KRT6A/SERPINB3/ITGB6/CD209/AGTR1/CLEC4G/SELPLG/HSPA1B/HSPA1A/CR1/CH25H/FCN1/CXCR4/CXCL8	14
BP	GO:0032494	response to peptidoglycan	4/638	13/18800	0.000735481	0.00840868	0.00642794	TREM2/CAMP/C5AR1/IL6	4
BP	GO:0048711	positive regulation of astrocyte differentiation	4/638	13/18800	0.000735481	0.00840868	0.00642794	SERPINE2/HES1/CLCF1/LIF	4
BP	GO:0002861	regulation of inflammatory response to antigenic stimulus	7/638	45/18800	0.000741023	0.00840868	0.00642794	PLA2G2D/TREM2/FUT7/HCK/FGR/NLRP6/IL10	7
BP	GO:0007520	myoblast fusion	7/638	45/18800	0.000741023	0.00840868	0.00642794	CXCL9/CXCL10/ADAM12/CD53/TNFSF14/RIPOR2/GDF15	7
BP	GO:0033003	regulation of mast cell activation	7/638	45/18800	0.000741023	0.00840868	0.00642794	CNR2/ADGRE2/RAC2/FGR/CD300A/CD300LF/NR4A3	7
BP	GO:0045933	positive regulation of muscle contraction	7/638	45/18800	0.000741023	0.00840868	0.00642794	MYOCD/NMU/F2R/PROK2/RGS2/PTGS2/EDN2	7
BP	GO:0046427	positive regulation of receptor signaling pathway via JAK-STAT	7/638	45/18800	0.000741023	0.00840868	0.00642794	F2R/SOCS1/HES1/IL7R/CD300A/IL10/IL6	7
BP	GO:1901099	negative regulation of signal transduction in absence of ligand	6/638	33/18800	0.000755484	0.00853044	0.00652102	FGF10/EYA4/MCL1/HSPA1B/HSPA1A/IL1B	6
BP	GO:2001240	negative regulation of extrinsic apoptotic signaling pathway in absence of ligand	6/638	33/18800	0.000755484	0.00853044	0.00652102	FGF10/EYA4/MCL1/HSPA1B/HSPA1A/IL1B	6
BP	GO:0051092	positive regulation of NF-kappaB transcription factor activity	14/638	154/18800	0.000778275	0.00876614	0.0067012	CRNN/LTF/S100A8/CX3CR1/CD40LG/NLRP3/NLRC4/HSPA1B/PRKCB/HSPA1A/ADAM8/S100A12/IL18RAP/IL1B	14
BP	GO:0050731	positive regulation of peptidyl-tyrosine phosphorylation	16/638	190/18800	0.000784122	0.0088103	0.00673495	ADIPOQ/TREM2/CD24/FGF10/HES1/VEGFA/PTPRC/CLCF1/CASS4/NCF1/LILRA5/LIF/HBEGF/AREG/IL6/OSM	16
BP	GO:0045104	intermediate filament cytoskeleton organization	10/638	88/18800	0.00078752	0.00882678	0.00674756	KRT3/KRT6B/KRT6A/DES/KRT1/KRT6C/KRT16/KRT76/KRT78/KRT32	10
BP	GO:0000768	syncytium formation by plasma membrane fusion	8/638	59/18800	0.000810776	0.00902111	0.00689611	CXCL9/CXCL10/ADAM12/TREM2/CD53/TNFSF14/RIPOR2/GDF15	8
BP	GO:0002218	activation of innate immune response	8/638	59/18800	0.000810776	0.00902111	0.00689611	KLRD1/NLRC4/PYHIN1/HCK/LILRA2/MNDA/FCN1/FFAR2	8
BP	GO:0140253	cell-cell fusion	8/638	59/18800	0.000810776	0.00902111	0.00689611	CXCL9/CXCL10/ADAM12/TREM2/CD53/TNFSF14/RIPOR2/GDF15	8
BP	GO:0007189	adenylate cyclase-activating G protein-coupled receptor signaling pathway	14/638	155/18800	0.000829546	0.00920756	0.00703864	CXCL9/CXCL10/PLN/CXCL11/ADGRG2/CNR2/ADGRE2/GPR65/ADGRE1/ADCYAP1/S1PR4/ADGRG3/ADGRE3/DRD5	14
BP	GO:0007178	transmembrane receptor protein serine/threonine kinase signaling pathway	25/638	368/18800	0.000833546	0.00922956	0.00705545	COMP/GDF10/INHBA/ASPN/CIDEA/CILP/ITGA8/RASL11B/VEPH1/MYOCD/ITGB6/FGF10/CDKN1C/SORL1/CITED2/HES1/MSX1/SPI1/TOB1/HSPA1A/GDF15/JUN/FOS/EGR1/CCN1	25
BP	GO:0002455	humoral immune response mediated by circulating immunoglobulin	12/638	121/18800	0.000846662	0.00935214	0.00714916	TREM2/TRBC1/C4BPB/C6/PTPRC/IGHV3-33/IGHM/IGHV3-11/C7/CR1/C4BPA/FCER2	12
BP	GO:1900744	regulation of p38MAPK cascade	7/638	46/18800	0.000848822	0.00935341	0.00715013	TREM2/VEGFA/SPI1/NCF1/GADD45B/DUSP1/IL1B	7
BP	GO:0071356	cellular response to tumor necrosis factor	18/638	229/18800	0.000854203	0.00939007	0.00717816	ADIPOQ/GPD1/ADAMTS12/CCL18/ZFP36L2/CCL24/HES1/HSPA1B/CCL2/HSPA1A/KLF2/CCL8/CAMP/CCL3L1/CCL4/CCL3/ZFP36/CXCL8	18
BP	GO:0045103	intermediate filament-based process	10/638	89/18800	0.000860807	0.00943998	0.00721631	KRT3/KRT6B/KRT6A/DES/KRT1/KRT6C/KRT16/KRT76/KRT78/KRT32	10
BP	GO:0045862	positive regulation of proteolysis	25/638	369/18800	0.000866321	0.00947772	0.00724516	SERPINB3/FN1/MIR205/S100A8/TREM2/F2R/LRRK2/P2RX1/NLRP3/NLRC4/PYHIN1/HPN/HSPA1B/MYC/HSPA1A/TRIB1/ADAM8/CR1/MEFV/CLDN4/PMAIP1/NLRP12/NLRP6/IL1B/CCN1	25
BP	GO:0002637	regulation of immunoglobulin production	9/638	74/18800	0.00087208	0.00951795	0.00727591	CD40LG/FCRL3/SASH3/PTPRC/CLCF1/TBX21/CR1/IL10/IL6	9
BP	GO:0010952	positive regulation of peptidase activity	16/638	192/18800	0.000877362	0.0095528	0.00730256	SERPINB3/FN1/MIR205/S100A8/F2R/P2RX1/NLRP3/NLRC4/MYC/CR1/MEFV/CLDN4/PMAIP1/NLRP12/NLRP6/CCN1	16
BP	GO:0034612	response to tumor necrosis factor	19/638	249/18800	0.000887593	0.00963654	0.00736657	ADIPOQ/GPD1/ADAMTS12/CCL18/ZFP36L2/CCL24/HES1/HSPA1B/CCL2/HSPA1A/KLF2/CCL8/CAMP/CCL3L1/CCL4/CCL3/ZFP36/PTGS2/CXCL8	19
BP	GO:0035025	positive regulation of Rho protein signal transduction	6/638	34/18800	0.000891374	0.00963654	0.00736657	F2RL2/F2R/GPR18/P2RY10/GPR174/GPR65	6
BP	GO:0042573	retinoic acid metabolic process	6/638	34/18800	0.000891374	0.00963654	0.00736657	CYP2C18/CRABP1/CYP3A5/DHRS9/CYP26A1/ADH1B	6
BP	GO:0030728	ovulation	5/638	23/18800	0.000896816	0.00964974	0.00737666	INHBA/MYC/ADAMTS1/RGS2/PTGS2	5
BP	GO:0042438	melanin biosynthetic process	5/638	23/18800	0.000896816	0.00964974	0.00737666	TYRP1/PMEL/TYR/SLC45A2/SLC24A5	5
BP	GO:0014902	myotube differentiation	12/638	122/18800	0.000910744	0.0097766	0.00747363	CEACAM5/CXCL9/DNER/CXCL10/ADAM12/MYOCD/CD53/TNFSF14/WNT10B/RIPOR2/SIK1/GDF15	12
BP	GO:0002437	inflammatory response to antigenic stimulus	9/638	75/18800	0.000961766	0.0102761	0.00785545	PLA2G2D/TREM2/FUT7/FCGR3A/ELANE/HCK/FGR/NLRP6/IL10	9
BP	GO:0050848	regulation of calcium-mediated signaling	9/638	75/18800	0.000961766	0.0102761	0.00785545	TREM2/LRRK2/TBC1D10C/ZAP70/SLC24A4/PLEK/TRAT1/CCL4/CCL3	9
BP	GO:0090279	regulation of calcium ion import	7/638	47/18800	0.00096862	0.0103252	0.00789299	PLPP4/PLN/P2RX1/FCRL3/HES1/CCL2/CCL3	7
BP	GO:0002221	pattern recognition receptor signaling pathway	15/638	176/18800	0.00100069	0.0106333	0.0081285	LTF/TREM2/GFI1/FCRL3/SCIMP/HSPA1B/HSPA1A/TLR8/CD300A/CD300LF/LILRA2/FCN1/FFAR2/NLRP6/CLEC4E	15
BP	GO:0050930	induction of positive chemotaxis	4/638	14/18800	0.00100217	0.0106333	0.0081285	SCG2/FGF10/VEGFA/CXCL8	4
BP	GO:0018108	peptidyl-tyrosine phosphorylation	25/638	373/18800	0.00100888	0.0106796	0.00816395	ADIPOQ/THY1/TREM2/CD24/FGF10/RAP2B/ITGB2/ZAP70/SOCS1/HES1/VEGFA/PTPRC/CLCF1/HCK/FGR/CD300A/CASS4/NCF1/LILRA5/LIF/HBEGF/SOCS3/AREG/IL6/OSM	25
BP	GO:0002440	production of molecular mediator of immune response	22/638	312/18800	0.00103685	0.0109504	0.00837096	KLK7/SPINK5/CD40LG/FCRL3/NLRP3/SASH3/LILRB1/SCIMP/PTPRC/CD244/GAPT/CLCF1/ELANE/TBX21/CLC/CR1/FFAR2/IL10/TREM1/IL1B/IL6/NR4A3	22
BP	GO:0001894	tissue homeostasis	20/638	272/18800	0.00103972	0.0109554	0.00837474	LCN1/OPRPN/COMP/KRT1/LTF/SPP1/AZGP1/RP1L1/CYTL1/ITGB6/ADGRV1/F2R/SOX9/SNX10/SASH3/CORO1A/VEGFA/ADAM8/PTGS2/IL6	20
BP	GO:0006582	melanin metabolic process	5/638	24/18800	0.0011015	0.0115267	0.00881145	TYRP1/PMEL/TYR/SLC45A2/SLC24A5	5
BP	GO:0048143	astrocyte activation	5/638	24/18800	0.0011015	0.0115267	0.00881145	TREM2/C5AR1/FPR2/IL1B/IL6	5
BP	GO:0072207	metanephric epithelium development	5/638	24/18800	0.0011015	0.0115267	0.00881145	ADIPOQ/POU3F3/SOX9/HES1/LIF	5
BP	GO:0030183	B cell differentiation	13/638	142/18800	0.00110986	0.0115876	0.00885805	INHBA/ZFP36L2/CD40LG/FCRL3/PTPRC/SPI1/CLCF1/GPR183/NFAM1/CR1/ADGRG3/IL10/IL6	13
BP	GO:0050868	negative regulation of T cell activation	12/638	125/18800	0.00112769	0.011729	0.00896613	PLA2G2D/CTLA4/CLEC4G/LILRB1/SOCS1/NRARP/LILRB2/TBX21/CD300A/RIPOR2/CR1/IL10	12
BP	GO:0018212	peptidyl-tyrosine modification	25/638	376/18800	0.00112874	0.011729	0.00896613	ADIPOQ/THY1/TREM2/CD24/FGF10/RAP2B/ITGB2/ZAP70/SOCS1/HES1/VEGFA/PTPRC/CLCF1/HCK/FGR/CD300A/CASS4/NCF1/LILRA5/LIF/HBEGF/SOCS3/AREG/IL6/OSM	25
BP	GO:0046579	positive regulation of Ras protein signal transduction	8/638	62/18800	0.00113109	0.011729	0.00896613	F2RL2/F2R/FGF10/GPR18/P2RY10/GPR174/GPR65/RASGRP4	8
BP	GO:0070373	negative regulation of ERK1 and ERK2 cascade	9/638	77/18800	0.00116358	0.0120386	0.00920281	ADIPOQ/DUSP26/TBC1D10C/DUSP4/PTPRC/NLRP12/NLRP6/LIF/ATF3	9
BP	GO:0034109	homotypic cell-cell adhesion	10/638	93/18800	0.00121217	0.012513	0.00956547	COMP/CEACAM5/FN1/SERPINE2/DSC2/RAP2B/PLAUR/TSPAN32/PLEK/IL6	10
BP	GO:0010922	positive regulation of phosphatase activity	6/638	36/18800	0.00121889	0.0125258	0.00957525	CD33/FCRL3/PLEK/PTPRC/CD300A/PPP1R15A	6
BP	GO:0045066	regulatory T cell differentiation	6/638	36/18800	0.00121889	0.0125258	0.00957525	PLA2G2D/CTLA4/SOCS1/FUT7/LILRB2/CR1	6
BP	GO:1904894	positive regulation of receptor signaling pathway via STAT	7/638	49/18800	0.00124789	0.012754	0.00974967	F2R/SOCS1/HES1/IL7R/CD300A/IL10/IL6	7
BP	GO:0006949	syncytium formation	8/638	63/18800	0.00125783	0.012754	0.00974967	CXCL9/CXCL10/ADAM12/TREM2/CD53/TNFSF14/RIPOR2/GDF15	8
BP	GO:0032615	interleukin-12 production	8/638	63/18800	0.00125783	0.012754	0.00974967	CD40LG/LILRB1/SCIMP/LTB/TLR8/LILRA5/MEFV/IL10	8
BP	GO:0032623	interleukin-2 production	8/638	63/18800	0.00125783	0.012754	0.00974967	SASH3/NAV3/PTPRC/CD83/TBX21/CR1/ZFP36/IL1B	8
BP	GO:0032655	regulation of interleukin-12 production	8/638	63/18800	0.00125783	0.012754	0.00974967	CD40LG/LILRB1/SCIMP/LTB/TLR8/LILRA5/MEFV/IL10	8
BP	GO:0032663	regulation of interleukin-2 production	8/638	63/18800	0.00125783	0.012754	0.00974967	SASH3/NAV3/PTPRC/CD83/TBX21/CR1/ZFP36/IL1B	8
BP	GO:1903038	negative regulation of leukocyte cell-cell adhesion	13/638	144/18800	0.00126208	0.0127688	0.00976101	PLA2G2D/CTLA4/CLEC4G/LILRB1/SOCS1/NRARP/KLF4/LILRB2/TBX21/CD300A/RIPOR2/CR1/IL10	13
BP	GO:0010001	glial cell differentiation	17/638	218/18800	0.00128246	0.0129464	0.00989673	MAL/DNER/SERPINE2/S100A8/TREM2/SOX9/FGF10/HES1/CLCF1/OLIG1/C5AR1/FPR2/CXCR4/LIF/IL1B/IL6/EGR2	17
BP	GO:0002679	respiratory burst involved in defense response	4/638	15/18800	0.00133014	0.0133098	0.0101745	TREM2/PIK3CD/HCK/NCF1	4
BP	GO:0034310	primary alcohol catabolic process	4/638	15/18800	0.00133014	0.0133098	0.0101745	AKR1B10/ALDH3B2/SULT1A2/SULT1B1	4
BP	GO:0001911	negative regulation of leukocyte mediated cytotoxicity	5/638	25/18800	0.00133883	0.0133098	0.0101745	CX3CR1/KLRD1/LILRB1/PTPRC/IL7R	5
BP	GO:0002438	acute inflammatory response to antigenic stimulus	5/638	25/18800	0.00133883	0.0133098	0.0101745	PLA2G2D/FUT7/FCGR3A/ELANE/NLRP6	5
BP	GO:0034114	regulation of heterotypic cell-cell adhesion	5/638	25/18800	0.00133883	0.0133098	0.0101745	ADIPOQ/THY1/KLF4/IL10/IL1B	5
BP	GO:0035821	modulation of process of another organism	5/638	25/18800	0.00133883	0.0133098	0.0101745	LTF/RNASE7/PRF1/DEFA3/FCER2	5
BP	GO:0044550	secondary metabolite biosynthetic process	5/638	25/18800	0.00133883	0.0133098	0.0101745	TYRP1/PMEL/TYR/SLC45A2/SLC24A5	5
BP	GO:0060249	anatomical structure homeostasis	22/638	319/18800	0.00137888	0.0136782	0.0104562	LCN1/OPRPN/COMP/KRT1/LTF/ATP2B2/SPP1/AZGP1/RP1L1/CYTL1/ITGB6/ADGRV1/F2R/SOX9/SNX10/P2RX1/SASH3/CORO1A/VEGFA/ADAM8/PTGS2/IL6	22
BP	GO:0001938	positive regulation of endothelial cell proliferation	11/638	111/18800	0.001383	0.0136881	0.0104638	SCG2/AGTR1/CCL24/PIK3CD/NRARP/VEGFA/CCR3/IL10/JUN/NR4A1/EGR3	11
BP	GO:0006911	phagocytosis, engulfment	12/638	128/18800	0.00138588	0.0136881	0.0104638	TREM2/ITGB2/TRBC1/ITGAM/ARHGAP25/RHOH/RAC2/IGHV3-33/IGHM/CD300A/IGHV3-11/BIN2	12
BP	GO:0045670	regulation of osteoclast differentiation	8/638	64/18800	0.00139561	0.0137514	0.0105122	LTF/TREM2/CAMK4/LILRB1/CCR1/LILRB3/CCL3/FOS	8
BP	GO:1903556	negative regulation of tumor necrosis factor superfamily cytokine production	9/638	79/18800	0.0013983	0.0137514	0.0105122	ADIPOQ/LTF/CIDEA/TREM2/CD33/GPR18/LILRB1/C5AR2/IL10	9
BP	GO:0043303	mast cell degranulation	7/638	50/18800	0.00140928	0.0138001	0.0105494	PIK3CD/LAT2/ADGRE2/RAC2/FGR/CD300A/NR4A3	7
BP	GO:2001238	positive regulation of extrinsic apoptotic signaling pathway	7/638	50/18800	0.00140928	0.0138001	0.0105494	MAL/INHBA/PTPRC/SRPX/G0S2/PMAIP1/ATF3	7
BP	GO:2000403	positive regulation of lymphocyte migration	6/638	37/18800	0.00141366	0.0138134	0.0105595	S100A7/CXCL10/TNFSF14/ADAM8/CCL4/CCL3	6
BP	GO:0006939	smooth muscle contraction	11/638	112/18800	0.00148778	0.0145067	0.0110895	COMP/MYH11/MYOCD/NMU/CNN1/F2R/P2RX1/PROK2/RGS2/PTGS2/EDN2	11
BP	GO:1905330	regulation of morphogenesis of an epithelium	8/638	65/18800	0.00154511	0.0150336	0.0114923	CXCL10/ADAMTS12/SOX9/FGF10/PIK3CD/VEGFA/ITGAX/LIF	8
BP	GO:0030168	platelet activation	12/638	130/18800	0.00158373	0.0153385	0.0117254	COMP/FN1/DGKI/F2RL2/SERPINE2/F2R/RAP2B/P2RX1/CD40LG/TSPAN32/PLEK/IL6	12
BP	GO:0032692	negative regulation of interleukin-1 production	7/638	51/18800	0.00158651	0.0153385	0.0117254	TREM2/CX3CR1/CD33/NLRP3/MEFV/NLRP12/IL10	7
BP	GO:0045668	negative regulation of osteoblast differentiation	7/638	51/18800	0.00158651	0.0153385	0.0117254	GDF10/TNN/SOX9/RORB/ID3/TOB1/AREG	7
BP	GO:0002726	positive regulation of T cell cytokine production	5/638	26/18800	0.00161185	0.0154853	0.0118376	NLRP3/SASH3/TBX21/IL1B/IL6	5
BP	GO:0032682	negative regulation of chemokine production	5/638	26/18800	0.00161185	0.0154853	0.0118376	ELANE/KLF4/MEFV/IL10/IL6	5
BP	GO:0042832	defense response to protozoan	5/638	26/18800	0.00161185	0.0154853	0.0118376	GBP6/TSPAN32/NKG7/SLC11A1/IL10	5
BP	GO:0050804	modulation of chemical synaptic transmission	27/638	429/18800	0.00163035	0.0155413	0.0118804	ADIPOQ/CNTNAP4/SYT12/SHISA9/DGKI/CBLN1/SERPINE2/WNT7A/NPTX2/NMU/CX3CR1/LRRK2/P2RX1/LGI1/CNR2/GRIN3A/CCL2/PRKCB/LILRB2/SRGN/UNC13C/NETO1/ARC/DRD5/IL1B/PTGS2/EGR2	27
BP	GO:0002369	T cell cytokine production	6/638	38/18800	0.00163128	0.0155413	0.0118804	NLRP3/SASH3/TBX21/CLC/IL1B/IL6	6
BP	GO:0002701	negative regulation of production of molecular mediator of immune response	6/638	38/18800	0.00163128	0.0155413	0.0118804	SPINK5/FCRL3/LILRB1/TBX21/CR1/IL10	6
BP	GO:0002724	regulation of T cell cytokine production	6/638	38/18800	0.00163128	0.0155413	0.0118804	NLRP3/SASH3/TBX21/CLC/IL1B/IL6	6
BP	GO:0099177	regulation of trans-synaptic signaling	27/638	430/18800	0.00168545	0.016024	0.0122494	ADIPOQ/CNTNAP4/SYT12/SHISA9/DGKI/CBLN1/SERPINE2/WNT7A/NPTX2/NMU/CX3CR1/LRRK2/P2RX1/LGI1/CNR2/GRIN3A/CCL2/PRKCB/LILRB2/SRGN/UNC13C/NETO1/ARC/DRD5/IL1B/PTGS2/EGR2	27
BP	GO:0010517	regulation of phospholipase activity	8/638	66/18800	0.00170702	0.0161954	0.0123805	PLA2G5/AGTR1/PLCB2/RASGRP4/S1PR4/C5AR1/RGS2/CCN1	8
BP	GO:0002921	negative regulation of humoral immune response	4/638	16/18800	0.00172627	0.0162768	0.0124426	SPINK5/C4BPB/CR1/C4BPA	4
BP	GO:0008228	opsonization	4/638	16/18800	0.00172627	0.0162768	0.0124426	PLA2G5/C4BPB/C4BPA/FCN1	4
BP	GO:1903975	regulation of glial cell migration	4/638	16/18800	0.00172627	0.0162768	0.0124426	TREM2/CX3CR1/GPR183/CCL3	4
BP	GO:0007611	learning or memory	19/638	264/18800	0.00175805	0.0165423	0.0126456	KLK8/CNTNAP2/ITGA8/TREM2/NPTX2/STRA6/KCNK2/CX3CR1/SCN2A/CAMK4/LILRB2/NETO1/ARC/DRD5/FOSL1/BTG2/PTGS2/FOS/EGR2	19
BP	GO:0002279	mast cell activation involved in immune response	7/638	52/18800	0.00178061	0.016686	0.0127554	PIK3CD/LAT2/ADGRE2/RAC2/FGR/CD300A/NR4A3	7
BP	GO:0002448	mast cell mediated immunity	7/638	52/18800	0.00178061	0.016686	0.0127554	PIK3CD/LAT2/ADGRE2/RAC2/FGR/CD300A/NR4A3	7
BP	GO:0007162	negative regulation of cell adhesion	21/638	305/18800	0.00178886	0.0167289	0.0127883	ADIPOQ/SERPINE2/PLA2G2D/SERPINE1/CTLA4/CLEC4G/SEMA3E/LILRB1/SOCS1/NRARP/VEGFA/PTPRC/SPI1/KLF4/LILRB2/TBX21/CD300A/RIPOR2/CR1/IL10/DUSP1	21
BP	GO:0071466	cellular response to xenobiotic stimulus	14/638	168/18800	0.00180062	0.0168045	0.0128461	ADIPOQ/LPO/CYP2C18/CYP3A5/SULT1A2/ABCB11/AOX1/MYC/CYP26A1/S100A12/SULT1B1/CXCR4/IL1B/CD69	14
BP	GO:0050890	cognition	21/638	306/18800	0.00186139	0.0173363	0.0132526	TMPRSS11E/KLK8/CNTNAP2/ITGA8/TREM2/NPTX2/STRA6/KCNK2/CX3CR1/SCN2A/CAMK4/LILRB2/NETO1/C5AR1/ARC/DRD5/FOSL1/BTG2/PTGS2/FOS/EGR2	21
BP	GO:0002691	regulation of cellular extravasation	6/638	39/18800	0.00187342	0.0173424	0.0132573	THY1/LYVE1/FUT7/ELANE/ADAM8/RIPOR2	6
BP	GO:0009595	detection of biotic stimulus	6/638	39/18800	0.00187342	0.0173424	0.0132573	TREM2/NLRP3/NLRC4/CD1D/SRPX/PGLYRP1	6
BP	GO:0071634	regulation of transforming growth factor beta production	6/638	39/18800	0.00187342	0.0173424	0.0132573	SERPINB7/FN1/ITGB6/CD24/LILRB1/PTGS2	6
BP	GO:0001562	response to protozoan	5/638	27/18800	0.00192363	0.0176997	0.0135304	GBP6/TSPAN32/NKG7/SLC11A1/IL10	5
BP	GO:0060669	embryonic placenta morphogenesis	5/638	27/18800	0.00192363	0.0176997	0.0135304	RSPO3/CDKN1C/IL10/SOCS3/CCN1	5
BP	GO:0071624	positive regulation of granulocyte chemotaxis	5/638	27/18800	0.00192363	0.0176997	0.0135304	S100A7/RAC2/RIPOR2/C5AR1/CXCL8	5
BP	GO:0019233	sensory perception of pain	10/638	99/18800	0.00195086	0.0178871	0.0136736	OPRPN/SMR3B/F2R/CNR2/CCL2/PROK2/CXCR4/IL10/CCL3/PTGS2	10
BP	GO:2001233	regulation of apoptotic signaling pathway	24/638	370/18800	0.00195182	0.0178871	0.0136736	SCG2/MAL/INHBA/S100A8/TREM2/SERPINE1/FGF10/CX3CR1/LRRK2/EYA4/PLAUR/MCL1/PTPRC/MSX1/SRPX/HSPA1B/MYC/HSPA1A/G0S2/PMAIP1/IL1B/PTGS2/NR4A2/ATF3	24
BP	GO:0060395	SMAD protein signal transduction	9/638	83/18800	0.00198172	0.0181248	0.0138553	GDF10/INHBA/CILP/VEPH1/ITGB6/TOB1/GDF15/JUN/FOS	9
BP	GO:0090092	regulation of transmembrane receptor protein serine/threonine kinase signaling pathway	19/638	267/18800	0.0019994	0.01825	0.0139511	GDF10/INHBA/ASPN/CIDEA/CILP/ITGA8/RASL11B/VEPH1/MYOCD/FGF10/CDKN1C/SORL1/CITED2/HES1/MSX1/TOB1/HSPA1A/GDF15/CCN1	19
BP	GO:0006937	regulation of muscle contraction	14/638	170/18800	0.00201175	0.0182897	0.0139814	PLN/MYOCD/NMU/CNN1/F2R/DSC2/MYBPC3/P2RX1/SCN4A/PROK2/RGS2/PTGS2/EDN2/NR4A1	14
BP	GO:0048660	regulation of smooth muscle cell proliferation	14/638	170/18800	0.00201175	0.0182897	0.0139814	ADIPOQ/MYOCD/CNN1/ELANE/MYC/TRIB1/OGN/IL10/HBEGF/ADAMTS1/JUN/PTGS2/IL6/NR4A3	14
BP	GO:0014013	regulation of gliogenesis	10/638	100/18800	0.00210337	0.0190847	0.0145892	SERPINE2/TREM2/HES1/CLCF1/MYC/CXCR4/LIF/IL1B/IL6/EGR2	10
BP	GO:0032609	interferon-gamma production	11/638	117/18800	0.00211379	0.0191034	0.0146035	INHBA/SASH3/LILRB1/CD244/TLR8/CR1/PGLYRP1/SLC11A1/NLRP6/IL10/IL1B	11
BP	GO:0032649	regulation of interferon-gamma production	11/638	117/18800	0.00211379	0.0191034	0.0146035	INHBA/SASH3/LILRB1/CD244/TLR8/CR1/PGLYRP1/SLC11A1/NLRP6/IL10/IL1B	11
BP	GO:0072210	metanephric nephron development	6/638	40/18800	0.00214182	0.0193186	0.014768	ADIPOQ/KIF26B/SOX9/HES1/LIF/EGR1	6
BP	GO:0051770	positive regulation of nitric-oxide synthase biosynthetic process	4/638	17/18800	0.00219736	0.0197417	0.0150914	LRRK2/NAMPT/CCL2/FCER2	4
BP	GO:0090083	regulation of inclusion body assembly	4/638	17/18800	0.00219736	0.0197417	0.0150914	SORL1/DNAJB1/HSPA1B/HSPA1A	4
BP	GO:0045661	regulation of myoblast differentiation	7/638	54/18800	0.0022237	0.0199392	0.0152423	CXCL9/CXCL10/MYOCD/SOX9/TNFSF14/ID3/RIPOR2	7
BP	GO:0051701	biological process involved in interaction with host	15/638	191/18800	0.00225544	0.0201823	0.0154282	KRT6A/SERPINB3/ITGB6/CD209/AGTR1/CLEC4G/SELPLG/HSPA1B/HSPA1A/CR1/CH25H/PGLYRP1/FCN1/CXCR4/CXCL8	15
BP	GO:0042445	hormone metabolic process	17/638	230/18800	0.00227258	0.0201823	0.0154282	AKR1B10/SRD5A2/CYP2C18/SPP1/CHST9/CRABP1/CYP3A5/PCSK2/DUOXA2/GFI1/DHRS9/HPN/DGAT2/CYP26A1/SULT1B1/ADH1B/EGR1	17
BP	GO:0050922	negative regulation of chemotaxis	8/638	69/18800	0.00227439	0.0201823	0.0154282	MMP28/GPR18/PADI2/SEMA3E/C5AR2/ELANE/CCL2/DUSP1	8
BP	GO:0002758	innate immune response-activating signal transduction	5/638	28/18800	0.00227729	0.0201823	0.0154282	KLRD1/HCK/LILRA2/FCN1/FFAR2	5
BP	GO:0031342	negative regulation of cell killing	5/638	28/18800	0.00227729	0.0201823	0.0154282	CX3CR1/KLRD1/LILRB1/PTPRC/IL7R	5
BP	GO:0032703	negative regulation of interleukin-2 production	5/638	28/18800	0.00227729	0.0201823	0.0154282	NAV3/PTPRC/TBX21/CR1/ZFP36	5
BP	GO:0040013	negative regulation of locomotion	25/638	396/18800	0.00228862	0.0202434	0.0154749	KRT16/ADIPOQ/SLURP1/TNN/THY1/MYOCD/MMP28/SERPINE1/CX3CR1/GPR18/RAP2B/RHOB/CITED2/PADI2/NAV3/SEMA3E/C5AR2/ELANE/CCL2/KLF4/WAS/TRIB1/CD300A/RIPOR2/DUSP1	25
BP	GO:0048659	smooth muscle cell proliferation	14/638	173/18800	0.00236658	0.0208926	0.0159712	ADIPOQ/MYOCD/CNN1/ELANE/MYC/TRIB1/OGN/IL10/HBEGF/ADAMTS1/JUN/PTGS2/IL6/NR4A3	14
BP	GO:0051897	positive regulation of protein kinase B signaling	11/638	119/18800	0.00241756	0.0213015	0.0162838	RASD2/CX3CR1/PIK3R5/F10/PIK3CD/CASS4/ADAM8/GDF15/HBEGF/CCL3/OSM	11
BP	GO:0002251	organ or tissue specific immune response	6/638	41/18800	0.00243823	0.0213629	0.0163307	LTF/RNASE2/DEFA3/CAMP/FFAR2/IL6	6
BP	GO:0032733	positive regulation of interleukin-10 production	6/638	41/18800	0.00243823	0.0213629	0.0163307	TREM2/CD40LG/SASH3/CD83/LILRA5/IL6	6
BP	GO:1901214	regulation of neuron death	21/638	313/18800	0.00244245	0.0213629	0.0163307	TREM2/F2R/CX3CR1/LRRK2/ITGB2/SORL1/ITGAM/MCL1/CORO1A/CLCF1/CCL2/ADAM8/TOX3/IL10/BTG2/CCL3/JUN/FOS/NR4A2/NR4A3/EGR1	21
BP	GO:0007519	skeletal muscle tissue development	13/638	155/18800	0.00244321	0.0213629	0.0163307	DNER/MYOCD/POPDC3/CITED2/MAFF/WNT10B/RIPOR2/BTG2/FOS/ATF3/EGR1/NR4A1/EGR2	13
BP	GO:0099024	plasma membrane invagination	12/638	137/18800	0.00246773	0.0214756	0.0164168	TREM2/ITGB2/TRBC1/ITGAM/ARHGAP25/RHOH/RAC2/IGHV3-33/IGHM/CD300A/IGHV3-11/BIN2	12
BP	GO:0010518	positive regulation of phospholipase activity	7/638	55/18800	0.00247488	0.0214756	0.0164168	PLA2G5/AGTR1/PLCB2/RASGRP4/S1PR4/C5AR1/CCN1	7
BP	GO:0045620	negative regulation of lymphocyte differentiation	7/638	55/18800	0.00247488	0.0214756	0.0164168	INHBA/CTLA4/SOCS1/NRARP/TBX21/CR1/PGLYRP1	7
BP	GO:1905517	macrophage migration	7/638	55/18800	0.00247488	0.0214756	0.0164168	TREM2/MMP28/CX3CR1/CCL2/C5AR1/CCL3/EDN2	7
BP	GO:0051057	positive regulation of small GTPase mediated signal transduction	8/638	70/18800	0.00249322	0.0215748	0.0164926	F2RL2/F2R/FGF10/GPR18/P2RY10/GPR174/GPR65/RASGRP4	8
BP	GO:0010950	positive regulation of endopeptidase activity	14/638	174/18800	0.00249575	0.0215748	0.0164926	SERPINB3/MIR205/S100A8/F2R/P2RX1/NLRP3/NLRC4/MYC/CR1/MEFV/PMAIP1/NLRP12/NLRP6/CCN1	14
BP	GO:0033627	cell adhesion mediated by integrin	9/638	86/18800	0.00253525	0.0218749	0.016722	ITGA8/ITGB6/SERPINE1/ITGB2/ITGA2B/ITGAM/ITGAL/ITGAX/LIF	9
BP	GO:0002313	mature B cell differentiation involved in immune response	5/638	29/18800	0.00267598	0.0230457	0.0176171	SPI1/GPR183/CR1/IL10/IL6	5
BP	GO:0030856	regulation of epithelial cell differentiation	13/638	157/18800	0.00273344	0.0234963	0.0179615	ETV4/SERPINE1/CD24/SOX9/CDKN1C/HES1/VEGFA/MAFF/WNT10B/APOLD1/LIF/ZFP36/IL1B	13
BP	GO:0002693	positive regulation of cellular extravasation	4/638	18/18800	0.00275008	0.0234977	0.0179626	THY1/LYVE1/ADAM8/RIPOR2	4
BP	GO:0006957	complement activation, alternative pathway	4/638	18/18800	0.00275008	0.0234977	0.0179626	CFP/C7/CR1/CFD	4
BP	GO:0072234	metanephric nephron tubule development	4/638	18/18800	0.00275008	0.0234977	0.0179626	POU3F3/SOX9/HES1/LIF	4
BP	GO:0031952	regulation of protein autophosphorylation	6/638	42/18800	0.00276443	0.0234977	0.0179626	ADIPOQ/RAP2B/VEGFA/PTPRC/NLRP12/JUN	6
BP	GO:0032689	negative regulation of interferon-gamma production	6/638	42/18800	0.00276443	0.0234977	0.0179626	INHBA/LILRB1/CR1/PGLYRP1/NLRP6/IL10	6
BP	GO:0045687	positive regulation of glial cell differentiation	6/638	42/18800	0.00276443	0.0234977	0.0179626	SERPINE2/HES1/CLCF1/CXCR4/LIF/EGR2	6
BP	GO:0001659	temperature homeostasis	14/638	177/18800	0.00291853	0.0246699	0.0188587	ADIPOQ/CIDEA/NMU/ALPL/VEGFA/WNT10B/G0S2/ADCYAP1/PTH2R/CXCR4/IL1B/PTGS2/EDN2/EGR1	14
BP	GO:0050954	sensory perception of mechanical stimulus	14/638	177/18800	0.00291853	0.0246699	0.0188587	COL11A1/ATP6V0A4/COCH/ATP2B2/SERPINE2/SLC26A4/PAX3/GJB2/ADGRV1/EYA4/KCNE1/HPN/RIPOR2/CXCR4	14
BP	GO:0052126	movement in host environment	14/638	177/18800	0.00291853	0.0246699	0.0188587	KRT6A/SERPINB3/ITGB6/CD209/AGTR1/CLEC4G/SELPLG/HSPA1B/HSPA1A/CR1/CH25H/FCN1/CXCR4/CXCL8	14
BP	GO:2000146	negative regulation of cell motility	23/638	361/18800	0.00300193	0.0253087	0.019347	KRT16/ADIPOQ/SLURP1/TNN/THY1/MYOCD/MMP28/SERPINE1/CX3CR1/GPR18/RAP2B/RHOB/CITED2/PADI2/NAV3/C5AR2/CCL2/KLF4/WAS/TRIB1/CD300A/RIPOR2/DUSP1	23
BP	GO:0034308	primary alcohol metabolic process	10/638	105/18800	0.00301623	0.0253087	0.019347	AKR1B10/GPD1/CYP2C18/ALDH3B2/CYP3A5/SULT1A2/DHRS9/DGAT2/SULT1B1/ADH1B	10
BP	GO:0046425	regulation of receptor signaling pathway via JAK-STAT	10/638	105/18800	0.00301623	0.0253087	0.019347	F2R/SOCS1/HES1/PTPRC/IL7R/CD300A/LIF/IL10/SOCS3/IL6	10
BP	GO:0046634	regulation of alpha-beta T cell activation	10/638	105/18800	0.00301623	0.0253087	0.019347	ZAP70/NLRP3/SASH3/LILRB1/SOCS1/PTPRC/CD83/PRDM1/TBX21/CD300A	10
BP	GO:0014002	astrocyte development	6/638	43/18800	0.00312224	0.0258244	0.0197412	S100A8/TREM2/C5AR1/FPR2/IL1B/IL6	6
BP	GO:0014075	response to amine	6/638	43/18800	0.00312224	0.0258244	0.0197412	GLDC/CNR2/DRD5/RGS2/NR4A2/NR4A1	6
BP	GO:0071604	transforming growth factor beta production	6/638	43/18800	0.00312224	0.0258244	0.0197412	SERPINB7/FN1/ITGB6/CD24/LILRB1/PTGS2	6
BP	GO:0001975	response to amphetamine	5/638	30/18800	0.00312287	0.0258244	0.0197412	CNR2/DRD5/RGS2/NR4A2/NR4A1	5
BP	GO:0034698	response to gonadotropin	5/638	30/18800	0.00312287	0.0258244	0.0197412	SRD5A2/INHBA/GJB2/PAPPA/MYC	5
BP	GO:0043032	positive regulation of macrophage activation	5/638	30/18800	0.00312287	0.0258244	0.0197412	TREM2/LRRK2/JUND/IL10/CCL3	5
BP	GO:0051873	killing by host of symbiont cells	5/638	30/18800	0.00312287	0.0258244	0.0197412	KRT6A/ELANE/CAMP/NLRP6/TREM1	5
BP	GO:0070168	negative regulation of biomineral tissue development	5/638	30/18800	0.00312287	0.0258244	0.0197412	ASPN/SOX9/CCR1/SRGN/CCL3	5
BP	GO:0001704	formation of primary germ layer	11/638	123/18800	0.00313103	0.0258451	0.0197571	COL11A1/INHBA/FN1/COL8A1/ITGA8/ITGB2/DUSP4/KLF4/DUSP1/DUSP2/DUSP5	11
BP	GO:0001776	leukocyte homeostasis	9/638	89/18800	0.00320477	0.0264061	0.0201859	GPR174/PIK3CD/CORO1A/GAPT/TNFSF14/GPR183/TNFRSF13B/PMAIP1/IL6	9
BP	GO:0062207	regulation of pattern recognition receptor signaling pathway	10/638	106/18800	0.00323191	0.0265819	0.0203203	LTF/TREM2/GFI1/FCRL3/HSPA1B/HSPA1A/CD300A/CD300LF/LILRA2/NLRP6	10
BP	GO:0001912	positive regulation of leukocyte mediated cytotoxicity	7/638	58/18800	0.00336068	0.0275913	0.021092	CD1A/AZGP1/KLRD1/ITGAM/PTPRC/CD1D/SPI1	7
BP	GO:0035743	CD4-positive, alpha-beta T cell cytokine production	4/638	19/18800	0.00339096	0.0277901	0.0212439	NLRP3/TBX21/IL1B/IL6	4
BP	GO:0061097	regulation of protein tyrosine kinase activity	9/638	90/18800	0.00345645	0.0282521	0.0215971	THY1/CD24/RAP2B/PTPRC/CASS4/NCF1/LILRA5/HBEGF/AREG	9
BP	GO:0019882	antigen processing and presentation	10/638	107/18800	0.00345969	0.0282521	0.0215971	CD1A/CTSV/AZGP1/TREM2/RAB3C/CD209/CD1D/LILRB2/WAS/SLC11A1	10
BP	GO:0042692	muscle cell differentiation	24/638	387/18800	0.00347709	0.0283435	0.021667	ACTC1/COMP/CEACAM5/CXCL9/MYH11/DNER/CXCL10/ADAM12/ITGA8/MYOCD/POPDC3/SOX9/FGF10/CD53/HES1/VEGFA/TNFSF14/MSX1/WNT10B/RIPOR2/SIK1/GDF15/RGS2/MYPN	24
BP	GO:0007179	transforming growth factor beta receptor signaling pathway	15/638	200/18800	0.00349912	0.0284724	0.0217655	GDF10/ASPN/CIDEA/ITGA8/RASL11B/VEPH1/MYOCD/ITGB6/CDKN1C/CITED2/SPI1/HSPA1A/GDF15/JUN/FOS	15
BP	GO:0014009	glial cell proliferation	6/638	44/18800	0.00351349	0.0284879	0.0217774	TREM2/HES1/MYC/IL1B/AREG/IL6	6
BP	GO:0048286	lung alveolus development	6/638	44/18800	0.00351349	0.0284879	0.0217774	MYOCD/STRA6/ITGB6/FGF10/LIF/EDN2	6
BP	GO:0051146	striated muscle cell differentiation	19/638	281/18800	0.00352763	0.028552	0.0218263	ACTC1/CEACAM5/CXCL9/MYH11/DNER/CXCL10/ADAM12/MYOCD/POPDC3/CD53/VEGFA/TNFSF14/MSX1/WNT10B/RIPOR2/SIK1/GDF15/RGS2/MYPN	19
BP	GO:0045669	positive regulation of osteoblast differentiation	8/638	74/18800	0.0035379	0.0285845	0.0218511	LTF/GDF10/JUND/NELL1/CEBPD/WNT10B/IL6/CCN1	8
BP	GO:0002862	negative regulation of inflammatory response to antigenic stimulus	5/638	31/18800	0.00362111	0.0291538	0.0222864	TREM2/HCK/FGR/NLRP6/IL10	5
BP	GO:0110150	negative regulation of biomineralization	5/638	31/18800	0.00362111	0.0291538	0.0222864	ASPN/SOX9/CCR1/SRGN/CCL3	5
BP	GO:0006958	complement activation, classical pathway	10/638	108/18800	0.00370003	0.0297158	0.022716	TREM2/TRBC1/C4BPB/C6/IGHV3-33/IGHM/IGHV3-11/C7/CR1/C4BPA	10
BP	GO:0019748	secondary metabolic process	7/638	59/18800	0.00370393	0.0297158	0.022716	AKR1B10/TYRP1/PMEL/TYR/CYP3A5/SLC45A2/SLC24A5	7
BP	GO:0010324	membrane invagination	12/638	144/18800	0.00371776	0.0297158	0.022716	TREM2/ITGB2/TRBC1/ITGAM/ARHGAP25/RHOH/RAC2/IGHV3-33/IGHM/CD300A/IGHV3-11/BIN2	12
BP	GO:0045638	negative regulation of myeloid cell differentiation	9/638	91/18800	0.0037234	0.0297158	0.022716	ADIPOQ/LTF/INHBA/LILRB1/MYC/TRIB1/LILRB3/CCL3/ZFP36	9
BP	GO:0070509	calcium ion import	9/638	91/18800	0.0037234	0.0297158	0.022716	PLPP4/PLN/SLC24A5/P2RX1/FCRL3/SLC24A4/HES1/CCL2/CCL3	9
BP	GO:0030336	negative regulation of cell migration	22/638	346/18800	0.00374526	0.0298381	0.0228095	KRT16/ADIPOQ/SLURP1/TNN/THY1/MYOCD/MMP28/SERPINE1/CX3CR1/GPR18/RAP2B/RHOB/CITED2/PADI2/NAV3/C5AR2/CCL2/KLF4/TRIB1/CD300A/RIPOR2/DUSP1	22
BP	GO:0045685	regulation of glial cell differentiation	8/638	75/18800	0.0038455	0.0305834	0.0233792	SERPINE2/TREM2/HES1/CLCF1/CXCR4/LIF/IL6/EGR2	8
BP	GO:0009991	response to extracellular stimulus	28/638	479/18800	0.00386552	0.0306892	0.0234601	ADIPOQ/LIPG/SRD5A2/SPP1/POSTN/CXCL10/HMGCS2/TYR/MYOCD/DSC2/ALPL/LRRK2/SORL1/PTPRC/SLC25A25/CYP26A1/NUAK2/RASGRP4/PMAIP1/SIK1/GDF15/MAP1LC3C/FOSL1/ZFP36/PTGS2/FOS/NR4A2/ATF3	28
BP	GO:0002291	T cell activation via T cell receptor contact with antigen bound to MHC molecule on antigen presenting cell	3/638	10/18800	0.00390465	0.0307861	0.0235342	LILRB1/ITGAL/APBB1IP	3
BP	GO:0033089	positive regulation of T cell differentiation in thymus	3/638	10/18800	0.00390465	0.0307861	0.0235342	IL7R/ADAM8/EGR3	3
BP	GO:1903980	positive regulation of microglial cell activation	3/638	10/18800	0.00390465	0.0307861	0.0235342	TREM2/LRRK2/CCL3	3
BP	GO:2000425	regulation of apoptotic cell clearance	3/638	10/18800	0.00390465	0.0307861	0.0235342	TREM2/CCL2/CD300LF	3
BP	GO:0051271	negative regulation of cellular component movement	23/638	369/18800	0.00392787	0.0307995	0.0235444	KRT16/ADIPOQ/SLURP1/TNN/THY1/MYOCD/MMP28/SERPINE1/CX3CR1/GPR18/RAP2B/RHOB/CITED2/PADI2/NAV3/C5AR2/CCL2/KLF4/WAS/TRIB1/CD300A/RIPOR2/DUSP1	23
BP	GO:0072006	nephron development	12/638	145/18800	0.00393189	0.0307995	0.0235444	ADIPOQ/SERPINB7/POU3F3/CD24/KIF26B/SOX9/BASP1/HES1/VEGFA/MYC/LIF/EGR1	12
BP	GO:0001754	eye photoreceptor cell differentiation	6/638	45/18800	0.00394003	0.0307995	0.0235444	THY1/SOX9/RPGRIP1/RORB/VEGFA/PRDM1	6
BP	GO:0031295	T cell costimulation	6/638	45/18800	0.00394003	0.0307995	0.0235444	CD24/CD40LG/ICOS/MAP3K8/TNFSF14/LILRB2	6
BP	GO:2000273	positive regulation of signaling receptor activity	6/638	45/18800	0.00394003	0.0307995	0.0235444	CCL2/NCF1/ARC/IL10/HBEGF/AREG	6
BP	GO:0043407	negative regulation of MAP kinase activity	7/638	60/18800	0.00407318	0.0317861	0.0242986	ADIPOQ/SERPINB3/SORL1/CD300A/RGS2/DUSP1/IL1B	7
BP	GO:0002577	regulation of antigen processing and presentation	4/638	20/18800	0.00412632	0.0320368	0.0244902	TREM2/LILRB2/WAS/SLC11A1	4
BP	GO:0072170	metanephric tubule development	4/638	20/18800	0.00412632	0.0320368	0.0244902	POU3F3/SOX9/HES1/LIF	4
BP	GO:0140131	positive regulation of lymphocyte chemotaxis	4/638	20/18800	0.00412632	0.0320368	0.0244902	S100A7/TNFSF14/CCL4/CCL3	4
BP	GO:0046718	viral entry into host cell	12/638	146/18800	0.00415582	0.0321333	0.024564	SERPINB3/ITGB6/CD209/AGTR1/CLEC4G/SELPLG/HSPA1B/HSPA1A/CR1/CH25H/FCN1/CXCR4	12
BP	GO:0034121	regulation of toll-like receptor signaling pathway	8/638	76/18800	0.00417334	0.0321333	0.024564	LTF/TREM2/GFI1/FCRL3/CD300A/CD300LF/LILRA2/NLRP6	8
BP	GO:0060674	placenta blood vessel development	5/638	32/18800	0.00417388	0.0321333	0.024564	HES1/FOSL1/JUNB/SOCS3/CCN1	5
BP	GO:0090183	regulation of kidney development	5/638	32/18800	0.00417388	0.0321333	0.024564	ADIPOQ/SOX9/BASP1/VEGFA/MYC	5
BP	GO:1900745	positive regulation of p38MAPK cascade	5/638	32/18800	0.00417388	0.0321333	0.024564	VEGFA/SPI1/NCF1/GADD45B/IL1B	5
BP	GO:0017157	regulation of exocytosis	15/638	204/18800	0.00420886	0.0322938	0.0246867	SYT12/WNT7A/RAB3C/LRRK2/ITGB2/P2RX1/ITGAM/ADGRE2/SPI1/RAC2/GRIN3A/PRKCB/FGR/PRAM1/CD300A	15
BP	GO:0043281	regulation of cysteine-type endopeptidase activity involved in apoptotic process	15/638	204/18800	0.00420886	0.0322938	0.0246867	S100A8/F2R/P2RX1/PLAUR/NLRP3/NLRC4/VEGFA/TNFSF14/MYC/KLF4/PMAIP1/NLRP12/PTGS2/CCN1/NR4A1	15
BP	GO:0030101	natural killer cell activation	9/638	93/18800	0.00430561	0.0329257	0.0251698	PIK3CD/NKG7/CORO1A/PTPRC/CD244/PRDM1/FCGR3A/FGR/PGLYRP1	9
BP	GO:0060993	kidney morphogenesis	9/638	93/18800	0.00430561	0.0329257	0.0251698	KIF26B/SOX9/FGF10/LRRK2/BASP1/HES1/VEGFA/MYC/LIF	9
BP	GO:0035307	positive regulation of protein dephosphorylation	6/638	46/18800	0.00440371	0.0336031	0.0256876	CD33/FCRL3/PTPRC/LILRB2/CD300A/PPP1R15A	6
BP	GO:1903034	regulation of response to wounding	13/638	166/18800	0.00440889	0.0336031	0.0256876	KRT1/SPP1/KLK8/SERPINE2/WFDC1/SERPINE1/F2R/KLF4/SIGLEC10/CLDN4/CXCR4/IL10/HBEGF	13
BP	GO:0030865	cortical cytoskeleton organization	7/638	61/18800	0.00446965	0.033953	0.0259551	RHOB/FMNL1/LCP1/PLEK/RHOH/RAC2/RND3	7
BP	GO:0035306	positive regulation of dephosphorylation	7/638	61/18800	0.00446965	0.033953	0.0259551	CD33/FCRL3/PLEK/PTPRC/LILRB2/CD300A/PPP1R15A	7
BP	GO:0072009	nephron epithelium development	10/638	111/18800	0.00450125	0.0341363	0.0260952	ADIPOQ/POU3F3/CD24/KIF26B/SOX9/BASP1/HES1/VEGFA/MYC/LIF	10
BP	GO:0032720	negative regulation of tumor necrosis factor production	8/638	77/18800	0.0045223	0.0342392	0.0261739	ADIPOQ/CIDEA/TREM2/CD33/GPR18/LILRB1/C5AR2/IL10	8
BP	GO:0071496	cellular response to external stimulus	20/638	309/18800	0.00457361	0.0345227	0.0263906	POSTN/MYOCD/DSC2/SOX9/LRRK2/PTPRC/TNFSF14/TLR8/NUAK2/CASP5/CDA/PMAIP1/SIK1/MAP1LC3C/FOSL1/IL1B/PTGS2/FOS/NR4A2/ATF3	20
BP	GO:0051960	regulation of nervous system development	26/638	440/18800	0.00457484	0.0345227	0.0263906	SPP1/FN1/KLK8/CBLN1/SERPINE2/THY1/TREM2/WNT7A/CX3CR1/SORL1/FLRT2/BHLHE40/LINGO2/SEMA3E/HES1/CST7/VEGFA/CLCF1/MYC/ITGAX/SLITRK3/CXCR4/LIF/IL1B/IL6/EGR2	26
BP	GO:0045860	positive regulation of protein kinase activity	24/638	396/18800	0.00462758	0.0348631	0.0266508	ADIPOQ/LTF/CD24/LRRK2/CD40LG/PIK3R5/LCP2/SOCS1/VEGFA/PTPRC/ELANE/CD300A/CASS4/ADAM8/S100A12/ADCYAP1/NCF1/LILRA5/SLC11A1/HBEGF/IL1B/AREG/EGR1/CCN1	24
BP	GO:0070997	neuron death	22/638	353/18800	0.00473843	0.035575	0.027195	TREM2/F2R/CX3CR1/LRRK2/SCN2A/ITGB2/SORL1/ITGAM/MCL1/CORO1A/CLCF1/CCL2/ADAM8/TOX3/IL10/BTG2/CCL3/JUN/FOS/NR4A2/NR4A3/EGR1	22
BP	GO:0002431	Fc receptor mediated stimulatory signaling pathway	5/638	33/18800	0.00478431	0.035575	0.027195	PLPP4/PTPRC/HCK/FGR/NR4A3	5
BP	GO:0033687	osteoblast proliferation	5/638	33/18800	0.00478431	0.035575	0.027195	LTF/TNN/NELL1/JUNB/CCN1	5
BP	GO:0050901	leukocyte tethering or rolling	5/638	33/18800	0.00478431	0.035575	0.027195	CX3CR1/FUT7/SELPLG/ELANE/SELL	5
BP	GO:0050974	detection of mechanical stimulus involved in sensory perception	5/638	33/18800	0.00478431	0.035575	0.027195	COL11A1/SERPINE2/ADGRV1/HPN/CXCR4	5
BP	GO:0051930	regulation of sensory perception of pain	5/638	33/18800	0.00478431	0.035575	0.027195	OPRPN/SMR3B/F2R/IL10/CCL3	5
BP	GO:0051931	regulation of sensory perception	5/638	33/18800	0.00478431	0.035575	0.027195	OPRPN/SMR3B/F2R/IL10/CCL3	5
BP	GO:0090022	regulation of neutrophil chemotaxis	5/638	33/18800	0.00478431	0.035575	0.027195	RAC2/C5AR2/RIPOR2/C5AR1/CXCL8	5
BP	GO:0043523	regulation of neuron apoptotic process	15/638	207/18800	0.00481479	0.0357436	0.0273239	TREM2/F2R/CX3CR1/ITGAM/MCL1/CORO1A/CLCF1/CCL2/ADAM8/TOX3/IL10/BTG2/CCL3/JUN/NR4A2	15
BP	GO:0033077	T cell differentiation in thymus	8/638	78/18800	0.00489324	0.0360144	0.0275309	ZFP36L2/ZAP70/CAMK4/PTPRC/IL7R/ADAM8/IL1B/EGR3	8
BP	GO:0046530	photoreceptor cell differentiation	7/638	62/18800	0.00489455	0.0360144	0.0275309	THY1/RP1L1/SOX9/RPGRIP1/RORB/VEGFA/PRDM1	7
BP	GO:0031294	lymphocyte costimulation	6/638	47/18800	0.0049064	0.0360144	0.0275309	CD24/CD40LG/ICOS/MAP3K8/TNFSF14/LILRB2	6
BP	GO:0043616	keratinocyte proliferation	6/638	47/18800	0.0049064	0.0360144	0.0275309	CRNN/SLURP1/KLK8/FGF10/ZFP36/AREG	6
BP	GO:0046189	phenol-containing compound biosynthetic process	6/638	47/18800	0.0049064	0.0360144	0.0275309	TYRP1/PMEL/TYR/SLC45A2/SLC24A5/NR4A2	6
BP	GO:0060711	labyrinthine layer development	6/638	47/18800	0.0049064	0.0360144	0.0275309	RSPO3/HES1/IL10/JUNB/SOCS3/CCN1	6
BP	GO:0097028	dendritic cell differentiation	6/638	47/18800	0.0049064	0.0360144	0.0275309	TREM2/ITGB6/CAMK4/LILRB1/SPI1/LILRB2	6
BP	GO:0048661	positive regulation of smooth muscle cell proliferation	9/638	95/18800	0.00495648	0.0360768	0.0275786	ELANE/MYC/IL10/HBEGF/ADAMTS1/JUN/PTGS2/IL6/NR4A3	9
BP	GO:0006067	ethanol metabolic process	4/638	21/18800	0.00496224	0.0360768	0.0275786	ALDH3B2/SULT1A2/SULT1B1/ADH1B	4
BP	GO:0030502	negative regulation of bone mineralization	4/638	21/18800	0.00496224	0.0360768	0.0275786	SOX9/CCR1/SRGN/CCL3	4
BP	GO:0051767	nitric-oxide synthase biosynthetic process	4/638	21/18800	0.00496224	0.0360768	0.0275786	LRRK2/NAMPT/CCL2/FCER2	4
BP	GO:0051769	regulation of nitric-oxide synthase biosynthetic process	4/638	21/18800	0.00496224	0.0360768	0.0275786	LRRK2/NAMPT/CCL2/FCER2	4
BP	GO:0060065	uterus development	4/638	21/18800	0.00496224	0.0360768	0.0275786	WNT7A/MYOCD/STRA6/CDKN1C	4
BP	GO:0002357	defense response to tumor cell	3/638	11/18800	0.0052345	0.0372277	0.0284584	SPI1/PRF1/KLF4	3
BP	GO:0002551	mast cell chemotaxis	3/638	11/18800	0.0052345	0.0372277	0.0284584	PIK3CD/VEGFA/RAC2	3
BP	GO:0002765	immune response-inhibiting signal transduction	3/638	11/18800	0.0052345	0.0372277	0.0284584	CD33/LILRB1/LILRB2	3
BP	GO:0002924	negative regulation of humoral immune response mediated by circulating immunoglobulin	3/638	11/18800	0.0052345	0.0372277	0.0284584	C4BPB/CR1/C4BPA	3
BP	GO:0008300	isoprenoid catabolic process	3/638	11/18800	0.0052345	0.0372277	0.0284584	AKR1B10/CRABP1/CYP26A1	3
BP	GO:0034115	negative regulation of heterotypic cell-cell adhesion	3/638	11/18800	0.0052345	0.0372277	0.0284584	ADIPOQ/KLF4/IL10	3
BP	GO:0046643	regulation of gamma-delta T cell activation	3/638	11/18800	0.0052345	0.0372277	0.0284584	LILRB1/PTPRC/EGR3	3
BP	GO:0051673	membrane disruption in another organism	3/638	11/18800	0.0052345	0.0372277	0.0284584	LTF/RNASE7/DEFA3	3
BP	GO:0060221	retinal rod cell differentiation	3/638	11/18800	0.0052345	0.0372277	0.0284584	SOX9/RPGRIP1/RORB	3
BP	GO:0070587	regulation of cell-cell adhesion involved in gastrulation	3/638	11/18800	0.0052345	0.0372277	0.0284584	ADIPOQ/KLF4/IL10	3
BP	GO:0070944	neutrophil-mediated killing of bacterium	3/638	11/18800	0.0052345	0.0372277	0.0284584	ELANE/NLRP6/TREM1	3
BP	GO:0097084	vascular associated smooth muscle cell development	3/638	11/18800	0.0052345	0.0372277	0.0284584	COMP/HES1/VEGFA	3
BP	GO:0098883	synapse pruning	3/638	11/18800	0.0052345	0.0372277	0.0284584	TREM2/CX3CR1/ITGAM	3
BP	GO:1903977	positive regulation of glial cell migration	3/638	11/18800	0.0052345	0.0372277	0.0284584	TREM2/CX3CR1/CCL3	3
BP	GO:0048844	artery morphogenesis	8/638	79/18800	0.00528704	0.0375429	0.0286993	COMP/MIR205/MYOCD/STRA6/CITED2/HES1/VEGFA/PRDM1	8
BP	GO:0032613	interleukin-10 production	7/638	63/18800	0.00534914	0.0378078	0.0289018	TREM2/CD40LG/SASH3/LILRB1/CD83/LILRA5/IL6	7
BP	GO:0032653	regulation of interleukin-10 production	7/638	63/18800	0.00534914	0.0378078	0.0289018	TREM2/CD40LG/SASH3/LILRB1/CD83/LILRA5/IL6	7
BP	GO:0050909	sensory perception of taste	7/638	63/18800	0.00534914	0.0378078	0.0289018	LCN1/CST1/LPO/CA6/AZGP1/PLCB2/WNT10B	7
BP	GO:1901652	response to peptide	28/638	491/18800	0.0053991	0.038102	0.0291267	MMP3/ADIPOQ/SRD5A2/HMGCS2/TREM2/GJB2/SORL1/AGTR1/SLC24A4/SOCS1/FUT7/JUND/MYC/PRKCB/KLF2/FPR2/GDF15/IL10/BTG2/SOCS3/IL1B/AREG/PTGS2/NR4A2/NR4A3/EGR1/NR4A1/EGR2	28
BP	GO:0002335	mature B cell differentiation	5/638	34/18800	0.00545551	0.0383816	0.0293405	SPI1/GPR183/CR1/IL10/IL6	5
BP	GO:0050850	positive regulation of calcium-mediated signaling	5/638	34/18800	0.00545551	0.0383816	0.0293405	TREM2/ZAP70/TRAT1/CCL4/CCL3	5
BP	GO:0007369	gastrulation	14/638	190/18800	0.00548296	0.0385155	0.0294428	COL11A1/ADIPOQ/INHBA/FN1/COL8A1/ITGA8/ITGB2/DUSP4/KLF4/IL10/DUSP1/DUSP2/DUSP5/NR4A3	14
BP	GO:0002532	production of molecular mediator involved in inflammatory response	9/638	97/18800	0.00568122	0.039847	0.0304607	TREM2/SERPINE1/P2RX1/GPSM3/ALOX5AP/GBP5/NCF1/MEFV/IL6	9
BP	GO:0050871	positive regulation of B cell activation	12/638	152/18800	0.00572331	0.0400807	0.0306394	TRBC1/FCRL3/SASH3/PTPRC/CLCF1/IGHV3-33/IGHM/TBX21/GPR183/IGHV3-11/IL10/IL6	12
BP	GO:0043270	positive regulation of ion transport	18/638	273/18800	0.00575036	0.0402085	0.0307371	CXCL9/CXCL10/CXCL11/THY1/TREM2/F2R/P2RX1/KCNE1/STAC/ABCB11/CCR1/CCL2/LILRA5/LILRA2/ARC/CCL4/CCL3/IL1B	18
BP	GO:0043434	response to peptide hormone	24/638	404/18800	0.00590188	0.0410982	0.0314171	ADIPOQ/SRD5A2/HMGCS2/GJB2/SORL1/AGTR1/SLC24A4/SOCS1/FUT7/JUND/MYC/PRKCB/GDF15/IL10/BTG2/SOCS3/IL1B/AREG/PTGS2/NR4A2/NR4A3/EGR1/NR4A1/EGR2	24
BP	GO:0044546	NLRP3 inflammasome complex assembly	4/638	22/18800	0.00590455	0.0410982	0.0314171	TREM2/NLRP3/GBP5/MEFV	4
BP	GO:0060713	labyrinthine layer morphogenesis	4/638	22/18800	0.00590455	0.0410982	0.0314171	RSPO3/IL10/SOCS3/CCN1	4
BP	GO:0032635	interleukin-6 production	13/638	172/18800	0.00592686	0.0411283	0.0314401	TREM2/F2R/SCIMP/C5AR2/LILRB2/TLR8/KLF2/LILRA5/LILRA2/NLRP12/IL10/IL1B/IL6	13
BP	GO:0032675	regulation of interleukin-6 production	13/638	172/18800	0.00592686	0.0411283	0.0314401	TREM2/F2R/SCIMP/C5AR2/LILRB2/TLR8/KLF2/LILRA5/LILRA2/NLRP12/IL10/IL1B/IL6	13
BP	GO:2001235	positive regulation of apoptotic signaling pathway	11/638	134/18800	0.00599199	0.0415172	0.0317375	MAL/INHBA/S100A8/MCL1/PTPRC/MSX1/SRPX/MYC/G0S2/PMAIP1/ATF3	11
BP	GO:0030225	macrophage differentiation	6/638	49/18800	0.00603632	0.0416351	0.0318276	ADIPOQ/INHBA/VEGFA/SPI1/TRIB1/LIF	6
BP	GO:0042461	photoreceptor cell development	6/638	49/18800	0.00603632	0.0416351	0.0318276	THY1/RP1L1/RPGRIP1/RORB/VEGFA/PRDM1	6
BP	GO:0045058	T cell selection	6/638	49/18800	0.00603632	0.0416351	0.0318276	ZAP70/PTPRC/CD1D/LY9/TBX21/IL6	6
BP	GO:0006721	terpenoid metabolic process	9/638	98/18800	0.00607296	0.0418247	0.0319725	AKR1B10/CYP2C18/CRABP1/HMGCS2/CYP3A5/DHRS9/DGAT2/CYP26A1/ADH1B	9
BP	GO:0033002	muscle cell proliferation	16/638	233/18800	0.00612595	0.0421167	0.0321957	ADIPOQ/MYOCD/CNN1/KCNK2/CITED2/ELANE/MYC/TRIB1/OGN/IL10/HBEGF/ADAMTS1/JUN/PTGS2/IL6/NR4A3	16
BP	GO:1904892	regulation of receptor signaling pathway via STAT	10/638	116/18800	0.00613377	0.0421167	0.0321957	F2R/SOCS1/HES1/PTPRC/IL7R/CD300A/LIF/IL10/SOCS3/IL6	10
BP	GO:0045445	myoblast differentiation	8/638	81/18800	0.00614676	0.0421426	0.0322155	CXCL9/CXCL10/MYOCD/SOX9/TNFSF14/ID3/WNT10B/RIPOR2	8
BP	GO:0010817	regulation of hormone levels	28/638	496/18800	0.00617366	0.0421897	0.0322516	GRP/AKR1B10/ADIPOQ/SRD5A2/INHBA/CYP2C18/SPP1/CHST9/CRABP1/CYP3A5/PCSK2/DUOXA2/GFI1/AGTR1/MIDN/DHRS9/HPN/DGAT2/CYP26A1/SULT1B1/ADCYAP1/ADH1B/FFAR2/LIF/IL1B/IL6/EGR1/OSM	28
BP	GO:0033280	response to vitamin D	5/638	35/18800	0.00619054	0.0421897	0.0322516	SPP1/CXCL10/TYR/ALPL/PTGS2	5
BP	GO:0042462	eye photoreceptor cell development	5/638	35/18800	0.00619054	0.0421897	0.0322516	THY1/RPGRIP1/RORB/VEGFA/PRDM1	5
BP	GO:0071398	cellular response to fatty acid	5/638	35/18800	0.00619054	0.0421897	0.0322516	HMGCS2/HES1/ID3/DGAT2/FFAR2	5
BP	GO:0007259	receptor signaling pathway via JAK-STAT	13/638	173/18800	0.00621613	0.0423011	0.0323367	F2R/SOCS1/HES1/PTPRC/CLCF1/IL7R/CCL2/CD300A/LIF/IL10/SOCS3/IL6/OSM	13
BP	GO:0070613	regulation of protein processing	7/638	65/18800	0.00635237	0.043164	0.0329964	SERPINE2/SERPINE1/LRRK2/NLRC4/HPN/CST7/ADAM8	7
BP	GO:0045639	positive regulation of myeloid cell differentiation	9/638	99/18800	0.00648516	0.044001	0.0336362	INHBA/TREM2/CCR1/HSPA1B/HSPA1A/TRIB1/EVI2B/LIF/FOS	9
BP	GO:0001935	endothelial cell proliferation	14/638	194/18800	0.00656184	0.0444552	0.0339834	SCG2/NOX5/AGTR1/CCL24/PIK3CD/NRARP/VEGFA/CCL2/CCR3/PROK2/IL10/JUN/NR4A1/EGR3	14
BP	GO:0033674	positive regulation of kinase activity	27/638	476/18800	0.00666494	0.0450869	0.0344663	ADIPOQ/LTF/TREM2/CD24/LRRK2/CD40LG/PIK3R5/LCP2/SOCS1/VEGFA/PTPRC/ELANE/FGR/CD300A/CASS4/ADAM8/S100A12/ADCYAP1/NCF1/LILRA5/SLC11A1/FPR2/HBEGF/IL1B/AREG/EGR1/CCN1	27
BP	GO:0002887	negative regulation of myeloid leukocyte mediated immunity	3/638	12/18800	0.00680495	0.0454292	0.034728	CX3CR1/SPI1/CD300A	3
BP	GO:0006068	ethanol catabolic process	3/638	12/18800	0.00680495	0.0454292	0.034728	ALDH3B2/SULT1A2/SULT1B1	3
BP	GO:0038183	bile acid signaling pathway	3/638	12/18800	0.00680495	0.0454292	0.034728	GPBAR1/ABCB11/DGAT2	3
BP	GO:0045916	negative regulation of complement activation	3/638	12/18800	0.00680495	0.0454292	0.034728	C4BPB/CR1/C4BPA	3
BP	GO:0070493	thrombin-activated receptor signaling pathway	3/638	12/18800	0.00680495	0.0454292	0.034728	F2RL2/F2R/PLEK	3
BP	GO:0070586	cell-cell adhesion involved in gastrulation	3/638	12/18800	0.00680495	0.0454292	0.034728	ADIPOQ/KLF4/IL10	3
BP	GO:0070943	neutrophil-mediated killing of symbiont cell	3/638	12/18800	0.00680495	0.0454292	0.034728	ELANE/NLRP6/TREM1	3
BP	GO:0071635	negative regulation of transforming growth factor beta production	3/638	12/18800	0.00680495	0.0454292	0.034728	FN1/CD24/LILRB1	3
BP	GO:0097531	mast cell migration	3/638	12/18800	0.00680495	0.0454292	0.034728	PIK3CD/VEGFA/RAC2	3
BP	GO:0034605	cellular response to heat	7/638	66/18800	0.00690352	0.0459531	0.0351284	CXCL10/STAC/DNAJB1/HSPA1B/HSPA1A/HSPA6/PTGS2	7
BP	GO:0050854	regulation of antigen receptor-mediated signaling pathway	7/638	66/18800	0.00690352	0.0459531	0.0351284	THY1/FCRL3/PTPRC/TRAT1/PRKCB/CD300A/NFAM1	7
BP	GO:0060353	regulation of cell adhesion molecule production	4/638	23/18800	0.00695881	0.0460754	0.0352219	MYOCD/FUT7/IL1B/CXCL8	4
BP	GO:0098743	cell aggregation	4/638	23/18800	0.00695881	0.0460754	0.0352219	COL11A1/LTF/WNT7A/SOX9	4
BP	GO:0140632	inflammasome complex assembly	4/638	23/18800	0.00695881	0.0460754	0.0352219	TREM2/NLRP3/GBP5/MEFV	4
BP	GO:0010837	regulation of keratinocyte proliferation	5/638	36/18800	0.00699241	0.0460754	0.0352219	CRNN/SLURP1/FGF10/ZFP36/AREG	5
BP	GO:0030851	granulocyte differentiation	5/638	36/18800	0.00699241	0.0460754	0.0352219	ADIPOQ/CITED2/SPI1/TRIB1/EVI2B	5
BP	GO:0043368	positive T cell selection	5/638	36/18800	0.00699241	0.0460754	0.0352219	ZAP70/PTPRC/LY9/TBX21/IL6	5
BP	GO:1905332	positive regulation of morphogenesis of an epithelium	5/638	36/18800	0.00699241	0.0460754	0.0352219	SOX9/PIK3CD/VEGFA/ITGAX/LIF	5
BP	GO:0007605	sensory perception of sound	12/638	156/18800	0.00700611	0.0460992	0.0352401	COL11A1/ATP6V0A4/COCH/ATP2B2/SLC26A4/PAX3/GJB2/ADGRV1/EYA4/KCNE1/HPN/RIPOR2	12
BP	GO:0034754	cellular hormone metabolic process	11/638	137/18800	0.00705073	0.0463261	0.0354136	AKR1B10/SRD5A2/CYP2C18/SPP1/CRABP1/CYP3A5/DHRS9/DGAT2/CYP26A1/ADH1B/EGR1	11
BP	GO:0014910	regulation of smooth muscle cell migration	8/638	83/18800	0.00710864	0.0466396	0.0356532	ADIPOQ/MYOCD/SERPINE1/SORL1/MYC/TRIB1/ADAMTS1/NR4A3	8
BP	GO:0006979	response to oxidative stress	25/638	433/18800	0.00713071	0.0467174	0.0357127	S100A7/KRT1/MMP3/ADIPOQ/LPO/TREM2/GJB2/GPX2/LRRK2/RHOB/MCL1/ABCB11/HSPA1B/HSPA1A/KLF2/NCF1/IL10/FOSL1/JUN/AREG/PTGS2/IL6/FOS/NR4A2/NR4A3	25
BP	GO:0071774	response to fibroblast growth factor	10/638	119/18800	0.00731428	0.0477772	0.0365229	ZFP36L2/FGF10/FLRT2/MYC/CCL2/IER2/ZFP36/CXCL8/NR4A1/EGR3	10
BP	GO:0002639	positive regulation of immunoglobulin production	6/638	51/18800	0.00734472	0.0477772	0.0365229	SASH3/PTPRC/CLCF1/TBX21/IL10/IL6	6
BP	GO:0042572	retinol metabolic process	6/638	51/18800	0.00734472	0.0477772	0.0365229	AKR1B10/CYP2C18/CYP3A5/DHRS9/DGAT2/ADH1B	6
BP	GO:0043277	apoptotic cell clearance	6/638	51/18800	0.00734472	0.0477772	0.0365229	TREM2/RHOH/RAC2/CCL2/CD300LF/FCN1	6
BP	GO:0071622	regulation of granulocyte chemotaxis	6/638	51/18800	0.00734472	0.0477772	0.0365229	S100A7/RAC2/C5AR2/RIPOR2/C5AR1/CXCL8	6
BP	GO:0008277	regulation of G protein-coupled receptor signaling pathway	11/638	138/18800	0.00743435	0.0482916	0.0369161	GRP/RGS9/SLC24A4/PLEK/RGS16/RGS18/RASGRP4/ADCYAP1/RGS2/RGS1/CXCL8	11
BP	GO:0046637	regulation of alpha-beta T cell differentiation	7/638	67/18800	0.00748935	0.0485111	0.0370839	ZAP70/NLRP3/SASH3/SOCS1/CD83/PRDM1/TBX21	7
BP	GO:0051851	modulation by host of symbiont process	7/638	67/18800	0.00748935	0.0485111	0.0370839	LTF/CX3CR1/HPN/CCL8/CCL4/CCL3/JUN	7
BP	GO:0001523	retinoid metabolic process	8/638	84/18800	0.00763015	0.0492834	0.0376743	AKR1B10/CYP2C18/CRABP1/CYP3A5/DHRS9/DGAT2/CYP26A1/ADH1B	8
BP	GO:0071277	cellular response to calcium ion	8/638	84/18800	0.00763015	0.0492834	0.0376743	SYT12/ADGRV1/ALOX5AP/JUND/JUNB/JUN/FOS/FOSB	8
BP	GO:0090100	positive regulation of transmembrane receptor protein serine/threonine kinase signaling pathway	10/638	120/18800	0.00774448	0.0499041	0.0381487	GDF10/INHBA/ITGA8/MYOCD/CDKN1C/CITED2/HES1/MSX1/GDF15/CCN1	10
BP	GO:0061448	connective tissue development	17/638	260/18800	0.00774806	0.0499041	0.0381487	COL11A1/COMP/SERPINB7/ADAMTS12/HMGCS2/RSPO2/WNT7A/CYTL1/SOX9/SORL1/SLC25A25/MSX1/SPI1/DGAT2/WNT10B/EGR1/CCN1	17
BP	GO:0060759	regulation of response to cytokine stimulus	13/638	178/18800	0.00783538	0.0503955	0.0385244	ADIPOQ/TREM2/CD24/GFI1/PADI2/SOCS1/PTPRC/HSPA1B/KLF4/HSPA1A/CD300LF/CXCR4/IL6	13
BP	GO:0006910	phagocytosis, recognition	9/638	102/18800	0.00785147	0.050428	0.0385493	TREM2/PLA2G5/TRBC1/C4BPB/IGHV3-33/IGHM/IGHV3-11/C4BPA/FCN1	9
BP	GO:0001580	detection of chemical stimulus involved in sensory perception of bitter taste	5/638	37/18800	0.00786409	0.0504383	0.0385571	CST1/LPO/CA6/AZGP1/PLCB2	5
BP	GO:0009615	response to virus	23/638	392/18800	0.00800414	0.0512646	0.0391888	CXCL9/CXCL10/ITGB6/IFIT2/NLRP3/TSPAN32/LILRB1/PIM2/PTPRC/PRF1/TBX21/FGR/RNASE2/TLR8/ITGAX/PMAIP1/DEFA3/CCL8/CCL4/CXCR4/FOSL1/IL1B/IL6	23
BP	GO:0042130	negative regulation of T cell proliferation	7/638	68/18800	0.00811114	0.0513532	0.0392565	PLA2G2D/CTLA4/CLEC4G/LILRB1/LILRB2/CR1/IL10	7
BP	GO:0060193	positive regulation of lipase activity	7/638	68/18800	0.00811114	0.0513532	0.0392565	PLA2G5/AGTR1/PLCB2/RASGRP4/S1PR4/C5AR1/CCN1	7
BP	GO:1903317	regulation of protein maturation	7/638	68/18800	0.00811114	0.0513532	0.0392565	SERPINE2/SERPINE1/LRRK2/NLRC4/HPN/CST7/ADAM8	7
BP	GO:0001779	natural killer cell differentiation	4/638	24/18800	0.00813027	0.0513532	0.0392565	PIK3CD/PTPRC/PRDM1/PGLYRP1	4
BP	GO:0045649	regulation of macrophage differentiation	4/638	24/18800	0.00813027	0.0513532	0.0392565	ADIPOQ/INHBA/TRIB1/LIF	4
BP	GO:0050855	regulation of B cell receptor signaling pathway	4/638	24/18800	0.00813027	0.0513532	0.0392565	FCRL3/PRKCB/CD300A/NFAM1	4
BP	GO:0070841	inclusion body assembly	4/638	24/18800	0.00813027	0.0513532	0.0392565	SORL1/DNAJB1/HSPA1B/HSPA1A	4
BP	GO:0071676	negative regulation of mononuclear cell migration	4/638	24/18800	0.00813027	0.0513532	0.0392565	PADI2/CCL2/RIPOR2/DUSP1	4
BP	GO:0090023	positive regulation of neutrophil chemotaxis	4/638	24/18800	0.00813027	0.0513532	0.0392565	RAC2/RIPOR2/C5AR1/CXCL8	4
BP	GO:1904996	positive regulation of leukocyte adhesion to vascular endothelial cell	4/638	24/18800	0.00813027	0.0513532	0.0392565	ITGB2/FUT7/ELANE/IL6	4
BP	GO:2000117	negative regulation of cysteine-type endopeptidase activity	8/638	85/18800	0.00817992	0.0515955	0.0394418	LTF/PLAUR/CST7/VEGFA/TNFSF14/KLF4/PTGS2/NR4A1	8
BP	GO:0030324	lung development	13/638	179/18800	0.00819591	0.0516252	0.0394644	HMGCS2/RSPO2/MYOCD/STRA6/ITGB6/SOX9/FGF10/HES1/VEGFA/DNAAF1/KLF2/LIF/EDN2	13
BP	GO:0051402	neuron apoptotic process	16/638	241/18800	0.00836565	0.0526219	0.0402263	TREM2/F2R/CX3CR1/SCN2A/ITGAM/MCL1/CORO1A/CLCF1/CCL2/ADAM8/TOX3/IL10/BTG2/CCL3/JUN/NR4A2	16
BP	GO:0006936	muscle contraction	21/638	349/18800	0.00838496	0.0526709	0.0402638	COMP/DES/MYH11/PLN/MYOCD/NMU/CNN1/F2R/KCND3/DSC2/MYBPC3/P2RX1/SCN4A/KCNE1/STAC/PROK2/CXCR4/RGS2/PTGS2/EDN2/NR4A1	21
BP	GO:0002262	myeloid cell homeostasis	12/638	160/18800	0.0085052	0.0527349	0.0403128	INHBA/CITED2/MPIG6B/PIK3CD/VEGFA/ALAS2/SPI1/HSPA1B/HSPA1A/KLF2/ZFP36/IL6	12
BP	GO:0009266	response to temperature stimulus	13/638	180/18800	0.00856937	0.0527349	0.0403128	CRNN/CXCL10/HMGCS2/CIDEA/SAXO1/STAC/DNAJB1/HSPA1B/HSPA1A/HSPA6/CXCR4/PTGS2/FOS	13
BP	GO:0071900	regulation of protein serine/threonine kinase activity	22/638	372/18800	0.00858306	0.0527349	0.0403128	ADIPOQ/LTF/SERPINB3/THY1/MYOCD/CD24/CDKN1C/LRRK2/SORL1/SERTAD1/CD40LG/PIK3R5/VEGFA/PTPRC/ELANE/TRIB1/CD300A/ADAM8/S100A12/RGS2/DUSP1/IL1B	22
BP	GO:0021681	cerebellar granular layer development	3/638	13/18800	0.00862579	0.0527349	0.0403128	CBLN1/SERPINE2/WNT7A	3
BP	GO:0031665	negative regulation of lipopolysaccharide-mediated signaling pathway	3/638	13/18800	0.00862579	0.0527349	0.0403128	LTF/TRIB1/LILRA2	3
BP	GO:0032621	interleukin-18 production	3/638	13/18800	0.00862579	0.0527349	0.0403128	GBP5/NLRP12/IL10	3
BP	GO:0032661	regulation of interleukin-18 production	3/638	13/18800	0.00862579	0.0527349	0.0403128	GBP5/NLRP12/IL10	3
BP	GO:0035745	T-helper 2 cell cytokine production	3/638	13/18800	0.00862579	0.0527349	0.0403128	NLRP3/TBX21/IL6	3
BP	GO:0036462	TRAIL-activated apoptotic signaling pathway	3/638	13/18800	0.00862579	0.0527349	0.0403128	SPI1/TNFRSF10C/ATF3	3
BP	GO:0042363	fat-soluble vitamin catabolic process	3/638	13/18800	0.00862579	0.0527349	0.0403128	CRABP1/CYP4F3/CYP26A1	3
BP	GO:0042492	gamma-delta T cell differentiation	3/638	13/18800	0.00862579	0.0527349	0.0403128	GPR18/PTPRC/EGR3	3
BP	GO:0042541	hemoglobin biosynthetic process	3/638	13/18800	0.00862579	0.0527349	0.0403128	INHBA/ALAS2/KLF4	3
BP	GO:0045741	positive regulation of epidermal growth factor-activated receptor activity	3/638	13/18800	0.00862579	0.0527349	0.0403128	NCF1/HBEGF/AREG	3
BP	GO:0060213	positive regulation of nuclear-transcribed mRNA poly(A) tail shortening	3/638	13/18800	0.00862579	0.0527349	0.0403128	TOB1/BTG2/ZFP36	3
BP	GO:0060670	branching involved in labyrinthine layer morphogenesis	3/638	13/18800	0.00862579	0.0527349	0.0403128	RSPO3/IL10/SOCS3	3
BP	GO:0061029	eyelid development in camera-type eye	3/638	13/18800	0.00862579	0.0527349	0.0403128	INHBA/STRA6/JUN	3
BP	GO:0061418	regulation of transcription from RNA polymerase II promoter in response to hypoxia	3/638	13/18800	0.00862579	0.0527349	0.0403128	CITED2/VEGFA/EGR1	3
BP	GO:0072540	T-helper 17 cell lineage commitment	3/638	13/18800	0.00862579	0.0527349	0.0403128	LY9/TBX21/IL6	3
BP	GO:1900452	regulation of long-term synaptic depression	3/638	13/18800	0.00862579	0.0527349	0.0403128	CBLN1/LILRB2/ARC	3
BP	GO:2000551	regulation of T-helper 2 cell cytokine production	3/638	13/18800	0.00862579	0.0527349	0.0403128	NLRP3/TBX21/IL6	3
BP	GO:0007613	memory	10/638	122/18800	0.00866314	0.0528926	0.0404333	KLK8/ITGA8/TREM2/KCNK2/CX3CR1/SCN2A/CAMK4/NETO1/ARC/PTGS2	10
BP	GO:0070527	platelet aggregation	7/638	69/18800	0.00877013	0.0534744	0.040878	COMP/FN1/SERPINE2/RAP2B/TSPAN32/PLEK/IL6	7
BP	GO:0002385	mucosal immune response	5/638	38/18800	0.00880846	0.0535653	0.0409475	LTF/RNASE2/DEFA3/CAMP/FFAR2	5
BP	GO:0048246	macrophage chemotaxis	5/638	38/18800	0.00880846	0.0535653	0.0409475	MMP28/CCL2/C5AR1/CCL3/EDN2	5
BP	GO:0055123	digestive system development	11/638	142/18800	0.00913396	0.0554709	0.0424042	HMGCS2/ALX4/MYOCD/STRA6/FGF10/CDKN1C/FOXF2/HES1/PRDM1/DNAAF1/CXCL8	11
BP	GO:0002224	toll-like receptor signaling pathway	10/638	123/18800	0.00915271	0.0555111	0.0424349	LTF/TREM2/GFI1/FCRL3/SCIMP/TLR8/CD300A/CD300LF/LILRA2/NLRP6	10
BP	GO:0016101	diterpenoid metabolic process	8/638	87/18800	0.00936788	0.0566299	0.0432902	AKR1B10/CYP2C18/CRABP1/CYP3A5/DHRS9/DGAT2/CYP26A1/ADH1B	8
BP	GO:0033081	regulation of T cell differentiation in thymus	4/638	25/18800	0.00942387	0.0566299	0.0432902	CAMK4/IL7R/ADAM8/EGR3	4
BP	GO:0050927	positive regulation of positive chemotaxis	4/638	25/18800	0.00942387	0.0566299	0.0432902	SCG2/FGF10/VEGFA/CXCL8	4
BP	GO:0060219	camera-type eye photoreceptor cell differentiation	4/638	25/18800	0.00942387	0.0566299	0.0432902	THY1/SOX9/RPGRIP1/RORB	4
BP	GO:0072273	metanephric nephron morphogenesis	4/638	25/18800	0.00942387	0.0566299	0.0432902	KIF26B/SOX9/HES1/LIF	4
BP	GO:0098581	detection of external biotic stimulus	4/638	25/18800	0.00942387	0.0566299	0.0432902	TREM2/NLRC4/CD1D/PGLYRP1	4
BP	GO:1905523	positive regulation of macrophage migration	4/638	25/18800	0.00942387	0.0566299	0.0432902	TREM2/CX3CR1/C5AR1/CCL3	4
BP	GO:0051235	maintenance of location	20/638	331/18800	0.00951949	0.0571294	0.0436721	S100A7/CXCL9/CXCL10/PLN/CXCL11/CIDEA/S100A8/THY1/TREM2/F2R/SORL1/CORO1A/PTPRC/DGAT2/SRGN/FFAR2/IL10/CCL3/IL1B/IL6	20
BP	GO:2001056	positive regulation of cysteine-type endopeptidase activity	11/638	143/18800	0.00960236	0.0575302	0.0439785	S100A8/F2R/P2RX1/NLRP3/NLRC4/MYC/MEFV/PMAIP1/NLRP12/NLRP6/CCN1	11
BP	GO:0060541	respiratory system development	14/638	203/18800	0.00961143	0.0575302	0.0439785	HMGCS2/RSPO2/MYOCD/STRA6/ITGB6/SOX9/FGF10/BASP1/HES1/VEGFA/DNAAF1/KLF2/LIF/EDN2	14
BP	GO:0030218	erythrocyte differentiation	10/638	124/18800	0.00966317	0.0577547	0.0441501	INHBA/CITED2/MPIG6B/VEGFA/ALAS2/SPI1/HSPA1B/HSPA1A/KLF2/ZFP36	10
BP	GO:0010524	positive regulation of calcium ion transport into cytosol	6/638	54/18800	0.00967419	0.0577547	0.0441501	CXCL9/CXCL10/CXCL11/THY1/F2R/P2RX1	6
BP	GO:0030323	respiratory tube development	13/638	183/18800	0.00977047	0.0582534	0.0445313	HMGCS2/RSPO2/MYOCD/STRA6/ITGB6/SOX9/FGF10/HES1/VEGFA/DNAAF1/KLF2/LIF/EDN2	13
BP	GO:0032570	response to progesterone	5/638	39/18800	0.00982832	0.0582943	0.0445626	GJB2/CLDN4/FOSL1/FOS/FOSB	5
BP	GO:0045923	positive regulation of fatty acid metabolic process	5/638	39/18800	0.00982832	0.0582943	0.0445626	ADIPOQ/MLXIPL/IL1B/PTGS2/NR4A3	5
BP	GO:0097242	amyloid-beta clearance	5/638	39/18800	0.00982832	0.0582943	0.0445626	TREM2/MYOCD/ITGB2/ITGAM/C5AR1	5
BP	GO:1904994	regulation of leukocyte adhesion to vascular endothelial cell	5/638	39/18800	0.00982832	0.0582943	0.0445626	ITGB2/FUT7/ELANE/KLF4/IL6	5
BP	GO:0060840	artery development	9/638	106/18800	0.0100015	0.0592448	0.0452892	COMP/MIR205/MYOCD/STRA6/CITED2/HES1/VEGFA/PRDM1/EGR2	9
BP	GO:0014065	phosphatidylinositol 3-kinase signaling	11/638	144/18800	0.0100891	0.059664	0.0456096	CRNN/FN1/SERPINE2/TREM2/F2R/SOX9/PIK3R5/PIK3CD/FGR/NCF1/OSM	11
BP	GO:0060348	bone development	15/638	225/18800	0.0100984	0.059664	0.0456096	COMP/LTF/SRD5A2/ADAMTS12/ATG9B/ITGB6/SOX9/ALPL/SNX10/CITED2/MPIG6B/LILRB1/PTPRC/MSX1/PHOSPHO1	15
BP	GO:0097696	receptor signaling pathway via STAT	13/638	184/18800	0.0101988	0.0601366	0.0459709	F2R/SOCS1/HES1/PTPRC/CLCF1/IL7R/CCL2/CD300A/LIF/IL10/SOCS3/IL6/OSM	13
BP	GO:1904427	positive regulation of calcium ion transmembrane transport	7/638	71/18800	0.0102047	0.0601366	0.0459709	CXCL9/CXCL10/CXCL11/THY1/F2R/P2RX1/STAC	7
BP	GO:0002763	positive regulation of myeloid leukocyte differentiation	6/638	55/18800	0.0105557	0.0620455	0.0474301	TREM2/CCR1/TRIB1/EVI2B/LIF/FOS	6
BP	GO:0061098	positive regulation of protein tyrosine kinase activity	6/638	55/18800	0.0105557	0.0620455	0.0474301	CD24/CASS4/NCF1/LILRA5/HBEGF/AREG	6
BP	GO:0043524	negative regulation of neuron apoptotic process	11/638	145/18800	0.0105945	0.0621241	0.0474902	F2R/CX3CR1/CORO1A/CLCF1/CCL2/ADAM8/TOX3/IL10/BTG2/JUN/NR4A2	11
BP	GO:0002475	antigen processing and presentation via MHC class Ib	3/638	14/18800	0.010705	0.0621241	0.0474902	CD1A/AZGP1/CD1D	3
BP	GO:0010838	positive regulation of keratinocyte proliferation	3/638	14/18800	0.010705	0.0621241	0.0474902	CRNN/FGF10/AREG	3
BP	GO:0033004	negative regulation of mast cell activation	3/638	14/18800	0.010705	0.0621241	0.0474902	CNR2/CD300A/CD300LF	3
BP	GO:0035630	bone mineralization involved in bone maturation	3/638	14/18800	0.010705	0.0621241	0.0474902	LTF/SNX10/PHOSPHO1	3
BP	GO:0043922	negative regulation by host of viral transcription	3/638	14/18800	0.010705	0.0621241	0.0474902	CCL4/CCL3/JUN	3
BP	GO:0070942	neutrophil mediated cytotoxicity	3/638	14/18800	0.010705	0.0621241	0.0474902	ELANE/NLRP6/TREM1	3
BP	GO:1901722	regulation of cell proliferation involved in kidney development	3/638	14/18800	0.010705	0.0621241	0.0474902	SERPINB7/MYC/EGR1	3
BP	GO:1902043	positive regulation of extrinsic apoptotic signaling pathway via death domain receptors	3/638	14/18800	0.010705	0.0621241	0.0474902	MAL/PMAIP1/ATF3	3
BP	GO:1902947	regulation of tau-protein kinase activity	3/638	14/18800	0.010705	0.0621241	0.0474902	SORL1/C5AR1/EGR1	3
BP	GO:0002433	immune response-regulating cell surface receptor signaling pathway involved in phagocytosis	4/638	26/18800	0.0108442	0.0623783	0.0476845	PLPP4/PTPRC/HCK/FGR	4
BP	GO:0031664	regulation of lipopolysaccharide-mediated signaling pathway	4/638	26/18800	0.0108442	0.0623783	0.0476845	LTF/SCIMP/TRIB1/LILRA2	4
BP	GO:0038096	Fc-gamma receptor signaling pathway involved in phagocytosis	4/638	26/18800	0.0108442	0.0623783	0.0476845	PLPP4/PTPRC/HCK/FGR	4
BP	GO:0043931	ossification involved in bone maturation	4/638	26/18800	0.0108442	0.0623783	0.0476845	LTF/ADAMTS12/SNX10/PHOSPHO1	4
BP	GO:0050857	positive regulation of antigen receptor-mediated signaling pathway	4/638	26/18800	0.0108442	0.0623783	0.0476845	PTPRC/TRAT1/PRKCB/NFAM1	4
BP	GO:0050926	regulation of positive chemotaxis	4/638	26/18800	0.0108442	0.0623783	0.0476845	SCG2/FGF10/VEGFA/CXCL8	4
BP	GO:0060352	cell adhesion molecule production	4/638	26/18800	0.0108442	0.0623783	0.0476845	MYOCD/FUT7/IL1B/CXCL8	4
BP	GO:0051281	positive regulation of release of sequestered calcium ion into cytosol	5/638	40/18800	0.0109264	0.0627718	0.0479854	CXCL9/CXCL10/CXCL11/THY1/F2R	5
BP	GO:0051962	positive regulation of nervous system development	17/638	270/18800	0.0110309	0.0632928	0.0483836	FN1/CBLN1/SERPINE2/WNT7A/CX3CR1/FLRT2/LINGO2/HES1/VEGFA/CLCF1/MYC/SLITRK3/CXCR4/LIF/IL1B/IL6/EGR2	17
BP	GO:0062013	positive regulation of small molecule metabolic process	11/638	146/18800	0.0111191	0.063719	0.0487095	ADIPOQ/GPD1/TREM2/CD244/DGAT2/MYC/MLXIPL/PMAIP1/IL1B/PTGS2/NR4A3	11
BP	GO:0001959	regulation of cytokine-mediated signaling pathway	12/638	166/18800	0.0112103	0.0641611	0.0490474	ADIPOQ/TREM2/CD24/GFI1/PADI2/SOCS1/PTPRC/HSPA1B/HSPA1A/CD300LF/CXCR4/IL6	12
BP	GO:0006805	xenobiotic metabolic process	9/638	108/18800	0.0112298	0.0641923	0.0490713	LPO/CYP2C18/CYP3A5/SULT1A2/ABCB11/AOX1/CYP26A1/S100A12/SULT1B1	9
BP	GO:0008037	cell recognition	15/638	228/18800	0.0113091	0.0645651	0.0493562	CNTNAP2/TNN/TREM2/PLA2G5/CD209/TRBC1/C4BPB/IGHV3-33/PRF1/IGHM/IGHV3-11/C4BPA/FCN1/CXCR4/MYPN	15
BP	GO:0060191	regulation of lipase activity	8/638	90/18800	0.0113845	0.0649145	0.0496233	PLA2G5/AGTR1/PLCB2/RASGRP4/S1PR4/C5AR1/RGS2/CCN1	8
BP	GO:0046148	pigment biosynthetic process	6/638	56/18800	0.0114928	0.06545	0.0500327	TYRP1/PMEL/TYR/SLC45A2/SLC24A5/ALAS2	6
BP	GO:0051145	smooth muscle cell differentiation	7/638	73/18800	0.0118029	0.0670524	0.0512576	COMP/ITGA8/MYOCD/SOX9/FGF10/HES1/VEGFA	7
BP	GO:0043547	positive regulation of GTPase activity	17/638	272/18800	0.0118035	0.0670524	0.0512576	NGEF/THY1/CCL18/F2R/TBC1D10C/CCL24/ARHGAP25/RGS16/CCL2/GPR65/RASGRP4/ADCYAP1/CCL8/CCL3L1/CCL4/CCL3/RGS1	17
BP	GO:0031099	regeneration	13/638	188/18800	0.0120602	0.0681059	0.052063	SPP1/KLK8/THY1/WNT7A/FGF10/LCP1/MYC/KLF4/WNT10B/IL10/JUN/IL6/NR4A3	13
BP	GO:0002714	positive regulation of B cell mediated immunity	5/638	41/18800	0.0121053	0.0681059	0.052063	TREM2/PTPRC/CLCF1/TBX21/FCER2	5
BP	GO:0002891	positive regulation of immunoglobulin mediated immune response	5/638	41/18800	0.0121053	0.0681059	0.052063	TREM2/PTPRC/CLCF1/TBX21/FCER2	5
BP	GO:0034122	negative regulation of toll-like receptor signaling pathway	5/638	41/18800	0.0121053	0.0681059	0.052063	TREM2/CD300A/CD300LF/LILRA2/NLRP6	5
BP	GO:0050913	sensory perception of bitter taste	5/638	41/18800	0.0121053	0.0681059	0.052063	CST1/LPO/CA6/AZGP1/PLCB2	5
BP	GO:1905521	regulation of macrophage migration	5/638	41/18800	0.0121053	0.0681059	0.052063	TREM2/MMP28/CX3CR1/C5AR1/CCL3	5
BP	GO:0014909	smooth muscle cell migration	8/638	91/18800	0.0121229	0.0681059	0.052063	ADIPOQ/MYOCD/SERPINE1/SORL1/MYC/TRIB1/ADAMTS1/NR4A3	8
BP	GO:0060021	roof of mouth development	8/638	91/18800	0.0121229	0.0681059	0.052063	INHBA/ALX4/WNT7A/ITGB6/FOXF2/MSX1/MMP25/CSRNP1	8
BP	GO:0072080	nephron tubule development	8/638	91/18800	0.0121229	0.0681059	0.052063	POU3F3/CD24/KIF26B/SOX9/HES1/VEGFA/MYC/LIF	8
BP	GO:0050807	regulation of synapse organization	14/638	209/18800	0.0121978	0.0683586	0.0522561	KLK8/CBLN1/NGEF/TREM2/WNT7A/LRRK2/LRFN5/FLRT2/LINGO2/LILRB2/SRGN/SLITRK3/ARC/IL10	14
BP	GO:1901215	negative regulation of neuron death	14/638	209/18800	0.0121978	0.0683586	0.0522561	F2R/CX3CR1/LRRK2/SORL1/CORO1A/CLCF1/CCL2/ADAM8/TOX3/IL10/BTG2/JUN/NR4A2/NR4A3	14
BP	GO:1904064	positive regulation of cation transmembrane transport	11/638	148/18800	0.0122278	0.0684427	0.0523204	CXCL9/CXCL10/CXCL11/THY1/TREM2/F2R/P2RX1/KCNE1/STAC/CCL2/ARC	11
BP	GO:0001963	synaptic transmission, dopaminergic	4/638	27/18800	0.0123957	0.0690442	0.0527803	CNTNAP4/RASD2/DRD5/PTGS2	4
BP	GO:0002220	innate immune response activating cell surface receptor signaling pathway	4/638	27/18800	0.0123957	0.0690442	0.0527803	KLRD1/LILRA2/FCN1/FFAR2	4
BP	GO:0002227	innate immune response in mucosa	4/638	27/18800	0.0123957	0.0690442	0.0527803	LTF/RNASE2/DEFA3/CAMP	4
BP	GO:0034505	tooth mineralization	4/638	27/18800	0.0123957	0.0690442	0.0527803	ASPN/ITGB6/ALPL/SLC24A4	4
BP	GO:0001961	positive regulation of cytokine-mediated signaling pathway	6/638	57/18800	0.0124869	0.0692994	0.0529753	TREM2/GFI1/HSPA1B/HSPA1A/CD300LF/CXCR4	6
BP	GO:0007566	embryo implantation	6/638	57/18800	0.0124869	0.0692994	0.0529753	SPP1/FUT7/VEGFA/LIF/IL1B/PTGS2	6
BP	GO:0043388	positive regulation of DNA binding	6/638	57/18800	0.0124869	0.0692994	0.0529753	MYOCD/PLAUR/PYHIN1/HES1/MYC/KLF4	6
BP	GO:0061515	myeloid cell development	7/638	74/18800	0.0126664	0.0702102	0.0536716	LTF/CITED2/MPIG6B/LILRB1/ALAS2/KLF2/EVI2B	7
BP	GO:0019217	regulation of fatty acid metabolic process	8/638	92/18800	0.012896	0.0708829	0.0541858	ADIPOQ/SOX9/ABCB11/DGAT2/MLXIPL/IL1B/PTGS2/NR4A3	8
BP	GO:0002517	T cell tolerance induction	3/638	15/18800	0.0130487	0.0708829	0.0541858	ICOS/LILRB2/CLC	3
BP	GO:0009111	vitamin catabolic process	3/638	15/18800	0.0130487	0.0708829	0.0541858	CRABP1/CYP4F3/CYP26A1	3
BP	GO:0010755	regulation of plasminogen activation	3/638	15/18800	0.0130487	0.0708829	0.0541858	SERPINE2/SERPINE1/HPN	3
BP	GO:0030852	regulation of granulocyte differentiation	3/638	15/18800	0.0130487	0.0708829	0.0541858	ADIPOQ/TRIB1/EVI2B	3
BP	GO:0034116	positive regulation of heterotypic cell-cell adhesion	3/638	15/18800	0.0130487	0.0708829	0.0541858	THY1/IL10/IL1B	3
BP	GO:0043517	positive regulation of DNA damage response, signal transduction by p53 class mediator	3/638	15/18800	0.0130487	0.0708829	0.0541858	PYHIN1/MSX1/PMAIP1	3
BP	GO:0044406	adhesion of symbiont to host	3/638	15/18800	0.0130487	0.0708829	0.0541858	LRRC15/LTF/CD209	3
BP	GO:0050910	detection of mechanical stimulus involved in sensory perception of sound	3/638	15/18800	0.0130487	0.0708829	0.0541858	COL11A1/ADGRV1/HPN	3
BP	GO:0055091	phospholipid homeostasis	3/638	15/18800	0.0130487	0.0708829	0.0541858	LIPG/ITGB6/ABCB11	3
BP	GO:0060211	regulation of nuclear-transcribed mRNA poly(A) tail shortening	3/638	15/18800	0.0130487	0.0708829	0.0541858	TOB1/BTG2/ZFP36	3
BP	GO:0060707	trophoblast giant cell differentiation	3/638	15/18800	0.0130487	0.0708829	0.0541858	PRDM1/LIF/SOCS3	3
BP	GO:0070571	negative regulation of neuron projection regeneration	3/638	15/18800	0.0130487	0.0708829	0.0541858	SPP1/KLK8/THY1	3
BP	GO:1900153	positive regulation of nuclear-transcribed mRNA catabolic process, deadenylation-dependent decay	3/638	15/18800	0.0130487	0.0708829	0.0541858	ZFP36L2/TOB1/ZFP36	3
BP	GO:2000402	negative regulation of lymphocyte migration	3/638	15/18800	0.0130487	0.0708829	0.0541858	PADI2/CCL2/RIPOR2	3
BP	GO:0031589	cell-substrate adhesion	21/638	364/18800	0.0130513	0.0708829	0.0541858	FN1/COL8A1/ADAMTS12/TNN/THY1/ITGA8/ITGB6/SERPINE1/ATRNL1/ITGB2/LYVE1/ITGA2B/ITGAM/SEMA3E/ITGAL/CORO1A/VEGFA/RAC2/CASS4/ITGAX/CCN1	21
BP	GO:0043087	regulation of GTPase activity	21/638	364/18800	0.0130513	0.0708829	0.0541858	NGEF/THY1/CCL18/F2R/LRRK2/TBC1D10C/CCL24/FGD3/ARHGAP25/RGS16/CCL2/GPR65/ARHGAP9/RASGRP4/RIPOR2/ADCYAP1/CCL8/CCL3L1/CCL4/CCL3/RGS1	21
BP	GO:0043433	negative regulation of DNA-binding transcription factor activity	13/638	190/18800	0.0130843	0.070894	0.0541943	FOXS1/GFI1/NLRP3/BHLHE40/HES1/SPI1/ID3/KLF4/TRIB1/ADGRG3/NLRP12/SIK1/IL10	13
BP	GO:1901654	response to ketone	13/638	190/18800	0.0130843	0.070894	0.0541943	SRD5A2/FIBIN/SPP1/POSTN/HMGCS2/GJB2/MYC/KLF2/CLDN4/CDA/FOSL1/FOS/FOSB	13
BP	GO:0042180	cellular ketone metabolic process	14/638	211/18800	0.0131706	0.071277	0.0544871	AKR1B10/ADIPOQ/SRD5A2/GPD1/SOX9/CYP4F3/DHRS9/ABCB11/DGAT2/MLXIPL/IL1B/PTGS2/NR4A3/EGR1	14
BP	GO:0048565	digestive tract development	10/638	130/18800	0.0131955	0.0713276	0.0545257	HMGCS2/ALX4/MYOCD/STRA6/FGF10/FOXF2/HES1/PRDM1/DNAAF1/CXCL8	10
BP	GO:0062012	regulation of small molecule metabolic process	20/638	342/18800	0.0132598	0.0715901	0.0547265	ADIPOQ/GPD1/TREM2/SOX9/GFI1/MIDN/RUBCNL/PLEK/ABCB11/CD244/DGAT2/MYC/MLXIPL/CDA/PMAIP1/SIK1/IL1B/PTGS2/NR4A3/EGR1	20
BP	GO:0014066	regulation of phosphatidylinositol 3-kinase signaling	9/638	111/18800	0.0132794	0.0716115	0.0547428	CRNN/FN1/SERPINE2/TREM2/F2R/SOX9/FGR/NCF1/OSM	9
BP	GO:0030501	positive regulation of bone mineralization	5/638	42/18800	0.0133676	0.0717488	0.0548477	LTF/ADGRV1/NELL1/WNT10B/CCN1	5
BP	GO:0030574	collagen catabolic process	5/638	42/18800	0.0133676	0.0717488	0.0548477	MMP3/MMP11/MMP1/MMP28/MMP25	5
BP	GO:0030890	positive regulation of B cell proliferation	5/638	42/18800	0.0133676	0.0717488	0.0548477	FCRL3/SASH3/PTPRC/CLCF1/GPR183	5
BP	GO:0071354	cellular response to interleukin-6	5/638	42/18800	0.0133676	0.0717488	0.0548477	GFI1/SPI1/SELPLG/CAMP/IL6	5
BP	GO:0061005	cell differentiation involved in kidney development	6/638	58/18800	0.01354	0.0725128	0.0554318	ADIPOQ/POU3F3/CD24/BASP1/HES1/LIF	6
BP	GO:0009410	response to xenobiotic stimulus	23/638	411/18800	0.0135416	0.0725128	0.0554318	ADIPOQ/LPO/SRD5A2/INHBA/CYP2C18/HMGCS2/CYP3A5/SULT1A2/ABCB11/AOX1/MYC/CYP26A1/S100A12/SULT1B1/CXCR4/IL10/FOSL1/JUN/IL1B/CD69/PTGS2/FOS/FOSB	23
BP	GO:0002228	natural killer cell mediated immunity	7/638	75/18800	0.0135744	0.0726033	0.055501	SH2D1B/KLRD1/LILRB1/NKG7/CORO1A/GZMB/FCGR3A	7
BP	GO:0006022	aminoglycan metabolic process	10/638	131/18800	0.0138677	0.0740851	0.0566337	CHIT1/ITIH3/CHST9/HS3ST2/HS6ST2/HPSE2/CHST13/LYVE1/PGLYRP1/IL1B	10
BP	GO:0060402	calcium ion transport into cytosol	12/638	171/18800	0.0139342	0.0743539	0.0568392	CXCL9/CXCL10/PLN/CXCL11/TRPM1/THY1/F2R/P2RX1/SLC24A4/CORO1A/PTPRC/CCL3	12
BP	GO:0010955	negative regulation of protein processing	4/638	28/18800	0.014082	0.0745338	0.0569767	SERPINE2/SERPINE1/LRRK2/CST7	4
BP	GO:0033688	regulation of osteoblast proliferation	4/638	28/18800	0.014082	0.0745338	0.0569767	LTF/TNN/NELL1/CCN1	4
BP	GO:0035116	embryonic hindlimb morphogenesis	4/638	28/18800	0.014082	0.0745338	0.0569767	RSPO2/ALX4/WNT7A/MSX1	4
BP	GO:0048873	homeostasis of number of cells within a tissue	4/638	28/18800	0.014082	0.0745338	0.0569767	F2R/SOX9/SASH3/CORO1A	4
BP	GO:1901798	positive regulation of signal transduction by p53 class mediator	4/638	28/18800	0.014082	0.0745338	0.0569767	PYHIN1/MSX1/MYC/PMAIP1	4
BP	GO:1903318	negative regulation of protein maturation	4/638	28/18800	0.014082	0.0745338	0.0569767	SERPINE2/SERPINE1/LRRK2/CST7	4
BP	GO:1903672	positive regulation of sprouting angiogenesis	4/638	28/18800	0.014082	0.0745338	0.0569767	TNN/VEGFA/KLF4/IL10	4
BP	GO:0002292	T cell differentiation involved in immune response	7/638	76/18800	0.0145282	0.0767406	0.0586637	NLRP3/LY9/TBX21/GPR183/CLEC4D/CLEC4E/IL6	7
BP	GO:0061326	renal tubule development	8/638	94/18800	0.0145493	0.0767406	0.0586637	POU3F3/CD24/KIF26B/SOX9/HES1/VEGFA/MYC/LIF	8
BP	GO:1904035	regulation of epithelial cell apoptotic process	8/638	94/18800	0.0145493	0.0767406	0.0586637	SCG2/SERPINB13/SERPINE1/CD40LG/CD248/CCL2/ZFP36/IL6	8
BP	GO:0007160	cell-matrix adhesion	15/638	235/18800	0.0145772	0.0767989	0.0587082	FN1/ADAMTS12/TNN/THY1/ITGA8/ITGB6/SERPINE1/ITGB2/LYVE1/ITGA2B/ITGAM/SEMA3E/ITGAL/VEGFA/ITGAX	15
BP	GO:0032691	negative regulation of interleukin-1 beta production	5/638	43/18800	0.0147156	0.0773502	0.0591297	TREM2/CX3CR1/CD33/NLRP3/MEFV	5
BP	GO:0050912	detection of chemical stimulus involved in sensory perception of taste	5/638	43/18800	0.0147156	0.0773502	0.0591297	CST1/LPO/CA6/AZGP1/PLCB2	5
BP	GO:0044344	cellular response to fibroblast growth factor stimulus	9/638	113/18800	0.0147919	0.0776619	0.0593679	ZFP36L2/FGF10/FLRT2/MYC/CCL2/ZFP36/CXCL8/NR4A1/EGR3	9
BP	GO:0034101	erythrocyte homeostasis	10/638	133/18800	0.0152885	0.0801211	0.0612479	INHBA/CITED2/MPIG6B/VEGFA/ALAS2/SPI1/HSPA1B/HSPA1A/KLF2/ZFP36	10
BP	GO:0050803	regulation of synapse structure or activity	14/638	215/18800	0.0152954	0.0801211	0.0612479	KLK8/CBLN1/NGEF/TREM2/WNT7A/LRRK2/LRFN5/FLRT2/LINGO2/LILRB2/SRGN/SLITRK3/ARC/IL10	14
BP	GO:0042303	molting cycle	9/638	114/18800	0.0155941	0.0814791	0.062286	KRT16/INHBA/SOX21/SPINK5/ALX4/SOX9/FGF10/WNT10B/PTGS2	9
BP	GO:0042633	hair cycle	9/638	114/18800	0.0155941	0.0814791	0.062286	KRT16/INHBA/SOX21/SPINK5/ALX4/SOX9/FGF10/WNT10B/PTGS2	9
BP	GO:0002713	negative regulation of B cell mediated immunity	3/638	16/18800	0.0156615	0.0814791	0.062286	C4BPB/CR1/C4BPA	3
BP	GO:0002890	negative regulation of immunoglobulin mediated immune response	3/638	16/18800	0.0156615	0.0814791	0.062286	C4BPB/CR1/C4BPA	3
BP	GO:0045342	MHC class II biosynthetic process	3/638	16/18800	0.0156615	0.0814791	0.062286	SPI1/SLC11A1/IL10	3
BP	GO:0051447	negative regulation of meiotic cell cycle	3/638	16/18800	0.0156615	0.0814791	0.062286	LIF/OVOL1/DUSP1	3
BP	GO:0045936	negative regulation of phosphate metabolic process	24/638	440/18800	0.0157169	0.0816743	0.0624352	ADIPOQ/SERPINB3/INHBA/THY1/MYOCD/CDKN1C/LRRK2/SORL1/MIDN/SOCS1/PLEK/PTPRC/TRIB1/CD300A/MLXIPL/CDA/NLRP12/GADD45B/PPP1R15A/SOCS3/RGS2/DUSP1/JUN/IL1B	24
BP	GO:0046888	negative regulation of hormone secretion	6/638	60/18800	0.0158291	0.0821638	0.0628094	ADIPOQ/INHBA/MIDN/LIF/IL1B/OSM	6
BP	GO:0043491	protein kinase B signaling	14/638	216/18800	0.0158655	0.0821952	0.0628334	RASD2/SOX9/CX3CR1/PIK3R5/F10/PIK3CD/CCL2/CASS4/ADAM8/GDF15/HBEGF/CCL3/IL1B/OSM	14
BP	GO:0010575	positive regulation of vascular endothelial growth factor production	4/638	29/18800	0.015907	0.0821952	0.0628334	C5AR1/IL1B/PTGS2/IL6	4
BP	GO:0070977	bone maturation	4/638	29/18800	0.015907	0.0821952	0.0628334	LTF/ADAMTS12/SNX10/PHOSPHO1	4
BP	GO:1903203	regulation of oxidative stress-induced neuron death	4/638	29/18800	0.015907	0.0821952	0.0628334	TREM2/MCL1/IL10/NR4A3	4
BP	GO:0051051	negative regulation of transport	25/638	464/18800	0.0159493	0.0823208	0.0629294	ADIPOQ/INHBA/MIR205/PLN/SERPINE2/F2R/LRRK2/CD33/KCNE1/MIDN/LILRB1/HES1/CORO1A/TRAT1/SPI1/MYC/PRKCB/LILRB2/CD300A/CD300LF/LIF/RGS2/IL1B/PTGS2/OSM	25
BP	GO:0001889	liver development	10/638	134/18800	0.0160382	0.0826861	0.0632087	HMGCS2/SOX9/CITED2/HPN/HES1/MYC/DNAAF1/IL10/JUN/IL6	10
BP	GO:0097553	calcium ion transmembrane import into cytosol	11/638	154/18800	0.0160614	0.0827127	0.063229	CXCL9/CXCL10/PLN/CXCL11/THY1/F2R/P2RX1/SLC24A4/CORO1A/PTPRC/CCL3	11
BP	GO:0010563	negative regulation of phosphorus metabolic process	24/638	441/18800	0.0161103	0.0828709	0.0633499	ADIPOQ/SERPINB3/INHBA/THY1/MYOCD/CDKN1C/LRRK2/SORL1/MIDN/SOCS1/PLEK/PTPRC/TRIB1/CD300A/MLXIPL/CDA/NLRP12/GADD45B/PPP1R15A/SOCS3/RGS2/DUSP1/JUN/IL1B	24
BP	GO:2000404	regulation of T cell migration	5/638	44/18800	0.0161518	0.0829913	0.063442	S100A7/CXCL10/TNFSF14/ADAM8/RIPOR2	5
BP	GO:0016032	viral process	23/638	418/18800	0.0162243	0.0832703	0.0636552	LRRC15/LTF/SERPINB3/ITGB6/CD209/GFI1/AGTR1/CLEC4G/HPN/SELPLG/HSPA1B/CCL2/HSPA1A/CR1/CH25H/CCL8/FCN1/CCL4/CXCR4/CCL3/ZFP36/JUN/CXCL8	23
BP	GO:0045428	regulation of nitric oxide biosynthetic process	6/638	61/18800	0.0170683	0.0875036	0.0668913	CX3CR1/KLF4/KLF2/IL10/IL1B/PTGS2	6
BP	GO:0043406	positive regulation of MAP kinase activity	9/638	116/18800	0.0172937	0.0884494	0.0676143	CD24/LRRK2/PIK3R5/VEGFA/PTPRC/ELANE/ADAM8/S100A12/IL1B	9
BP	GO:0032755	positive regulation of interleukin-6 production	8/638	97/18800	0.0173108	0.0884494	0.0676143	F2R/SCIMP/LILRB2/TLR8/LILRA5/LILRA2/IL1B/IL6	8
BP	GO:2001237	negative regulation of extrinsic apoptotic signaling pathway	8/638	97/18800	0.0173108	0.0884494	0.0676143	SCG2/SERPINE1/FGF10/EYA4/MCL1/HSPA1B/HSPA1A/IL1B	8
BP	GO:0043583	ear development	14/638	219/18800	0.017674	0.0898254	0.0686662	COL11A1/ITGA8/GJB2/CYTL1/STRA6/ADGRV1/KCNK2/SOX9/FGF10/EYA4/HPN/HES1/MSX1/CEBPD	14
BP	GO:0014068	positive regulation of phosphatidylinositol 3-kinase signaling	7/638	79/18800	0.017675	0.0898254	0.0686662	FN1/TREM2/F2R/SOX9/FGR/NCF1/OSM	7
BP	GO:0032418	lysosome localization	7/638	79/18800	0.017675	0.0898254	0.0686662	PIK3CD/LAT2/ADGRE2/RAC2/FGR/CD300A/NR4A3	7
BP	GO:1990849	vacuolar localization	7/638	79/18800	0.017675	0.0898254	0.0686662	PIK3CD/LAT2/ADGRE2/RAC2/FGR/CD300A/NR4A3	7
BP	GO:0060612	adipose tissue development	5/638	45/18800	0.0176783	0.0898254	0.0686662	HMGCS2/SORL1/SLC25A25/SPI1/DGAT2	5
BP	GO:0048015	phosphatidylinositol-mediated signaling	12/638	177/18800	0.0178372	0.0901179	0.0688898	CRNN/FN1/SERPINE2/TREM2/F2R/SOX9/PIK3R5/PLCB2/PIK3CD/FGR/NCF1/OSM	12
BP	GO:0001916	positive regulation of T cell mediated cytotoxicity	4/638	30/18800	0.0178738	0.0901179	0.0688898	CD1A/AZGP1/PTPRC/CD1D	4
BP	GO:0007202	activation of phospholipase C activity	4/638	30/18800	0.0178738	0.0901179	0.0688898	PLCB2/RASGRP4/S1PR4/C5AR1	4
BP	GO:0008045	motor neuron axon guidance	4/638	30/18800	0.0178738	0.0901179	0.0688898	RHOH/RAC2/TMEFF1/EGR2	4
BP	GO:0045671	negative regulation of osteoclast differentiation	4/638	30/18800	0.0178738	0.0901179	0.0688898	LTF/LILRB1/LILRB3/CCL3	4
BP	GO:0060251	regulation of glial cell proliferation	4/638	30/18800	0.0178738	0.0901179	0.0688898	HES1/MYC/IL1B/IL6	4
BP	GO:0060292	long-term synaptic depression	4/638	30/18800	0.0178738	0.0901179	0.0688898	CBLN1/LILRB2/ARC/DRD5	4
BP	GO:0043010	camera-type eye development	19/638	330/18800	0.0179617	0.0904613	0.0691523	KERA/INHBA/ATP2B2/COL8A1/THY1/RP1L1/WNT7A/STRA6/SOX9/FGF10/CDKN1C/FOXF2/RPGRIP1/CITED2/RORB/VEGFA/SLC25A25/KLF4/JUN	19
BP	GO:0006720	isoprenoid metabolic process	9/638	117/18800	0.0181923	0.091522	0.0699632	AKR1B10/CYP2C18/CRABP1/HMGCS2/CYP3A5/DHRS9/DGAT2/CYP26A1/ADH1B	9
BP	GO:0060349	bone morphogenesis	8/638	98/18800	0.0183097	0.0920112	0.0703372	COMP/LTF/ATG9B/SOX9/ALPL/CITED2/MSX1/PHOSPHO1	8
BP	GO:0061008	hepaticobiliary system development	10/638	137/18800	0.0184511	0.092056	0.0703714	HMGCS2/SOX9/CITED2/HPN/HES1/MYC/DNAAF1/IL10/JUN/IL6	10
BP	GO:0001763	morphogenesis of a branching structure	13/638	199/18800	0.0185426	0.092056	0.0703714	RSPO2/SOX9/FGF10/RSPO3/LRRK2/SEMA3E/NRARP/VEGFA/PRDM1/MYC/IL10/SOCS3/AREG	13
BP	GO:0001845	phagolysosome assembly	3/638	17/18800	0.0185467	0.092056	0.0703714	PLA2G5/CORO1A/SRPX	3
BP	GO:0002295	T-helper cell lineage commitment	3/638	17/18800	0.0185467	0.092056	0.0703714	LY9/TBX21/IL6	3
BP	GO:0010819	regulation of T cell chemotaxis	3/638	17/18800	0.0185467	0.092056	0.0703714	S100A7/CXCL10/TNFSF14	3
BP	GO:0016045	detection of bacterium	3/638	17/18800	0.0185467	0.092056	0.0703714	NLRC4/CD1D/PGLYRP1	3
BP	GO:0016264	gap junction assembly	3/638	17/18800	0.0185467	0.092056	0.0703714	CNTNAP2/GJB2/IL1B	3
BP	GO:0020027	hemoglobin metabolic process	3/638	17/18800	0.0185467	0.092056	0.0703714	INHBA/ALAS2/KLF4	3
BP	GO:0030949	positive regulation of vascular endothelial growth factor receptor signaling pathway	3/638	17/18800	0.0185467	0.092056	0.0703714	FGF10/PRKCB/IL1B	3
BP	GO:0051412	response to corticosterone	3/638	17/18800	0.0185467	0.092056	0.0703714	FOSL1/FOS/FOSB	3
BP	GO:0060252	positive regulation of glial cell proliferation	3/638	17/18800	0.0185467	0.092056	0.0703714	MYC/IL1B/IL6	3
BP	GO:0001936	regulation of endothelial cell proliferation	12/638	178/18800	0.0185602	0.092056	0.0703714	SCG2/AGTR1/CCL24/PIK3CD/NRARP/VEGFA/CCL2/CCR3/IL10/JUN/NR4A1/EGR3	12
BP	GO:0001895	retina homeostasis	7/638	80/18800	0.0188228	0.0931567	0.0712128	LCN1/OPRPN/KRT1/LTF/AZGP1/RP1L1/ADGRV1	7
BP	GO:0051279	regulation of release of sequestered calcium ion into cytosol	7/638	80/18800	0.0188228	0.0931567	0.0712128	CXCL9/CXCL10/PLN/CXCL11/THY1/F2R/CORO1A	7
BP	GO:0062197	cellular response to chemical stress	19/638	332/18800	0.0190013	0.0939381	0.0718102	MMP3/TREM2/GJB2/LRRK2/SCN2A/RHOB/MCL1/HSPA1B/MYC/HSPA1A/KLF2/NCF1/IL10/JUN/PTGS2/IL6/FOS/NR4A2/NR4A3	19
BP	GO:1904019	epithelial cell apoptotic process	9/638	118/18800	0.0191245	0.0944453	0.0721979	SCG2/SERPINB13/SERPINE1/CD40LG/CD248/CCL2/IL10/ZFP36/IL6	9
BP	GO:0035987	endodermal cell differentiation	5/638	46/18800	0.0192972	0.0950622	0.0726695	COL11A1/INHBA/FN1/COL8A1/ITGB2	5
BP	GO:0070741	response to interleukin-6	5/638	46/18800	0.0192972	0.0950622	0.0726695	GFI1/SPI1/SELPLG/CAMP/IL6	5
BP	GO:0007266	Rho protein signal transduction	10/638	138/18800	0.0193118	0.0950622	0.0726695	F2RL2/F2R/GPR18/RHOB/AGTR1/P2RY10/GPR174/WAS/GPR65/RIPOR2	10
BP	GO:0035115	embryonic forelimb morphogenesis	4/638	31/18800	0.0199853	0.098061	0.0749619	RSPO2/ALX4/WNT7A/MSX1	4
BP	GO:0070528	protein kinase C signaling	4/638	31/18800	0.0199853	0.098061	0.0749619	FIBIN/ADGRV1/PLEK/VEGFA	4
BP	GO:2000406	positive regulation of T cell migration	4/638	31/18800	0.0199853	0.098061	0.0749619	S100A7/CXCL10/TNFSF14/ADAM8	4
BP	GO:0019827	stem cell population maintenance	10/638	139/18800	0.0202015	0.0990157	0.0756917	WNT7A/SOX9/ZFP36L2/FGF10/HES1/SPI1/MYC/KLF4/LIF/PADI4	10
CC	GO:0009897	external side of plasma membrane	57/671	455/19594	1.93483e-17	7.66194e-15	6.37477e-15	CEACAM5/CXCL9/CD1A/CXCL10/AZGP1/SERPINE2/THY1/ITGA8/ITGB6/CD24/TRGC2/CX3CR1/CD33/CA4/CD209/ITGB2/TRBC1/P2RX1/CD40LG/ITGA2B/CTLA4/KLRD1/ITGAM/CD248/CLEC4G/FCRL6/F10/LILRB1/ITGAL/PTPRC/CD244/CD1D/CD83/CD48/ASGR2/IGHV3-33/FCGR3A/CCR1/LY9/IL7R/IGHM/TLR8/IGHV3-11/ADGRE1/ITGAX/ASTN1/FCER2/CLEC4D/CCR3/FCN1/CXCR2/CSF3R/CXCR4/CLEC4E/CXCR1/BTNL8/CD69	57
CC	GO:0070820	tertiary granule	33/671	164/19594	1.33e-16	2.6334e-14	2.191e-14	LTF/PRSS3/CHIT1/TCN1/CD33/RAP2B/ITGB2/TBC1D10C/ITGAM/CD53/CLEC12A/DOK3/SERPINB10/PPBP/LILRB2/CFP/CD300A/ADAM8/SLC2A3/ITGAX/CR1/CDA/PGLYRP1/CXCL1/MGAM/CLEC4D/SLC11A1/CAMP/FPR1/ADGRE3/FPR2/MCEMP1/FCAR	33
CC	GO:0030667	secretory granule membrane	42/671	312/19594	3.13024e-14	4.13192e-12	3.43777e-12	CD33/CA4/RAP2B/ITGB2/P2RX1/ITGA2B/TBC1D10C/ITGAM/PLAUR/CD53/ITGAL/CLEC12A/PTPRC/FCGR2A/SIGLEC9/DOK3/SERPINB10/LILRB2/CD300A/ADAM8/NFAM1/SLC2A3/ITGAX/CR1/SIRPB1/LILRB3/ADGRG3/SELL/MGAM/CLEC4D/SLC11A1/C5AR1/CXCR2/FPR1/MMP25/ADGRE3/CEACAM3/FPR2/FCGR3B/MCEMP1/CXCR1/FCAR	42
CC	GO:0101002	ficolin-1-rich granule	29/671	185/19594	7.17385e-12	7.10211e-10	5.90899e-10	KRT1/CALML5/ITGB2/TBC1D10C/SERPINA1/DOK3/SERPINB10/HSPA1B/LILRB2/HK3/HSPA1A/CD300A/ADAM8/BIN2/SLC2A3/ITGAX/CR1/CFD/HSPA6/CDA/MGAM/CLEC4D/MNDA/SLC11A1/FCN1/FPR1/ADGRE3/FPR2/FCAR	29
CC	GO:0001533	cornified envelope	15/671	45/19594	1.18908e-11	8.70933e-10	7.2462e-10	SPRR2E/SPRR2D/SPRR1B/SPRR3/SPRR1A/KRT1/SPRR2A/KRT10/IVL/CNFN/CST6/DSG3/CSTA/PI3/DSC2	15
CC	GO:0101003	ficolin-1-rich granule membrane	17/671	61/19594	1.3196e-11	8.70933e-10	7.2462e-10	ITGB2/TBC1D10C/DOK3/SERPINB10/LILRB2/CD300A/ADAM8/SLC2A3/ITGAX/CR1/MGAM/CLEC4D/SLC11A1/FPR1/ADGRE3/FPR2/FCAR	17
CC	GO:0042581	specific granule	26/671	160/19594	3.8464e-11	2.17597e-09	1.81041e-09	LTF/CHIT1/TCN1/CD33/RAP2B/ITGB2/P2RX1/ITGAM/PLAUR/CD53/ITGAL/CLEC12A/ELANE/CFP/ADAM8/SLC2A3/PGLYRP1/ADGRG3/CXCL1/CLEC4D/CAMP/MMP25/CEACAM3/FPR2/MCEMP1/FCAR	26
CC	GO:0070821	tertiary granule membrane	17/671	73/19594	2.9609e-10	1.46564e-08	1.21942e-08	CD33/RAP2B/ITGB2/ITGAM/CD53/CLEC12A/LILRB2/CD300A/ADAM8/SLC2A3/ITGAX/MGAM/CLEC4D/SLC11A1/FPR2/MCEMP1/FCAR	17
CC	GO:0035579	specific granule membrane	18/671	91/19594	1.52895e-09	6.72737e-08	5.5972e-08	CD33/RAP2B/ITGB2/P2RX1/ITGAM/PLAUR/CD53/ITGAL/CLEC12A/ADAM8/SLC2A3/ADGRG3/CLEC4D/MMP25/CEACAM3/FPR2/MCEMP1/FCAR	18
CC	GO:0062023	collagen-containing extracellular matrix	41/671	429/19594	3.38954e-09	1.34226e-07	1.11676e-07	S100A7/COL11A1/COMP/KRT1/LRRC15/ADIPOQ/ACAN/COCH/COL10A1/GDF10/ASPN/TNC/FN1/COL8A1/PRG4/POSTN/AZGP1/CBLN1/SERPINE2/HMCN1/TNN/S100A8/CILP/MMP28/SERPINE1/FGF10/ADAMTSL4/ATRNL1/THSD4/SERPINA1/TMEFF1/ELANE/SRPX/CFP/MATN4/CLC/OGN/FCN1/GDF15/ADAMTS1/CCN1	41
CC	GO:0034774	secretory granule lumen	34/671	322/19594	6.32669e-09	2.27761e-07	1.89498e-07	S100A7/GRP/LTF/SERPINB3/FN1/CHIT1/ITIH3/S100A8/TCN1/SERPINE1/CTSW/PADI2/GCA/SERPINA1/VEGFA/ELANE/PPBP/FGR/HK3/RNASE2/CFP/ARHGAP9/SRGN/BIN2/S100A12/CFD/HSPA6/CDA/PGLYRP1/CXCL1/DEFA3/MNDA/FCN1/CAMP	34
CC	GO:0060205	cytoplasmic vesicle lumen	34/671	325/19594	8.00882e-09	2.64291e-07	2.19891e-07	S100A7/GRP/LTF/SERPINB3/FN1/CHIT1/ITIH3/S100A8/TCN1/SERPINE1/CTSW/PADI2/GCA/SERPINA1/VEGFA/ELANE/PPBP/FGR/HK3/RNASE2/CFP/ARHGAP9/SRGN/BIN2/S100A12/CFD/HSPA6/CDA/PGLYRP1/CXCL1/DEFA3/MNDA/FCN1/CAMP	34
CC	GO:0031983	vesicle lumen	34/671	327/19594	9.35514e-09	2.84972e-07	2.37098e-07	S100A7/GRP/LTF/SERPINB3/FN1/CHIT1/ITIH3/S100A8/TCN1/SERPINE1/CTSW/PADI2/GCA/SERPINA1/VEGFA/ELANE/PPBP/FGR/HK3/RNASE2/CFP/ARHGAP9/SRGN/BIN2/S100A12/CFD/HSPA6/CDA/PGLYRP1/CXCL1/DEFA3/MNDA/FCN1/CAMP	34
CC	GO:0098636	protein complex involved in cell adhesion	11/671	43/19594	1.48253e-07	4.19344e-06	3.48896e-06	TNN/ITGA8/ITGB6/ITGB2/ITGA2B/CTLA4/ITGAM/PLAUR/TSPAN32/ITGAL/ITGAX	11
CC	GO:0044194	cytolytic granule	6/671	13/19594	2.20341e-06	5.81699e-05	4.83976e-05	GZMH/NKG7/GNLY/GZMB/PRF1/SRGN	6
CC	GO:0045335	phagocytic vesicle	17/671	138/19594	5.07485e-06	0.000125602	0.000104502	ATP6V0A4/LTF/PLA2G5/FMNL1/NCF4/SCIMP/CORO1A/GNLY/RAC2/ELANE/WAS/ADAM8/NCF2/NCF1/PGLYRP1/SLC11A1/CLEC4E	17
CC	GO:0008305	integrin complex	8/671	31/19594	7.11664e-06	0.000165776	0.000137926	ITGA8/ITGB6/ITGB2/ITGA2B/ITGAM/TSPAN32/ITGAL/ITGAX	8
CC	GO:0005767	secondary lysosome	6/671	17/19594	1.41293e-05	0.000310844	0.000258623	PLA2G5/LRRK2/NCF4/ADAM8/NCF2/NCF1	6
CC	GO:1904724	tertiary granule lumen	10/671	55/19594	1.50657e-05	0.000314	0.00026125	LTF/PRSS3/CHIT1/TCN1/PPBP/CFP/CDA/PGLYRP1/CXCL1/CAMP	10
CC	GO:0043020	NADPH oxidase complex	5/671	14/19594	7.1816e-05	0.00142196	0.00118307	NCF4/NCF1B/NCF2/NCF1C/NCF1	5
CC	GO:0031225	anchored component of membrane	16/671	169/19594	0.000236492	0.00445956	0.00371037	CEACAM5/LY6D/THY1/ART4/LYPD2/BCAN/CD24/RAB3C/ALPL/CA4/PLAUR/CD48/VNN2/TNFRSF10C/MMP25/FCGR3B	16
CC	GO:0061702	inflammasome complex	5/671	18/19594	0.000274246	0.00493644	0.00410713	NLRP3/NLRC4/CASP5/MEFV/NLRP6	5
CC	GO:0030139	endocytic vesicle	25/671	342/19594	0.000327685	0.00564188	0.00469407	ATP6V0A4/LTF/TYRP1/WNT7A/PLA2G5/CTLA4/FMNL1/NCF4/SCIMP/CORO1A/GNLY/RAC2/IL7R/ELANE/WAS/ADAM8/NCF2/FCGR1BP/NCF1/PGLYRP1/SLC11A1/CSF3R/HBEGF/CLEC4E/AREG	25
CC	GO:0045121	membrane raft	24/671	326/19594	0.000386324	0.00637434	0.00530348	MAL/ATP2B2/CD1A/THY1/TREM2/CD24/F2R/LRRK2/RAP2B/ITGB2/P2RX1/ZAP70/KCNE1/ITGAM/LCP2/LAT2/PTPRC/SELPLG/CD48/HCK/NFAM1/CR1/ARC/PTGS2	24
CC	GO:0098857	membrane microdomain	24/671	327/19594	0.000403824	0.00639657	0.00532198	MAL/ATP2B2/CD1A/THY1/TREM2/CD24/F2R/LRRK2/RAP2B/ITGB2/P2RX1/ZAP70/KCNE1/ITGAM/LCP2/LAT2/PTPRC/SELPLG/CD48/HCK/NFAM1/CR1/ARC/PTGS2	24
CC	GO:0001772	immunological synapse	7/671	44/19594	0.000680421	0.0103633	0.00862233	ZAP70/CD37/CD53/SCIMP/RHOH/CORO1A/GZMB	7
CC	GO:0032589	neuron projection membrane	8/671	58/19594	0.000766642	0.0112441	0.00935512	ATP2B2/SHISA9/LAMP5/CNTNAP2/THY1/ITGA8/ADGRV1/RIPOR2	8
CC	GO:0005796	Golgi lumen	11/671	104/19594	0.000869641	0.0122992	0.010233	KERA/DEFB4A/MUCL1/MMP11/ACAN/MUC7/WNT7A/BCAN/F10/OGN/DEFA3	11
CC	GO:1904813	ficolin-1-rich granule lumen	12/671	124/19594	0.00113791	0.0151477	0.0126029	KRT1/CALML5/SERPINA1/HSPA1B/HK3/HSPA1A/BIN2/CFD/HSPA6/CDA/MNDA/FCN1	12
CC	GO:0031233	intrinsic component of external side of plasma membrane	5/671	24/19594	0.00114755	0.0151477	0.0126029	CEACAM5/THY1/CD24/CA4/F10	5
CC	GO:0035580	specific granule lumen	8/671	62/19594	0.00119979	0.0153263	0.0127515	LTF/CHIT1/TCN1/ELANE/CFP/PGLYRP1/CXCL1/CAMP	8
CC	GO:0045177	apical part of cell	27/671	424/19594	0.00157682	0.0195131	0.016235	ATP6V0A4/RHCG/SLC15A1/CEACAM5/MAL/ATP2B2/FN1/F2RL2/THY1/SLC26A4/ITGA8/CD300LG/DUOXA2/KCNK2/CA4/ADGRG2/SNX10/KCNE1/SLC24A4/HPN/ABCB11/C5AR2/RIPOR2/CLDN4/MGAM/C5AR1/AQP6	27
CC	GO:0044853	plasma membrane raft	11/671	113/19594	0.00172006	0.0206407	0.0171732	MAL/TREM2/F2R/LRRK2/ITGB2/ITGAM/LCP2/SELPLG/HCK/CR1/PTGS2	11
CC	GO:0001891	phagocytic cup	5/671	28/19594	0.00237001	0.0276037	0.0229664	LCP1/ARHGAP25/CORO1A/BIN2/CLEC4E	5
CC	GO:0005775	vacuolar lumen	14/671	174/19594	0.00271424	0.0307097	0.0255506	S100A7/KERA/ACAN/SERPINB3/SERPINB13/CTSV/BCAN/PADI2/GCA/ELANE/RNASE2/OGN/DEFA3/MNDA	14
CC	GO:0098978	glutamatergic synapse	21/671	319/19594	0.00340517	0.0374569	0.0311643	ACTC1/ATP2B2/SHISA9/CBLN1/WNT7A/NPTX2/BCAN/LRRK2/RGS9/SCN2A/P2RX1/LGI1/LRFN5/CAMK4/CORO1A/GRIN3A/DNAJB1/SRGN/NETO1/CDH10/ARC	21
CC	GO:0031091	platelet alpha granule	9/671	91/19594	0.0039548	0.042327	0.0352163	FN1/SERPINE2/SERPINE1/ITGA2B/SERPINA1/VEGFA/PPBP/SRGN/CFD	9
CC	GO:0099060	integral component of postsynaptic specialization membrane	8/671	77/19594	0.004777	0.0497814	0.0414183	ATP2B2/SHISA9/KCND3/LRFN5/GRIN3A/NETO1/SLITRK3/CDH10	8
CC	GO:1904090	peptidase inhibitor complex	3/671	11/19594	0.00536971	0.0545233	0.0453636	KLK8/CSTA/SERPINE1	3
CC	GO:0098948	intrinsic component of postsynaptic specialization membrane	8/671	80/19594	0.00602091	0.0596071	0.0495933	ATP2B2/SHISA9/KCND3/LRFN5/GRIN3A/NETO1/SLITRK3/CDH10	8
CC	GO:0016324	apical plasma membrane	22/671	358/19594	0.00619841	0.0598676	0.0498101	ATP6V0A4/RHCG/SLC15A1/CEACAM5/MAL/ATP2B2/FN1/F2RL2/THY1/SLC26A4/CD300LG/KCNK2/CA4/ADGRG2/KCNE1/SLC24A4/HPN/ABCB11/RIPOR2/CLDN4/MGAM/AQP6	22
CC	GO:0099634	postsynaptic specialization membrane	10/671	116/19594	0.00653056	0.0615739	0.0512297	ATP2B2/SHISA9/KCND3/RGS9/LRFN5/GRIN3A/NETO1/SLITRK3/CDH10/ARC	10
CC	GO:0031256	leading edge membrane	13/671	175/19594	0.00735378	0.0677232	0.0563459	ATP2B2/SHISA9/LAMP5/CNTNAP2/THY1/ITGA8/ADGRV1/LCP1/PLEK/SCIMP/ADGRE2/FGR/RIPOR2	13
CC	GO:0099061	integral component of postsynaptic density membrane	6/671	51/19594	0.00766887	0.0690198	0.0574248	ATP2B2/SHISA9/LRFN5/GRIN3A/NETO1/SLITRK3	6
CC	GO:0031093	platelet alpha granule lumen	7/671	67/19594	0.00785916	0.0691606	0.057542	FN1/SERPINE1/SERPINA1/VEGFA/PPBP/SRGN/CFD	7
CC	GO:0045095	keratin filament	9/671	102/19594	0.00831402	0.0715729	0.059549	KRT3/KRT6B/KRT6A/KRT1/KRT6C/KRT76/KRT10/KRT78/KRT87P	9
CC	GO:0097060	synaptic membrane	22/671	373/19594	0.00978605	0.0824527	0.068601	ATP2B2/CNTNAP4/SHISA9/DGKI/CBLN1/ITGA8/TENM2/F2R/KCND3/RGS9/SCN2A/STX11/P2RX1/LRFN5/GRIN3A/CADM3/UNC13C/NETO1/SLITRK3/CDH10/ARC/FOSL1	22
CC	GO:0099146	intrinsic component of postsynaptic density membrane	6/671	54/19594	0.0100932	0.0832691	0.0692802	ATP2B2/SHISA9/LRFN5/GRIN3A/NETO1/SLITRK3	6
CC	GO:0099059	integral component of presynaptic active zone membrane	3/671	14/19594	0.0109738	0.0873106	0.0726428	ATP2B2/P2RX1/CDH10	3
CC	GO:0005788	endoplasmic reticulum lumen	19/671	311/19594	0.0111124	0.0873106	0.0726428	COL11A1/SCG2/COL10A1/SPP1/TNC/FN1/COL8A1/WNT7A/TMEM132A/ADAMTSL4/PLAUR/F10/SERPINA1/ADAMTSL1/CFP/SERPIND1/PTGS2/IL6/CCN1	19
CC	GO:0098839	postsynaptic density membrane	8/671	89/19594	0.0112445	0.0873106	0.0726428	ATP2B2/SHISA9/RGS9/LRFN5/GRIN3A/NETO1/SLITRK3/ARC	8
CC	GO:0019898	extrinsic component of membrane	19/671	314/19594	0.0122076	0.0924298	0.076902	MAL/SERPINE2/SNX10/CDH22/ZAP70/PIK3R5/PLAUR/SOCS1/STAC/PIK3CD/CNR2/SLA/HCK/FGR/NCF1/CDH10/FCN1/SOCS3/RGS1	19
CC	GO:0032590	dendrite membrane	5/671	41/19594	0.0125561	0.0924298	0.076902	ATP2B2/SHISA9/LAMP5/THY1/ITGA8	5
CC	GO:0035578	azurophil granule lumen	8/671	91/19594	0.0127571	0.0924298	0.076902	S100A7/SERPINB3/PADI2/GCA/ELANE/RNASE2/DEFA3/MNDA	8
CC	GO:0030055	cell-substrate junction	24/671	428/19594	0.0128375	0.0924298	0.076902	S100A7/ACTC1/TNC/HMCN1/THY1/ITGA8/CNN1/ITGB6/ITGB2/ITGA2B/RHOB/PLAUR/FLRT2/LCP1/PTPRC/RAC2/SLA/HCK/RND3/APBB1IP/HSPA1B/HSPA1A/CASS4/PEAK3	24
CC	GO:0032591	dendritic spine membrane	3/671	15/19594	0.0133732	0.0929086	0.0773003	ATP2B2/SHISA9/ITGA8	3
CC	GO:0098688	parallel fiber to Purkinje cell synapse	3/671	15/19594	0.0133732	0.0929086	0.0773003	ATP2B2/CBLN1/UNC13C	3
CC	GO:0099699	integral component of synaptic membrane	11/671	149/19594	0.0136432	0.0931498	0.0775011	ATP2B2/SHISA9/KCND3/SCN2A/P2RX1/LRFN5/GRIN3A/CADM3/NETO1/SLITRK3/CDH10	11
MF	GO:0005125	cytokine activity	37/648	235/18410	1.7169e-14	1.17951e-11	1.05363e-11	ADIPOQ/SCG2/SLURP1/GDF10/CXCL9/INHBA/SPP1/CXCL10/CXCL11/WNT7A/CCL18/CD40LG/CCL24/NAMPT/VEGFA/TNFSF14/LTB/CLCF1/CXCL3/CCL2/PPBP/WNT10B/CXCL1/CCL8/CCL3L1/GDF15/CCL4/LIF/IL10/CMTM2/CCL3/IL1B/CXCL2/AREG/IL6/CXCL8/OSM	37
MF	GO:0005539	glycosaminoglycan binding	35/648	234/18410	4.22022e-13	1.44965e-10	1.29494e-10	COL11A1/COMP/LTF/LIPG/ACAN/FN1/POSTN/CXCL10/CXCL11/SERPINE2/RSPO2/SUSD5/PLA2G2D/TREM2/RNASE7/BCAN/FGF10/RSPO3/LYVE1/NLRP3/MPIG6B/VEGFA/PTPRC/ADGRE2/NELL1/ELANE/IGHM/PGLYRP1/SELL/CCL8/HBEGF/SERPIND1/ADAMTS1/CXCL8/CCN1	35
MF	GO:0140375	immune receptor activity	25/648	148/18410	6.75821e-11	1.1973e-08	1.06953e-08	CX3CR1/KLRF1/KLRD1/LILRB1/LILRA6/C5AR2/FCGR3A/CCR1/IL7R/LILRB2/CR1/FCGR1BP/LILRA1/IL18RAP/LILRA5/LILRA2/LILRB3/CCR3/C5AR1/CXCR2/FPR1/FPR2/CSF3R/CXCR4/CXCR1	25
MF	GO:0008009	chemokine activity	15/648	49/18410	6.9712e-11	1.1973e-08	1.06953e-08	CXCL9/CXCL10/CXCL11/CCL18/CCL24/CXCL3/CCL2/PPBP/CXCL1/CCL8/CCL3L1/CCL4/CCL3/CXCL2/CXCL8	15
MF	GO:0042379	chemokine receptor binding	17/648	71/18410	2.79382e-10	3.83871e-08	3.42905e-08	DEFB4A/CXCL9/CXCL10/CXCL11/CCL18/CX3CR1/CCL24/CXCL3/CCL2/PPBP/CXCL1/CCL8/CCL3L1/CCL4/CCL3/CXCL2/CXCL8	17
MF	GO:0008201	heparin binding	25/648	168/18410	1.0857e-09	1.24312e-07	1.11046e-07	COL11A1/COMP/LTF/LIPG/FN1/POSTN/CXCL10/CXCL11/SERPINE2/RSPO2/PLA2G2D/FGF10/RSPO3/MPIG6B/VEGFA/PTPRC/NELL1/ELANE/SELL/CCL8/HBEGF/SERPIND1/ADAMTS1/CXCL8/CCN1	25
MF	GO:0048018	receptor ligand activity	46/648	489/18410	1.41254e-09	1.38631e-07	1.23836e-07	DEFB4A/GRP/ADIPOQ/SCG2/SLURP1/GDF10/CXCL9/INHBA/SPP1/CXCL10/CXCL11/WNT7A/CCL18/FGF10/CD40LG/CCL24/NAMPT/FLRT2/SEMA3E/VEGFA/TNFSF14/LTB/CLCF1/CXCL3/CCL2/PPBP/WNT10B/ADCYAP1/OGN/CXCL1/CCL8/CCL3L1/GDF15/CCL4/LIF/IL10/CMTM2/HBEGF/CCL3/IL1B/CXCL2/AREG/IL6/CXCL8/EDN2/OSM	46
MF	GO:0030546	signaling receptor activator activity	46/648	496/18410	2.22444e-09	1.91024e-07	1.70638e-07	DEFB4A/GRP/ADIPOQ/SCG2/SLURP1/GDF10/CXCL9/INHBA/SPP1/CXCL10/CXCL11/WNT7A/CCL18/FGF10/CD40LG/CCL24/NAMPT/FLRT2/SEMA3E/VEGFA/TNFSF14/LTB/CLCF1/CXCL3/CCL2/PPBP/WNT10B/ADCYAP1/OGN/CXCL1/CCL8/CCL3L1/GDF15/CCL4/LIF/IL10/CMTM2/HBEGF/CCL3/IL1B/CXCL2/AREG/IL6/CXCL8/EDN2/OSM	46
MF	GO:0030246	carbohydrate binding	30/648	270/18410	2.80617e-08	2.14204e-06	1.91345e-06	KRT1/ACAN/PRG4/GALNT13/NPTX2/BCAN/CD33/CD209/ATRNL1/KLRB1/KLRF1/KLRD1/CD248/CLEC4G/CLEC12A/SIGLEC11/ASGR2/SIGLEC9/HK3/SIGLEC10/SIGLEC7/SLC2A3/CLC/FCER2/SELL/MGAM/CLEC4D/FCN1/CLEC4E/CD69	30
MF	GO:0030280	structural constituent of skin epidermis	11/648	37/18410	3.50456e-08	2.33694e-06	2.08754e-06	SPRR2E/KRT3/KRT6B/KRT6A/SPRR1A/KRT1/KRT6C/KRT76/KRT10/KRT78/PI3	11
MF	GO:0032393	MHC class I receptor activity	8/648	17/18410	4.14202e-08	2.33694e-06	2.08754e-06	KLRF1/LILRB1/LILRA6/LILRB2/LILRA1/LILRA5/LILRA2/LILRB3	8
MF	GO:0032396	inhibitory MHC class I receptor activity	7/648	12/18410	4.40148e-08	2.33694e-06	2.08754e-06	LILRB1/LILRA6/LILRB2/LILRA1/LILRA5/LILRA2/LILRB3	7
MF	GO:0061134	peptidase regulator activity	27/648	230/18410	4.42215e-08	2.33694e-06	2.08754e-06	LCN1/OPRPN/SPINK7/CST1/LTF/SMR3B/SERPINB3/MAL/SERPINB13/SERPINB7/A2ML1/SPINK5/FN1/CST6/ITIH3/SERPINE2/CSTA/WFDC1/PI3/SERPINE1/NLRC4/SERPINA1/CST7/TNFSF14/SERPINB10/NLRP12/SERPIND1	27
MF	GO:0045236	CXCR chemokine receptor binding	8/648	18/18410	7.2259e-08	3.54585e-06	3.16744e-06	CXCL9/CXCL10/CXCL11/CXCL3/PPBP/CXCL1/CXCL2/CXCL8	8
MF	GO:0061135	endopeptidase regulator activity	24/648	194/18410	9.17542e-08	4.01038e-06	3.5824e-06	LCN1/OPRPN/SPINK7/CST1/LTF/SMR3B/SERPINB3/SERPINB13/SERPINB7/A2ML1/SPINK5/CST6/ITIH3/SERPINE2/CSTA/WFDC1/PI3/SERPINE1/NLRC4/SERPINA1/CST7/TNFSF14/SERPINB10/SERPIND1	24
MF	GO:0004866	endopeptidase inhibitor activity	23/648	180/18410	9.34005e-08	4.01038e-06	3.5824e-06	LCN1/OPRPN/SPINK7/CST1/LTF/SMR3B/SERPINB3/SERPINB13/SERPINB7/A2ML1/SPINK5/CST6/ITIH3/SERPINE2/CSTA/WFDC1/PI3/SERPINE1/SERPINA1/CST7/TNFSF14/SERPINB10/SERPIND1	23
MF	GO:0005126	cytokine receptor binding	29/648	272/18410	1.17665e-07	4.75505e-06	4.24759e-06	DEFB4A/CXCL9/CXCL10/CXCL11/RASL11B/CCL18/CX3CR1/CD40LG/CCL24/VEGFA/TNFSF14/LTB/CLCF1/CXCL3/CCL2/PPBP/CD300LF/CXCL1/CCL8/CCL3L1/CCL4/LIF/IL10/CCL3/IL1B/CXCL2/IL6/CXCL8/OSM	29
MF	GO:0030414	peptidase inhibitor activity	23/648	187/18410	1.88811e-07	7.20627e-06	6.43723e-06	LCN1/OPRPN/SPINK7/CST1/LTF/SMR3B/SERPINB3/SERPINB13/SERPINB7/A2ML1/SPINK5/CST6/ITIH3/SERPINE2/CSTA/WFDC1/PI3/SERPINE1/SERPINA1/CST7/TNFSF14/SERPINB10/SERPIND1	23
MF	GO:0004252	serine-type endopeptidase activity	22/648	174/18410	2.13833e-07	7.73174e-06	6.90662e-06	TMPRSS11B/KLK7/TMPRSS11E/MMP3/LTF/MMP11/PRSS3/KLK12/TMPRSS11A/KLK13/PRSS27/KLK8/CTSV/MMP1/PCSK2/GZMH/F10/HPN/GZMB/ELANE/ADAM8/CFD	22
MF	GO:1901681	sulfur compound binding	28/648	267/18410	2.73924e-07	9.4093e-06	8.40515e-06	COL11A1/COMP/LTF/LIPG/FN1/POSTN/CXCL10/CXCL11/SERPINE2/RSPO2/PLA2G2D/HPSE2/FGF10/RSPO3/P2RX1/MPIG6B/VEGFA/PTPRC/ADGRE2/NELL1/ELANE/SELL/CCL8/HBEGF/SERPIND1/ADAMTS1/CXCL8/CCN1	28
MF	GO:0001664	G protein-coupled receptor binding	29/648	288/18410	3.97323e-07	1.29981e-05	1.1611e-05	DEFB4A/CXCL9/CXCL10/CXCL11/WNT7A/NMU/CCL18/RSPO3/CX3CR1/AGTR1/CCL24/CXCL3/HSPA1B/CCL2/PPBP/WNT10B/HSPA1A/ADCYAP1/CXCL1/CCL8/FCN1/PROK2/CCL3L1/FPR1/CCL4/CCL3/CXCL2/CXCL8/EDN2	29
MF	GO:0008236	serine-type peptidase activity	22/648	191/18410	1.07949e-06	3.37096e-05	3.01122e-05	TMPRSS11B/KLK7/TMPRSS11E/MMP3/LTF/MMP11/PRSS3/KLK12/TMPRSS11A/KLK13/PRSS27/KLK8/CTSV/MMP1/PCSK2/GZMH/F10/HPN/GZMB/ELANE/ADAM8/CFD	22
MF	GO:0017171	serine hydrolase activity	22/648	195/18410	1.53352e-06	4.58057e-05	4.09173e-05	TMPRSS11B/KLK7/TMPRSS11E/MMP3/LTF/MMP11/PRSS3/KLK12/TMPRSS11A/KLK13/PRSS27/KLK8/CTSV/MMP1/PCSK2/GZMH/F10/HPN/GZMB/ELANE/ADAM8/CFD	22
MF	GO:0005178	integrin binding	19/648	156/18410	2.52006e-06	7.21368e-05	6.44384e-05	COMP/SPP1/FN1/TNN/THY1/ITGA8/ITGB6/ITGB2/CD40LG/ITGA2B/ITGAM/LCP1/ITGAL/JAML/ITGAX/ICAM3/FCER2/IL1B/CCN1	19
MF	GO:0004857	enzyme inhibitor activity	33/648	390/18410	3.27954e-06	9.01218e-05	8.05041e-05	LCN1/OPRPN/SPINK7/CST1/LTF/SMR3B/SERPINB3/SERPINB13/SERPINB7/A2ML1/SPINK5/CST6/PPP1R1A/PLN/ITIH3/SERPINE2/CSTA/WFDC1/ADGRV1/PI3/SERPINE1/CDKN1C/LRRK2/SOCS1/SERPINA1/RHOH/CST7/TNFSF14/SERPINB10/TRIB1/SERPIND1/SOCS3/RGS2	33
MF	GO:0033691	sialic acid binding	7/648	22/18410	6.96453e-06	0.000184024	0.000164386	ADIPOQ/CD33/SIGLEC11/SIGLEC9/SIGLEC10/SIGLEC7/FCN1	7
MF	GO:0004867	serine-type endopeptidase inhibitor activity	14/648	98/18410	8.29173e-06	0.000210979	0.000188463	SPINK7/SERPINB3/SERPINB13/SERPINB7/A2ML1/SPINK5/ITIH3/SERPINE2/WFDC1/PI3/SERPINE1/SERPINA1/SERPINB10/SERPIND1	14
MF	GO:0008330	protein tyrosine/threonine phosphatase activity	5/648	10/18410	1.15737e-05	0.000274178	0.000244918	DUSP4/DUSP8/DUSP1/DUSP2/DUSP5	5
MF	GO:0016176	superoxide-generating NADPH oxidase activator activity	5/648	10/18410	1.15737e-05	0.000274178	0.000244918	NCF4/NCF1B/NCF2/NCF1C/NCF1	5
MF	GO:0019865	immunoglobulin binding	7/648	24/18410	1.32916e-05	0.000294559	0.000263124	FCGR2A/FCGR3A/FCGR1BP/LILRA2/FCER2/FCGR3B/FCAR	7
MF	GO:0019957	C-C chemokine binding	7/648	24/18410	1.32916e-05	0.000294559	0.000263124	CX3CR1/CCR1/CCR3/CXCR2/CXCR4/CXCR1/ZFP36	7
MF	GO:0033549	MAP kinase phosphatase activity	6/648	18/18410	2.40107e-05	0.000515479	0.000460468	DUSP26/DUSP4/DUSP8/DUSP1/DUSP2/DUSP5	6
MF	GO:0004175	endopeptidase activity	33/648	432/18410	2.74156e-05	0.000570743	0.000509834	TMPRSS11B/KLK7/TMPRSS11E/MMP3/LTF/MMP11/PRSS3/KLK12/TMPRSS11A/KLK13/PRSS27/KLK8/CTSV/CAPN14/ADAMTS12/ADAM12/MMP1/MMP28/CLCA2/PCSK2/PAPPA/GZMH/CTSW/F10/HPN/GZMB/ELANE/ADAM8/CLC/CASP5/CFD/MMP25/ADAMTS1	33
MF	GO:0004875	complement receptor activity	5/648	12/18410	3.42967e-05	0.000692996	0.00061904	C5AR2/CR1/C5AR1/FPR1/FPR2	5
MF	GO:0017017	MAP kinase tyrosine/serine/threonine phosphatase activity	5/648	13/18410	5.4119e-05	0.00106228	0.000948914	DUSP4/DUSP8/DUSP1/DUSP2/DUSP5	5
MF	GO:0016493	C-C chemokine receptor activity	6/648	23/18410	0.000112328	0.0021436	0.00191484	CX3CR1/CCR1/CCR3/CXCR2/CXCR4/CXCR1	6
MF	GO:0019956	chemokine binding	7/648	33/18410	0.000124528	0.00225373	0.00201322	CX3CR1/CCR1/CCR3/CXCR2/CXCR4/CXCR1/ZFP36	7
MF	GO:0005201	extracellular matrix structural constituent	17/648	172/18410	0.000124661	0.00225373	0.00201322	COL11A1/COMP/ADIPOQ/ACAN/COL10A1/ASPN/TNC/FN1/COL8A1/PRG4/POSTN/HMCN1/CILP/THSD4/SRPX/OGN/CCN1	17
MF	GO:0004869	cysteine-type endopeptidase inhibitor activity	9/648	56/18410	0.00013527	0.00238284	0.00212854	LCN1/CST1/LTF/SERPINB3/SERPINB13/CST6/CSTA/CST7/TNFSF14	9
MF	GO:0048020	CCR chemokine receptor binding	8/648	47/18410	0.000210645	0.00361782	0.00323173	DEFB4A/CCL18/CCL24/CCL2/CCL8/CCL3L1/CCL4/CCL3	8
MF	GO:0001637	G protein-coupled chemoattractant receptor activity	6/648	26/18410	0.000234132	0.00382973	0.00342102	CX3CR1/CCR1/CCR3/CXCR2/CXCR4/CXCR1	6
MF	GO:0004950	chemokine receptor activity	6/648	26/18410	0.000234132	0.00382973	0.00342102	CX3CR1/CCR1/CCR3/CXCR2/CXCR4/CXCR1	6
MF	GO:0050786	RAGE receptor binding	4/648	10/18410	0.000269561	0.00430671	0.00384711	S100A7/S100A8/S100A12/FPR1	4
MF	GO:0042834	peptidoglycan binding	5/648	18/18410	0.000311198	0.00485894	0.0043404	TREM2/RNASE7/NLRP3/IGHM/PGLYRP1	5
MF	GO:0019864	IgG binding	4/648	11/18410	0.000411823	0.00628717	0.00561621	FCGR2A/FCGR3A/FCGR1BP/FCGR3B	4
MF	GO:0051861	glycolipid binding	6/648	29/18410	0.000441565	0.00659467	0.0058909	CEACAM5/THY1/TREM2/SELL/FCGR3B/CLEC4E	6
MF	GO:0004222	metalloendopeptidase activity	12/648	111/18410	0.000535987	0.00783453	0.00699844	KLK7/MMP3/MMP11/ADAMTS12/ADAM12/MMP1/MMP28/CLCA2/PAPPA/ADAM8/MMP25/ADAMTS1	12
MF	GO:0008083	growth factor activity	15/648	162/18410	0.000614533	0.00879551	0.00785686	GDF10/INHBA/FGF10/VEGFA/CLCF1/PPBP/OGN/CXCL1/GDF15/LIF/IL10/HBEGF/AREG/IL6/OSM	15
MF	GO:0071837	HMG box domain binding	4/648	14/18410	0.00114815	0.0160975	0.0143796	POU3F3/ALX4/PAX3/EGR2	4
MF	GO:0001618	virus receptor activity	9/648	76/18410	0.00136416	0.0187436	0.0167433	SERPINB3/ITGB6/CD209/CLEC4G/SELPLG/HSPA1B/HSPA1A/CR1/CXCR4	9
MF	GO:0042056	chemoattractant activity	6/648	36/18410	0.0014693	0.0194114	0.0173398	DEFB4A/SCG2/CXCL10/FGF10/VEGFA/CCL3	6
MF	GO:0043394	proteoglycan binding	6/648	36/18410	0.0014693	0.0194114	0.0173398	COMP/TNC/FN1/PLA2G2D/HPSE2/PTPRC	6
MF	GO:0140272	exogenous protein binding	9/648	77/18410	0.00149753	0.0194114	0.0173398	SERPINB3/ITGB6/CD209/CLEC4G/SELPLG/HSPA1B/HSPA1A/CR1/CXCR4	9
MF	GO:0038187	pattern recognition receptor activity	5/648	26/18410	0.00189263	0.0240785	0.0215089	TLR8/PGLYRP1/CLEC4D/FCN1/CLEC4E	5
MF	GO:0008528	G protein-coupled peptide receptor activity	13/648	148/18410	0.00222764	0.0278252	0.0248557	F2RL2/F2R/CX3CR1/AGTR1/CCR1/PTH2R/CCR3/CXCR2/NLRP6/FPR1/FPR2/CXCR4/CXCR1	13
MF	GO:0050840	extracellular matrix binding	7/648	55/18410	0.00303245	0.0367283	0.0328087	COL11A1/LRRC15/SPP1/ITGA2B/CD248/VEGFA/CCN1	7
MF	GO:0002020	protease binding	12/648	136/18410	0.00312146	0.0367283	0.0328087	COMP/SERPINB3/SERPINB13/A2ML1/FN1/CSTA/SERPINE1/ADAMTSL4/NLRC4/SERPINA1/ELANE/SELL	12
MF	GO:0043395	heparan sulfate proteoglycan binding	4/648	18/18410	0.003138	0.0367283	0.0328087	COMP/PLA2G2D/HPSE2/PTPRC	4
MF	GO:0001653	peptide receptor activity	13/648	154/18410	0.00315425	0.0367283	0.0328087	F2RL2/F2R/CX3CR1/AGTR1/CCR1/PTH2R/CCR3/CXCR2/NLRP6/FPR1/FPR2/CXCR4/CXCR1	13
MF	GO:0031406	carboxylic acid binding	14/648	173/18410	0.00328336	0.0372925	0.0333127	ADIPOQ/CRABP1/S100A8/CD33/ALOX5AP/GLDC/SIGLEC11/GRIN3A/SIGLEC9/CYP26A1/SIGLEC10/SIGLEC7/FCN1/PADI4	14
MF	GO:0042287	MHC protein binding	6/648	42/18410	0.00331127	0.0372925	0.0333127	KLRD1/FCRL6/LILRB1/CD244/LILRB2/PILRA	6
MF	GO:0003823	antigen binding	14/648	174/18410	0.00345867	0.0383243	0.0342344	CD1A/NCR3LG1/CD209/TRBC1/KLRD1/CD1D/CD48/IGHV3-33/IL7R/IGHM/IGHV3-11/LILRA1/LILRA2/FCN1	14
MF	GO:0001228	DNA-binding transcription activator activity, RNA polymerase II-specific	28/648	462/18410	0.00386965	0.0421977	0.0376944	SOX21/ETV4/ALX4/SOX9/FOXF2/RORB/JUND/MSX1/SPI1/MAFF/CEBPD/MYC/KLF4/TBX21/ZNF750/CSRNP1/FOSL1/JUNB/JUN/FOS/NR4A2/NR4A3/ATF3/EGR1/NR4A1/EGR2/EGR3/FOSB	28
MF	GO:0008401	retinoic acid 4-hydroxylase activity	3/648	10/18410	0.00432788	0.0453057	0.0404707	CYP2C18/CYP3A5/CYP26A1	3
MF	GO:0016175	superoxide-generating NAD(P)H oxidase activity	3/648	10/18410	0.00432788	0.0453057	0.0404707	NOX5/NCF2/NCF1	3
MF	GO:0001216	DNA-binding transcription activator activity	28/648	466/18410	0.00435251	0.0453057	0.0404707	SOX21/ETV4/ALX4/SOX9/FOXF2/RORB/JUND/MSX1/SPI1/MAFF/CEBPD/MYC/KLF4/TBX21/ZNF750/CSRNP1/FOSL1/JUNB/JUN/FOS/NR4A2/NR4A3/ATF3/EGR1/NR4A1/EGR2/EGR3/FOSB	28
MF	GO:0008138	protein tyrosine/serine/threonine phosphatase activity	6/648	47/18410	0.00584622	0.0599456	0.0535483	DUSP26/DUSP4/DUSP8/DUSP1/DUSP2/DUSP5	6
MF	GO:0030021	extracellular matrix structural constituent conferring compression resistance	4/648	22/18410	0.00671068	0.066815	0.0596846	ACAN/ASPN/PRG4/OGN	4
MF	GO:0042288	MHC class I protein binding	4/648	22/18410	0.00671068	0.066815	0.0596846	LILRB1/CD244/LILRB2/PILRA	4
MF	GO:0008237	metallopeptidase activity	14/648	189/18410	0.00713684	0.0692221	0.0618348	KLK7/MMP3/MMP11/ADAMTS12/CPA4/ADAM12/MMP1/MMP28/CLCA2/PAPPA/CPZ/ADAM8/MMP25/ADAMTS1	14
MF	GO:0004896	cytokine receptor activity	9/648	97/18410	0.00715396	0.0692221	0.0618348	CX3CR1/CCR1/IL7R/IL18RAP/CCR3/CXCR2/CSF3R/CXCR4/CXCR1	9
MF	GO:0001965	G-protein alpha-subunit binding	4/648	24/18410	0.00922207	0.0867885	0.0775265	ADGRV1/F2R/RGS2/RGS1	4
MF	GO:0005540	hyaluronic acid binding	4/648	24/18410	0.00922207	0.0867885	0.0775265	ACAN/SUSD5/BCAN/LYVE1	4
MF	GO:0035259	nuclear glucocorticoid receptor binding	3/648	13/18410	0.00953381	0.0876297	0.078278	NR4A2/NR4A3/NR4A1	3
MF	GO:0008146	sulfotransferase activity	6/648	52/18410	0.00956656	0.0876297	0.078278	CHST9/HS3ST2/HS6ST2/CHST13/SULT1A2/SULT1B1	6
KEGG	hsa04061	Viral protein interaction with cytokine and cytokine receptor	27/344	100/8164	3.12808e-15	9.00886e-13	7.47446e-13	CXCL9/CXCL10/CXCL11/CCL18/CX3CR1/CCL24/TNFSF14/CCR1/CXCL3/CCL2/PPBP/IL18RAP/CXCL1/CCL8/CCR3/TNFRSF10C/CXCR2/CCL4L2/CCL3L1/CCL4/CXCR4/IL10/CXCR1/CCL3/CXCL2/IL6/CXCL8	27
KEGG	hsa04380	Osteoclast differentiation	28/344	128/8164	3.06471e-13	4.41318e-11	3.66152e-11	TREM2/CAMK4/LCP2/NCF4/LILRB1/SOCS1/PIK3CD/LILRA6/JUND/SPI1/FCGR2A/FCGR3A/LILRB2/NCF2/LILRA1/NCF1/LILRA5/SIRPB1/LILRA2/LILRB3/FCGR3B/FOSL1/JUNB/SOCS3/JUN/IL1B/FOS/FOSB	28			hsa04380	Osteoclast differentiation
KEGG	hsa04062	Chemokine signaling pathway	31/344	192/8164	7.33915e-11	7.04559e-09	5.84557e-09	CXCL9/CXCL10/CXCL11/CCL18/CX3CR1/PIK3R5/PLCB2/CCL24/PIK3CD/RAC2/CCR1/HCK/CXCL3/CCL2/PRKCB/PPBP/FGR/WAS/NCF1/CXCL1/CCL8/CCR3/CXCR2/CCL4L2/CCL3L1/CCL4/CXCR4/CXCR1/CCL3/CXCL2/CXCL8	31			hsa04062	Chemokine signaling pathway
KEGG	hsa04060	Cytokine-cytokine receptor interaction	39/344	295/8164	1.27337e-10	9.16828e-09	7.60672e-09	GDF10/CXCL9/INHBA/CXCL10/CXCL11/CCL18/CX3CR1/CD40LG/CCL24/TNFSF14/LTB/CLCF1/CCR1/IL7R/CXCL3/CCL2/PPBP/TNFRSF13B/IL18RAP/CXCL1/CCL8/CCR3/TNFRSF10C/CXCR2/CCL4L2/CCL3L1/CSF3R/GDF15/CCL4/CXCR4/LIF/IL10/CXCR1/CCL3/IL1B/CXCL2/IL6/CXCL8/OSM	39			hsa04060	Cytokine-cytokine receptor interaction
KEGG	hsa05150	Staphylococcus aureus infection	20/344	96/8164	2.07825e-09	1.19707e-07	9.93186e-08	KRT24/DEFB4A/KRT16/KRT10/ITGB2/ITGAM/ITGAL/KRT32/SELPLG/FCGR2A/FCGR3A/CFD/DEFA3/CAMP/C5AR1/FPR1/FPR2/FCGR3B/IL10/FCAR	20			hsa05150	Staphylococcus aureus infection
KEGG	hsa05323	Rheumatoid arthritis	19/344	93/8164	7.48167e-09	3.5912e-07	2.97954e-07	MMP3/ATP6V0A4/MMP1/ITGB2/CTLA4/ITGAL/VEGFA/LTB/CXCL3/CCL2/CXCL1/CCL3L1/CCL3/JUN/IL1B/CXCL2/IL6/CXCL8/FOS	19			hsa05323	Rheumatoid arthritis
KEGG	hsa04657	IL-17 signaling pathway	19/344	94/8164	9.02152e-09	3.71171e-07	3.07953e-07	S100A7/DEFB4A/MMP3/CXCL10/MMP1/S100A8/JUND/CXCL3/CCL2/CXCL1/FOSL1/JUN/IL1B/CXCL2/PTGS2/IL6/CXCL8/FOS/FOSB	19			hsa04657	IL-17 signaling pathway
KEGG	hsa04610	Complement and coagulation cascades	17/344	85/8164	6.54032e-08	2.35451e-06	1.95349e-06	F2RL2/SERPINE1/F2R/ITGB2/ITGAM/PLAUR/C4BPB/F10/C6/SERPINA1/C7/ITGAX/CR1/CFD/C4BPA/C5AR1/SERPIND1	17			hsa04610	Complement and coagulation cascades
KEGG	hsa05146	Amoebiasis	18/344	102/8164	2.00446e-07	6.41426e-06	5.32177e-06	SERPINB3/SERPINB13/FN1/CD1A/ITGB2/ITGAM/PLCB2/PIK3CD/CD1D/CXCL3/SERPINB10/PRKCB/CXCL1/IL10/IL1B/CXCL2/IL6/CXCL8	18			hsa05146	Amoebiasis
KEGG	hsa04613	Neutrophil extracellular trap formation	25/344	190/8164	3.47703e-07	1.00138e-05	8.30826e-06	ITGB2/ITGA2B/ITGAM/PLCB2/NCF4/ITGAL/PIK3CD/RAC2/SELPLG/FCGR2A/SIGLEC9/FCGR3A/ELANE/PRKCB/TLR8/NCF2/CR1/NCF1/CAMP/C5AR1/FPR1/FPR2/FCGR3B/PADI4/AQP9	25			hsa04613	Neutrophil extracellular trap formation
KEGG	hsa05134	Legionellosis	13/344	57/8164	4.79725e-07	1.25601e-05	1.04208e-05	ITGB2/ITGAM/NLRC4/CXCL3/HSPA1B/HSPA1A/CR1/HSPA6/CXCL1/IL1B/CXCL2/IL6/CXCL8	13			hsa04620	Toll-like receptor signaling pathway
KEGG	hsa05140	Leishmaniasis	15/344	77/8164	5.64023e-07	1.35366e-05	1.1231e-05	ITGB2/ITGAM/NCF4/FCGR2A/FCGR3A/PRKCB/NCF2/CR1/NCF1/FCGR3B/IL10/JUN/IL1B/PTGS2/FOS	15			hsa05417	Lipid and atherosclerosis
KEGG	hsa05135	Yersinia infection	19/344	137/8164	4.18355e-06	9.26817e-05	7.6896e-05	FN1/SKAP2/ZAP70/NLRP3/LCP2/NLRC4/PIK3CD/RAC2/FCGR2A/FYB1/CCL2/WAS/MEFV/IL10/JUN/IL1B/IL6/CXCL8/FOS	19			hsa04668	TNF signaling pathway
KEGG	hsa05144	Malaria	11/344	50/8164	5.39808e-06	0.000111046	9.21327e-05	COMP/ITGB2/CD40LG/KLRB1/ITGAL/CCL2/CR1/IL10/IL1B/IL6/CXCL8	11			hsa04064	NF-kappa B signaling pathway
KEGG	hsa04620	Toll-like receptor signaling pathway	16/344	104/8164	6.27271e-06	0.000120436	9.99231e-05	CXCL9/SPP1/CXCL10/CXCL11/PIK3CD/MAP3K8/TLR8/CCL4L2/CCL3L1/CCL4/CCL3/JUN/IL1B/IL6/CXCL8/FOS	16			hsa04621	NOD-like receptor signaling pathway
KEGG	hsa05417	Lipid and atherosclerosis	24/344	215/8164	1.1303e-05	0.000203454	0.000168802	MMP3/CALML5/MMP1/CD40LG/NLRP3/PLCB2/NCF4/PIK3CD/CXCL3/HSPA1B/CCL2/HSPA1A/NCF2/NCF1/HSPA6/CXCL1/CCL3L1/CCL3/JUN/IL1B/CXCL2/IL6/CXCL8/FOS	24			hsa04010	MAPK signaling pathway
KEGG	hsa04668	TNF signaling pathway	16/344	112/8164	1.65397e-05	0.000280201	0.000232477	MMP3/CXCL10/PIK3CD/MAP3K8/CXCL3/CCL2/CXCL1/LIF/JUNB/SOCS3/JUN/IL1B/CXCL2/PTGS2/IL6/FOS	16
KEGG	hsa04064	NF-kappa B signaling pathway	15/344	104/8164	2.70616e-05	0.000432985	0.000359238	CD40LG/ZAP70/TNFSF14/LTB/CXCL3/PRKCB/CXCL1/GADD45B/BCL2A1/CCL4L2/CCL4/IL1B/CXCL2/PTGS2/CXCL8	15
KEGG	hsa04621	NOD-like receptor signaling pathway	21/344	184/8164	2.88318e-05	0.00043703	0.000362594	DEFB4A/NLRP3/PLCB2/NAMPT/NLRC4/CXCL3/GBP5/CCL2/CASP5/MEFV/NLRP12/CXCL1/DEFA3/CAMP/NLRP6/MAP1LC3C/JUN/IL1B/CXCL2/IL6/CXCL8	21
KEGG	hsa05133	Pertussis	12/344	76/8164	7.02688e-05	0.00101187	0.000839528	CALML5/ITGB2/ITGAM/NLRP3/C4BPB/C4BPA/IL10/JUN/IL1B/IL6/CXCL8/FOS	12
KEGG	hsa04650	Natural killer cell mediated cytotoxicity	16/344	131/8164	0.000116034	0.00159132	0.00132028	ITGB2/SH2D1B/ZAP70/KLRD1/LCP2/ITGAL/PIK3CD/CD247/CD244/GZMB/RAC2/CD48/FCGR3A/PRF1/PRKCB/FCGR3B	16
KEGG	hsa04662	B cell receptor signaling pathway	12/344	82/8164	0.000149502	0.00195712	0.00162378	LILRB1/PIK3CD/LILRA6/RAC2/PRKCB/LILRB2/LILRA1/LILRA5/LILRA2/LILRB3/JUN/FOS	12
KEGG	hsa04640	Hematopoietic cell lineage	13/344	99/8164	0.000244465	0.00306113	0.00253975	CD1A/CD24/CD33/ITGA2B/ITGAM/CD37/CD1D/IL7R/CR1/FCER2/CSF3R/IL1B/IL6	13
KEGG	hsa04933	AGE-RAGE signaling pathway in diabetic complications	13/344	100/8164	0.000270525	0.0032463	0.00269339	FN1/SERPINE1/AGTR1/PLCB2/PIK3CD/VEGFA/CCL2/PRKCB/JUN/IL1B/IL6/CXCL8/EGR1	13
KEGG	hsa04670	Leukocyte transendothelial migration	14/344	114/8164	0.000290656	0.00334836	0.00277806	CLDN10/THY1/ITGB2/ITGAM/NCF4/ITGAL/PIK3CD/RHOH/RAC2/PRKCB/NCF2/NCF1/CLDN4/CXCR4	14
KEGG	hsa05142	Chagas disease	13/344	102/8164	0.000329827	0.00365347	0.0030312	SERPINE1/PLCB2/PIK3CD/CD247/CCL2/CCL3L1/IL10/CCL3/JUN/IL1B/IL6/CXCL8/FOS	13
KEGG	hsa04625	C-type lectin receptor signaling pathway	13/344	104/8164	0.000399868	0.00426525	0.00353879	CALML5/CD209/NLRP3/PIK3CD/CLEC4D/IL10/CLEC4E/JUN/IL1B/PTGS2/IL6/EGR2/EGR3	13
KEGG	hsa04514	Cell adhesion molecules	16/344	157/8164	0.000915306	0.00941457	0.00781107	CLDN10/CNTNAP2/ITGA8/ITGB2/CD40LG/ICOS/CTLA4/ITGAM/ITGAL/PTPRC/SELPLG/CADM3/ICAM3/CLDN4/SLITRK3/SELL	16
KEGG	hsa05163	Human cytomegalovirus infection	20/344	225/8164	0.00125954	0.0125085	0.010378	CALML5/PLCB2/PIK3CD/VEGFA/RAC2/CCR1/MYC/CCL2/PRKCB/CCR3/CXCR2/CCL4L2/CCL3L1/CCL4/CXCR4/CCL3/IL1B/PTGS2/IL6/CXCL8	20
KEGG	hsa05167	Kaposi sarcoma-associated herpesvirus infection	18/344	194/8164	0.00134491	0.0126276	0.0104769	CALML5/PIK3R5/PIK3CD/VEGFA/CCR1/HCK/CXCL3/MYC/CXCL1/CCR3/MAP1LC3C/ZFP36/JUN/CXCL2/PTGS2/IL6/CXCL8/FOS	18
KEGG	hsa04660	T cell receptor signaling pathway	12/344	104/8164	0.00135922	0.0126276	0.0104769	CD40LG/ICOS/CTLA4/ZAP70/LCP2/PIK3CD/CD247/MAP3K8/PTPRC/IL10/JUN/FOS	12
KEGG	hsa05171	Coronavirus disease - COVID-19	20/344	232/8164	0.00182474	0.0164227	0.0136255	MMP3/CXCL10/MMP1/AGTR1/NLRP3/C6/PIK3CD/FCGR2A/CCL2/PRKCB/TLR8/C7/CFD/C5AR1/HBEGF/JUN/IL1B/IL6/CXCL8/FOS	20
KEGG	hsa05418	Fluid shear stress and atherosclerosis	14/344	139/8164	0.00210677	0.0183864	0.0152548	CALML5/ITGA2B/PIK3CD/GSTM5/VEGFA/RAC2/CCL2/KLF2/NCF2/NCF1/DUSP1/JUN/IL1B/FOS	14
KEGG	hsa05120	Epithelial cell signaling in Helicobacter pylori infection	9/344	70/8164	0.00253028	0.021433	0.0177825	ATP6V0A4/CXCL3/CXCL1/CXCR2/HBEGF/CXCR1/JUN/CXCL2/CXCL8	9
KEGG	hsa05152	Tuberculosis	16/344	180/8164	0.00376623	0.0309907	0.0257123	ATP6V0A4/CALML5/CD209/ITGB2/ITGAM/CORO1A/FCGR2A/FCGR3A/ITGAX/CR1/CAMP/FCGR3B/IL10/CLEC4E/IL1B/IL6	16
KEGG	hsa05340	Primary immunodeficiency	6/344	38/8164	0.00471953	0.0377562	0.0313255	CD40LG/ICOS/ZAP70/PTPRC/IL7R/TNFRSF13B	6
KEGG	hsa04915	Estrogen signaling pathway	13/344	138/8164	0.00533842	0.0415531	0.0344757	KRT24/KRT16/CALML5/KRT10/PLCB2/PIK3CD/KRT32/HSPA1B/HSPA1A/HSPA6/HBEGF/JUN/FOS	13
KEGG	hsa04010	MAPK signaling pathway	22/344	294/8164	0.00628004	0.0475961	0.0394895	FGF10/DUSP4/DUSP8/MAP3K8/VEGFA/JUND/RAC2/HSPA1B/MYC/PRKCB/HSPA1A/RASGRP4/HSPA6/GADD45B/DUSP1/JUN/IL1B/DUSP2/AREG/DUSP5/FOS/NR4A1	22
KEGG	hsa04666	Fc gamma R-mediated phagocytosis	10/344	97/8164	0.00748964	0.0553081	0.0458879	PIK3CD/PTPRC/RAC2/FCGR2A/FCGR3A/HCK/PRKCB/WAS/NCF1/FCGR3B	10
KEGG	hsa05031	Amphetamine addiction	8/344	69/8164	0.00813158	0.0585473	0.0485755	CALML5/CAMK4/GRIN3A/PRKCB/ARC/JUN/FOS/FOSB	8
KEGG	hsa04145	Phagosome	13/344	152/8164	0.011715	0.0822904	0.0682746	COMP/ATP6V0A4/CD209/ITGB2/ITGAM/NCF4/CORO1A/FCGR2A/FCGR3A/NCF2/NCF1/FCGR3B/FCAR	13

## Sheet: Sheet1
hsa04380	Osteoclast differentiation				GO:0050900	leukocyte migration
hsa04062	Chemokine signaling pathway				GO:0030595	leukocyte chemotaxis
hsa04060	Cytokine-cytokine receptor interaction				GO:0060326	cell chemotaxis
hsa05150	Staphylococcus aureus infection				GO:0002443	leukocyte mediated immunity
hsa05323	Rheumatoid arthritis				GO:0050727	regulation of inflammatory response
hsa04657	IL-17 signaling pathway				GO:0009897	external side of plasma membrane
hsa04610	Complement and coagulation cascades				GO:0070820	tertiary granule
hsa05146	Amoebiasis				GO:0030667	secretory granule membrane
hsa04613	Neutrophil extracellular trap formation				GO:0101002	ficolin-1-rich granule
hsa04620	Toll-like receptor signaling pathway				GO:0001533	cornified envelope
hsa05417	Lipid and atherosclerosis				GO:0005125	cytokine activity
hsa04668	TNF signaling pathway				GO:0005539	glycosaminoglycan binding
hsa04064	NF-kappa B signaling pathway				GO:0140375	immune receptor activity
hsa04621	NOD-like receptor signaling pathway				GO:0008009	chemokine activity
hsa04010	MAPK signaling pathway				GO:0042379	chemokine receptor binding
