# Supplementary material for: Identification of biomarkers and immune microenvironment associated with pterygium through bioinformatics and machine learning
Source: Front Mol Biosci. 2024 Dec 11;11:1524517. doi: 10.3389/fmolb.2024.1524517 (PMC11668640; doi:10.3389/fmolb.2024.1524517)
Supplement: Supplementary file 2 [file Table3.xlsx]

## Sheet: Sheet 1
ID	Description	setSize	enrichmentScore	NES	pvalue	p.adjust	qvalue	rank	leading_edge	core_enrichment
REACTOME_FORMATION_OF_THE_CORNIFIED_ENVELOPE	REACTOME_FORMATION_OF_THE_CORNIFIED_ENVELOPE	70	0.852013	2.6365	1e-10	1.12905e-08	9.14286e-09	1061	tags=57%, list=7%, signal=54%	SPRR2E/SPRR2D/SPRR1B/KRT3/SPRR3/KRT6B/KRT24/KRT6A/SPRR1A/KRT1/KRT6C/KRT16/KRT76/SPRR2A/KLK12/KRT10/IVL/KRT78/SPINK5/KLK13/KLK8/KLK5/KRT12/DSG3/CSTA/PI3/KRT14/DSG1/DSC2/ST14/CASP14/TGM5/KRT4/KRT23/DSC1/EVPL/PKP1/PKP3/KRT80/PPL
REACTOME_KERATINIZATION	REACTOME_KERATINIZATION	70	0.852013	2.6365	1e-10	1.12905e-08	9.14286e-09	1061	tags=57%, list=7%, signal=54%	SPRR2E/SPRR2D/SPRR1B/KRT3/SPRR3/KRT6B/KRT24/KRT6A/SPRR1A/KRT1/KRT6C/KRT16/KRT76/SPRR2A/KLK12/KRT10/IVL/KRT78/SPINK5/KLK13/KLK8/KLK5/KRT12/DSG3/CSTA/PI3/KRT14/DSG1/DSC2/ST14/CASP14/TGM5/KRT4/KRT23/DSC1/EVPL/PKP1/PKP3/KRT80/PPL
PID_AURORA_B_PATHWAY	PID_AURORA_B_PATHWAY	39	0.71242	1.96704	0.000113668	0.00226475	0.00183396	1666	tags=44%, list=11%, signal=39%	DES/MYLK/NCAPG/BIRC5/NCAPH/KIF20A/KIF2C/KIF23/CENPA/CDCA8/BUB1/NDC80/AURKA/AURKB/SGO1/INCENP/AURKC
KEGG_ECM_RECEPTOR_INTERACTION	KEGG_ECM_RECEPTOR_INTERACTION	76	0.628846	1.95352	8.3087e-05	0.00172806	0.00139936	1879	tags=45%, list=12%, signal=40%	COL11A1/COMP/SPP1/TNC/FN1/TNN/ITGA8/ITGB6/ITGA10/COL4A1/COL4A2/LAMC3/VWF/LAMA1/COL5A2/CHAD/COL4A6/ITGA6/HMMR/THBS4/LAMC2/SV2C/SDC4/CD44/ITGA9/ITGA3/SDC1/THBS2/HSPG2/LAMA3/COL3A1/ITGB3/SV2A/SV2B
REACTOME_NON_INTEGRIN_MEMBRANE_ECM_INTERACTIONS	REACTOME_NON_INTEGRIN_MEMBRANE_ECM_INTERACTIONS	56	0.651309	1.92168	0.000154022	0.0028309	0.00229242	1777	tags=36%, list=11%, signal=32%	COL11A1/COL10A1/TNC/FN1/COL4A1/COL4A2/LAMC3/LAMA1/COL5A2/COL4A5/COL4A6/ITGA6/LAMC2/ACTN1/SDC4/SDC1/HSPG2/LAMA3/COL3A1/ITGB3
REACTOME_ASSEMBLY_OF_COLLAGEN_FIBRILS_AND_OTHER_MULTIMERIC_STRUCTURES	REACTOME_ASSEMBLY_OF_COLLAGEN_FIBRILS_AND_OTHER_MULTIMERIC_STRUCTURES	56	0.636794	1.87885	0.000258239	0.00407356	0.00329871	1076	tags=36%, list=7%, signal=33%	COL11A1/MMP3/COL10A1/COL8A1/CTSV/MMP9/LOXL1/LOXL2/PXDN/COL4A1/COL4A2/COL27A1/COL5A2/COL24A1/MMP7/COL4A5/COL4A6/ITGA6/COL17A1/LAMC2
REACTOME_MET_ACTIVATES_PTK2_SIGNALING	REACTOME_MET_ACTIVATES_PTK2_SIGNALING	29	0.704112	1.86626	0.0027029	0.0244602	0.0198075	1765	tags=38%, list=11%, signal=34%	COL11A1/FN1/LAMC3/LAMA1/COL27A1/COL5A2/COL24A1/LAMC2/ITGA3/LAMA3/COL3A1
REACTOME_CONDENSATION_OF_PROMETAPHASE_CHROMOSOMES	REACTOME_CONDENSATION_OF_PROMETAPHASE_CHROMOSOMES	11	0.859015	1.86399	0.00137936	0.0148875	0.0120556	814	tags=45%, list=5%, signal=43%	NCAPG/NCAPH/CCNB2/CDK1/CCNB1
WP_ELECTRON_TRANSPORT_CHAIN_OXPHOS_SYSTEM_IN_MITOCHONDRIA	WP_ELECTRON_TRANSPORT_CHAIN_OXPHOS_SYSTEM_IN_MITOCHONDRIA	87	0.583772	1.86395	0.000216402	0.00353855	0.00286546	5452	tags=76%, list=35%, signal=50%	DMAC2L/SLC25A5/ATP5ME/COX7A2/UQCRQ/COX5B/COX8A/NDUFS3/COX7B/COX6A1/NDUFB1/UQCRFS1/ATP5MC3/COX6C/ATP5F1C/UQCRC1/NDUFS8/ATP5F1B/ATP5IF1/NDUFA8/COX5A/ATP5F1A/NDUFA4/NDUFS6/UQCRH/COX11/NDUFB6/NDUFB9/NDUFB5/NDUFS2/NDUFB7/SCO1/ATP5MF/ATP5MC1/NDUFA10/NDUFB3/NDUFA1/NDUFB4/UQCRC2/NDUFA6/ATP5PF/NDUFAB1/ATP5PD/NDUFA12/NDUFS5/ATP5PB/NDUFA9/SDHC/NDUFB8/NDUFV1/UQCR11/NDUFB2/COX4I1/NDUFV3/NDUFS1/COX17/ATP5PO/CO…
REACTOME_COLLAGEN_DEGRADATION	REACTOME_COLLAGEN_DEGRADATION	54	0.630812	1.85881	0.000620969	0.00787336	0.00637573	967	tags=28%, list=6%, signal=26%	COL11A1/MMP3/MMP11/COL10A1/COL8A1/MMP1/MMP9/COL4A1/COL4A2/COL5A2/MMP7/COL4A5/COL4A6/MMP12/COL17A1
KEGG_OXIDATIVE_PHOSPHORYLATION	KEGG_OXIDATIVE_PHOSPHORYLATION	105	0.560009	1.83584	0.000195881	0.00336547	0.00272531	4858	tags=63%, list=31%, signal=44%	ATP6V0A4/ATP12A/COX4I2/ATP5ME/COX7A2/UQCRQ/COX5B/COX8A/NDUFS3/COX7B/NDUFA11/COX6A1/NDUFB1/UQCRFS1/ATP5MC3/COX6C/ATP5F1C/CYC1/UQCRC1/NDUFS8/ATP6V1D/ATP5F1B/NDUFA8/COX5A/ATP5F1A/NDUFA4/NDUFS6/ATP6V0A2/UQCRH/ATP6V1F/COX11/NDUFB6/NDUFB9/NDUFB5/NDUFS2/NDUFB7/LHPP/ATP5MF/ATP5MC1/NDUFA10/NDUFB3/ATP6V0A1/NDUFA1/NDUFB4/UQCRC2/NDUFA6/ATP5PF/NDUFAB1/ATP5PD/NDUFS5/ATP5PB/NDUFA9/SDHC/NDUFB8/NDUFV1/UQCR11/NDUF…
REACTOME_COLLAGEN_FORMATION	REACTOME_COLLAGEN_FORMATION	82	0.57812	1.8293	0.000174834	0.00311677	0.00252391	1801	tags=37%, list=11%, signal=33%	COL11A1/MMP3/COL10A1/COL8A1/CTSV/MMP9/LOXL1/P4HA3/LOXL2/PXDN/COL4A1/COL21A1/COL4A2/COL27A1/COL5A2/COL24A1/MMP7/COL4A5/COL4A6/ITGA6/COL17A1/LAMC2/COL22A1/PLOD2/COL8A2/COL15A1/LAMA3/COLGALT2/COL3A1/TLL1
REACTOME_DEFECTIVE_GALNT3_CAUSES_HFTC	REACTOME_DEFECTIVE_GALNT3_CAUSES_HFTC	11	0.835269	1.81246	0.0032726	0.028814	0.0233331	235	tags=27%, list=1%, signal=27%	MUCL1/MUC7/MUC5B
PID_SYNDECAN_1_PATHWAY	PID_SYNDECAN_1_PATHWAY	44	0.631098	1.7928	0.00392106	0.0325884	0.0263896	1765	tags=34%, list=11%, signal=30%	COL11A1/COL10A1/COL8A1/MMP1/MMP9/COL4A1/COL5A2/MMP7/COL4A5/COL4A6/COL17A1/SDC1/COL8A2/COL15A1/COL3A1
REACTOME_DEGRADATION_OF_THE_EXTRACELLULAR_MATRIX	REACTOME_DEGRADATION_OF_THE_EXTRACELLULAR_MATRIX	123	0.526981	1.78482	0.000251487	0.00402889	0.00326253	1831	tags=33%, list=12%, signal=30%	COL11A1/KLK7/MMP3/MMP11/ACAN/COL10A1/SPP1/FN1/COL8A1/CTSV/CAPN14/MMP1/SPOCK3/BCAN/MMP9/FBN2/COL4A1/COL4A2/SCUBE3/COL5A2/ELN/MMP7/COL4A5/CAPN8/COL4A6/MMP12/CAPN3/COL17A1/LAMC2/MMP17/CD44/CDH1/COL8A2/ADAMTS8/HSPG2/ADAM15/COL15A1/LAMA3/COL3A1/TLL1/MMP15
NABA_COLLAGENS	NABA_COLLAGENS	38	0.643225	1.77651	0.00239217	0.0225058	0.0182248	1765	tags=42%, list=11%, signal=37%	COL11A1/COL10A1/COL8A1/COL4A1/COL21A1/COL4A2/COL27A1/COL5A2/COL24A1/COL4A5/COL4A6/COL17A1/COL22A1/COL8A2/COL15A1/COL3A1
REACTOME_COLLAGEN_CHAIN_TRIMERIZATION	REACTOME_COLLAGEN_CHAIN_TRIMERIZATION	38	0.643225	1.77651	0.00239217	0.0225058	0.0182248	1765	tags=42%, list=11%, signal=37%	COL11A1/COL10A1/COL8A1/COL4A1/COL21A1/COL4A2/COL27A1/COL5A2/COL24A1/COL4A5/COL4A6/COL17A1/COL22A1/COL8A2/COL15A1/COL3A1
REACTOME_DEFECTIVE_C1GALT1C1_CAUSES_TNPS	REACTOME_DEFECTIVE_C1GALT1C1_CAUSES_TNPS	12	0.807194	1.77444	0.00492948	0.0391082	0.0316692	235	tags=25%, list=1%, signal=25%	MUCL1/MUC7/MUC5B
NABA_CORE_MATRISOME	NABA_CORE_MATRISOME	217	0.481687	1.75297	2.0318e-05	0.000523631	0.000424029	1772	tags=34%, list=11%, signal=31%	COL11A1/KERA/COMP/ADIPOQ/ACAN/COCH/COL10A1/ASPN/SPP1/TNC/FN1/COL8A1/PRG4/POSTN/DMBT1/HMCN1/TNN/CILP/FNDC1/RSPO2/PODNL1/SPOCK3/BCAN/LGI3/MATN3/HMCN2/FBN2/MMRN1/IMPG1/SBSPON/SPON2/PXDN/COL4A1/COL21A1/BGN/COL4A2/SMOC1/LAMC3/VWF/LAMA1/ECM1/COL27A1/COL5A2/COL24A1/ELN/HAPLN3/COL4A5/SRPX2/CHAD/COL4A6/VWDE/CCN4/COL17A1/THBS4/TGFBI/LAMC2/MMRN2/COL22A1/MATN2/PAPLN/SPARCL1/CCN3/CTHRC1/COL8A2/THBS2/MFGE8/MGP…
REACTOME_MET_PROMOTES_CELL_MOTILITY	REACTOME_MET_PROMOTES_CELL_MOTILITY	40	0.632342	1.75132	0.00367111	0.0313101	0.0253544	1765	tags=28%, list=11%, signal=24%	COL11A1/FN1/LAMC3/LAMA1/COL27A1/COL5A2/COL24A1/LAMC2/ITGA3/LAMA3/COL3A1
REACTOME_RESOLUTION_OF_SISTER_CHROMATID_COHESION	REACTOME_RESOLUTION_OF_SISTER_CHROMATID_COHESION	116	0.518262	1.73506	0.000401899	0.00563848	0.00456596	2283	tags=34%, list=14%, signal=29%	BIRC5/CCNB2/SPC24/KIF2C/NUF2/CDK1/CDC20/CENPA/PLK1/ZWINT/CCNB1/KNL1/CENPF/TUBA3D/CDCA5/BUB1B/CENPM/CDCA8/BUB1/DYNC1I1/NDC80/ERCC6L/CENPP/TUBA1C/SKA1/MAD2L1/AURKB/CENPU/KIF18A/SGO1/INCENP/CENPO/CENPN/DYNC1LI2/TUBB4A/TUBA4A/CENPI/CENPK/TUBB6
REACTOME_MITOTIC_SPINDLE_CHECKPOINT	REACTOME_MITOTIC_SPINDLE_CHECKPOINT	108	0.526185	1.73148	0.000443747	0.00604695	0.00489673	2218	tags=29%, list=14%, signal=25%	BIRC5/SPC24/KIF2C/NUF2/CDC20/CENPA/PLK1/ZWINT/UBE2C/KNL1/CENPF/BUB1B/CENPM/CDCA8/BUB1/DYNC1I1/NDC80/ERCC6L/CENPP/SKA1/MAD2L1/AURKB/CENPU/KIF18A/SGO1/INCENP/CENPO/CENPN/DYNC1LI2/CENPI/CENPK
REACTOME_ECM_PROTEOGLYCANS	REACTOME_ECM_PROTEOGLYCANS	65	0.568733	1.72783	0.00241467	0.0225401	0.0182526	877	tags=28%, list=6%, signal=26%	COMP/ACAN/ASPN/TNC/FN1/TNN/ITGA8/ITGB6/SERPINE1/BCAN/MATN3/COL4A1/BGN/COL4A2/LAMA1/COL5A2/COL4A5/COL4A6
REACTOME_TERMINATION_OF_O_GLYCAN_BIOSYNTHESIS	REACTOME_TERMINATION_OF_O_GLYCAN_BIOSYNTHESIS	18	0.723559	1.72228	0.0109357	0.0714519	0.0578607	2987	tags=56%, list=19%, signal=45%	MUCL1/MUC7/MUC5B/ST6GALNAC2/MUC1/MUC4/ST6GALNAC3/MUC15/ST3GAL4/ST6GAL1
REACTOME_APOPTOTIC_CLEAVAGE_OF_CELL_ADHESION_PROTEINS	REACTOME_APOPTOTIC_CLEAVAGE_OF_CELL_ADHESION_PROTEINS	11	0.793051	1.72085	0.0115359	0.0741239	0.0600244	1900	tags=55%, list=12%, signal=48%	DSG3/DSG1/TJP2/PKP1/CDH1/DSP
REACTOME_ION_CHANNEL_TRANSPORT	REACTOME_ION_CHANNEL_TRANSPORT	141	0.50081	1.71987	0.000748149	0.00905031	0.00732881	929	tags=16%, list=6%, signal=15%	ATP6V0A4/ANO4/ATP2B2/PLN/TRPM1/CLCA2/TRPV3/CASQ2/SLC9C1/RYR2/ATP12A/FXYD3/ATP1B3/CAMK2B/SCNN1B/ANO2/MCOLN3/CAMK2A/ATP10A/ANO1/ATP13A4/CLCA4/NALCN
REACTOME_RESPIRATORY_ELECTRON_TRANSPORT_ATP_SYNTHESIS_BY_CHEMIOSMOTIC_COUPLING_AND_HEAT_PRODUCTION_BY_UNCOUPLING_PROTEINS	REACTOME_RESPIRATORY_ELECTRON_TRANSPORT_ATP_SYNTHESIS_BY_CHEMIOSMOTIC_COUPLING_AND_HEAT_PRODUCTION_BY_UNCOUPLING_PROTEINS	111	0.517938	1.71757	0.000536623	0.00706851	0.00572397	4858	tags=61%, list=31%, signal=43%	DMAC2L/COX18/NDUFAF6/ATP5ME/UQCRQ/COX5B/COX8A/ETFB/NDUFS3/COX7B/NDUFA11/COX6A1/COX14/NDUFB1/UQCRFS1/ATP5MC3/COX6C/ATP5F1C/CYC1/UQCRC1/NDUFS8/ATP5F1B/NDUFA8/COX5A/ATP5F1A/NDUFA4/NDUFS6/UQCRH/COX11/NDUFB6/NDUFB9/NDUFB5/NDUFS2/NDUFAF5/NDUFB7/SCO1/ATP5MF/ATP5MC1/NDUFA10/NDUFB3/NDUFA1/NDUFB4/UQCRC2/NDUFA6/ATP5PF/NDUFAB1/ATP5PD/NDUFA12/NDUFS5/ATP5PB/NDUFA9/SDHC/NDUFB8/TIMMDC1/NDUFV1/UQCR11/NDUFB2/NDUFB…
KEGG_STEROID_HORMONE_BIOSYNTHESIS	KEGG_STEROID_HORMONE_BIOSYNTHESIS	24	0.665368	1.71285	0.0129895	0.0821283	0.0665062	2403	tags=62%, list=15%, signal=53%	UGT2A1/SRD5A2/CYP3A5/SULT2B1/SRD5A1/AKR1C2/HSD11B2/UGT2B7/AKR1C1/HSD17B2/SULT1E1/CYP7B1/HSD17B1/AKR1C3/SRD5A3
PID_PLK1_PATHWAY	PID_PLK1_PATHWAY	44	0.602861	1.71259	0.00797755	0.0557377	0.0451356	1762	tags=41%, list=11%, signal=36%	SPC24/KIF20A/CDK1/CDC20/PLK1/CCNB1/TPX2/BUB1B/ECT2/BUB1/NDC80/ERCC6L/AURKA/CLSPN/CENPU/SGO1/INCENP/TUBG1
REACTOME_SMOOTH_MUSCLE_CONTRACTION	REACTOME_SMOOTH_MUSCLE_CONTRACTION	38	0.619629	1.71134	0.00537918	0.0414489	0.0335647	846	tags=26%, list=5%, signal=25%	ACTG2/MYH11/MYLK/ACTA2/LMOD1/TPM2/GUCY1A1/SORBS1/CACNA1G/MYL9
KEGG_CARDIAC_MUSCLE_CONTRACTION	KEGG_CARDIAC_MUSCLE_CONTRACTION	52	0.581943	1.70753	0.00475935	0.0382523	0.0309761	3112	tags=44%, list=20%, signal=36%	ACTC1/CACNA1C/RYR2/TPM2/CACNB2/ATP1B3/CACNA1D/COX4I2/TPM1/ATP1A1/COX7A2/CACNB4/UQCRQ/COX5B/COX8A/COX7B/COX6A1/UQCRFS1/COX6C/CYC1/UQCRC1/COX5A/UQCRH
REACTOME_TYPE_I_HEMIDESMOSOME_ASSEMBLY	REACTOME_TYPE_I_HEMIDESMOSOME_ASSEMBLY	11	0.786519	1.70668	0.01322	0.0831215	0.0673105	2982	tags=91%, list=19%, signal=74%	KRT14/ITGA6/COL17A1/LAMC2/LAMA3/CD151/KRT5/ITGB4/PLEC/LAMB3
REACTOME_EXTRACELLULAR_MATRIX_ORGANIZATION	REACTOME_EXTRACELLULAR_MATRIX_ORGANIZATION	264	0.450987	1.6895	4.04358e-05	0.000913079	0.000739397	1831	tags=28%, list=12%, signal=26%	COL11A1/COMP/KLK7/MMP3/MMP11/ACAN/COL10A1/ASPN/SPP1/TNC/FN1/COL8A1/CTSV/CAPN14/ADAM12/TNN/MMP1/ITGA8/SPOCK3/ITGB6/SERPINE1/BCAN/MMP9/MATN3/FBN2/LOXL1/ITGA10/P4HA3/LOXL2/PXDN/COL4A1/COL21A1/BGN/COL4A2/LAMC3/SCUBE3/VWF/LAMA1/COL27A1/COL5A2/COL24A1/ELN/MMP7/COL4A5/CAPN8/COL4A6/MMP12/CAPN3/ITGA6/COL17A1/LAMC2/ACTN1/MMP17/COL22A1/SDC4/CD44/PECAM1/ITGA9/ITGA3/CDH1/SDC1/PLOD2/COL8A2/CEACAM1/ADAMTS8/LTBP…
REACTOME_G1_S_SPECIFIC_TRANSCRIPTION	REACTOME_G1_S_SPECIFIC_TRANSCRIPTION	28	0.639951	1.68869	0.0124695	0.0794764	0.0643588	1979	tags=36%, list=13%, signal=31%	CDC45/CDK1/TYMS/TK1/ORC1/E2F1/RRM2/CDT1/CDC6/CCNE1
KEGG_BUTANOATE_METABOLISM	KEGG_BUTANOATE_METABOLISM	28	0.635071	1.67581	0.0136117	0.0849301	0.0687751	2621	tags=32%, list=17%, signal=27%	AKR1B10/HMGCS2/HMGCS1/BDH1/ACSM1/L2HGDH/AACS/EHHADH/ALDH7A1
REACTOME_RESPIRATORY_ELECTRON_TRANSPORT	REACTOME_RESPIRATORY_ELECTRON_TRANSPORT	91	0.519435	1.67111	0.00403249	0.033198	0.0268833	4955	tags=63%, list=31%, signal=43%	COX18/NDUFAF6/UQCRQ/COX5B/COX8A/ETFB/NDUFS3/COX7B/NDUFA11/COX6A1/COX14/NDUFB1/UQCRFS1/COX6C/CYC1/UQCRC1/NDUFS8/NDUFA8/COX5A/NDUFA4/NDUFS6/UQCRH/COX11/NDUFB6/NDUFB9/NDUFB5/NDUFS2/NDUFAF5/NDUFB7/SCO1/NDUFA10/NDUFB3/NDUFA1/NDUFB4/UQCRC2/NDUFA6/NDUFAB1/NDUFA12/NDUFS5/NDUFA9/SDHC/NDUFB8/TIMMDC1/NDUFV1/UQCR11/NDUFB2/NDUFB11/TRAP1/COX4I1/ETFA/NDUFV3/COA1/ETFDH/NDUFS1/COX20/UQCR10/COX16
REACTOME_GOLGI_CISTERNAE_PERICENTRIOLAR_STACK_REORGANIZATION	REACTOME_GOLGI_CISTERNAE_PERICENTRIOLAR_STACK_REORGANIZATION	14	0.736303	1.66486	0.0146276	0.0896174	0.0725708	814	tags=29%, list=5%, signal=27%	CCNB2/CDK1/PLK1/CCNB1
NABA_PROTEOGLYCANS	NABA_PROTEOGLYCANS	27	0.636654	1.6557	0.0143001	0.0882147	0.071435	870	tags=41%, list=6%, signal=39%	KERA/ACAN/ASPN/PRG4/PODNL1/SPOCK3/BCAN/IMPG1/BGN/HAPLN3/CHAD
REACTOME_MUSCLE_CONTRACTION	REACTOME_MUSCLE_CONTRACTION	152	0.465849	1.63165	0.00102216	0.011708	0.00948094	1566	tags=26%, list=10%, signal=23%	ACTC1/DES/ACTG2/MYH11/ATP2B2/PLN/KCNK2/KCND3/MYLK/CASQ2/CACNA1C/ACTA2/RYR2/SCN3B/LMOD1/TPM2/CACNB2/KCNIP3/GUCY1A1/FXYD3/ATP1B3/SORBS1/CAMK2B/SCN3A/CAMK2A/CACNA1G/MYL9/SCN11A/SCN8A/TNNI1/FGF11/KCNK3/KCNE4/WWTR1/KCNA5/ITPR1/KCNK15/TPM1/RYR3
REACTOME_O_LINKED_GLYCOSYLATION_OF_MUCINS	REACTOME_O_LINKED_GLYCOSYLATION_OF_MUCINS	53	0.555345	1.63149	0.00884956	0.0604677	0.0489659	1896	tags=32%, list=12%, signal=28%	MUCL1/MUC7/GALNT13/MUC5B/GALNT18/GALNTL6/B3GNT3/GCNT1/GALNT8/GALNT5/GCNT3/ST6GALNAC2/MUC1/GALNT6/GALNT1/MUC4/CHST4
KEGG_OLFACTORY_TRANSDUCTION	KEGG_OLFACTORY_TRANSDUCTION	27	0.626812	1.6301	0.0178987	0.101538	0.0822236	840	tags=30%, list=5%, signal=28%	CALML5/OR7C1/CLCA2/OR51E1/CALML3/CAMK2B/CAMK2A/CLCA4
KEGG_OOCYTE_MEIOSIS	KEGG_OOCYTE_MEIOSIS	100	0.494169	1.62377	0.00231116	0.022007	0.017821	1979	tags=24%, list=13%, signal=21%	CALML5/CALML3/PKMYT1/CCNB2/ADCY5/CDK1/CAMK2B/CDC20/PLK1/CAMK2A/CCNB1/PTTG1/BUB1/AURKA/STAG3/ITPR1/ADCY4/MAD2L1/CHP2/SGO1/RPS6KA2/IGF1/ESPL1/CCNE1
REACTOME_ION_TRANSPORT_BY_P_TYPE_ATPASES	REACTOME_ION_TRANSPORT_BY_P_TYPE_ATPASES	44	0.570748	1.62136	0.0156452	0.0941254	0.0762213	2490	tags=34%, list=16%, signal=29%	ATP2B2/PLN/ATP12A/FXYD3/ATP1B3/CAMK2B/CAMK2A/ATP10A/ATP13A4/ATP7B/ATP1A1/ATP13A2/ATP10B/ATP2A3/ATP2C2
NABA_ECM_REGULATORS	NABA_ECM_REGULATORS	170	0.462243	1.62005	0.00100939	0.0116177	0.00940787	1179	tags=26%, list=7%, signal=25%	MMP3/CST1/MMP11/PRSS3/SERPINB3/SERPINB13/SERPINB7/A2ML1/CTSV/CST6/ADAMTS12/ITIH3/ADAM12/SERPINE2/CSTA/MMP1/MMP28/ADAMDEC1/PI3/SERPINE1/HPSE2/PAPPA/MMP9/ADAMTS6/AGT/CD109/ADAMTSL2/LOXL1/P4HA3/LOXL2/SERPINB1/MASP2/SERPINI2/ST14/TGM5/ADAMTS7/ITIH5/MMP7/MMP12/CST5/SERPINA5/SULF2/MMP17/CSTB/SERPINB5
WP_ENDOTHELIN_PATHWAYS	WP_ENDOTHELIN_PATHWAYS	24	0.626159	1.61192	0.0309213	0.150543	0.121907	2313	tags=33%, list=15%, signal=28%	CNN1/MYLK/RAMP1/NPY1R/EDNRB/CALCRL/NOS3/GNA15
REACTOME_GAP_JUNCTION_ASSEMBLY	REACTOME_GAP_JUNCTION_ASSEMBLY	25	0.62395	1.60814	0.0249346	0.130434	0.105623	2283	tags=68%, list=14%, signal=58%	GJB2/GJA3/GJB6/GJA1/GJB1/GJA5/GJB5/GJA4/TUBA3D/GJB4/GJB3/TUBA1C/GJD3/GJC1/TUBB4A/TUBA4A/TUBB6
WP_GASTRIC_CANCER_NETWORK_1	WP_GASTRIC_CANCER_NETWORK_1	25	0.62226	1.60379	0.0253096	0.131311	0.106334	1766	tags=40%, list=11%, signal=36%	TOP2A/E2F7/UBE2C/TPX2/CENPF/ECT2/MYBL2/KIF15/AURKA/MCM4
KEGG_LINOLEIC_ACID_METABOLISM	KEGG_LINOLEIC_ACID_METABOLISM	14	0.708328	1.6016	0.0255725	0.131696	0.106646	188	tags=29%, list=1%, signal=28%	AKR1B10/CYP2C18/CYP3A5/PLA2G2D
REACTOME_COLLAGEN_BIOSYNTHESIS_AND_MODIFYING_ENZYMES	REACTOME_COLLAGEN_BIOSYNTHESIS_AND_MODIFYING_ENZYMES	61	0.532999	1.60139	0.00812085	0.0564649	0.0457244	1801	tags=33%, list=11%, signal=29%	COL11A1/COL10A1/COL8A1/P4HA3/COL4A1/COL21A1/COL4A2/COL27A1/COL5A2/COL24A1/COL4A5/COL4A6/COL17A1/COL22A1/PLOD2/COL8A2/COL15A1/COLGALT2/COL3A1/TLL1
PID_INTEGRIN1_PATHWAY	PID_INTEGRIN1_PATHWAY	61	0.530843	1.59492	0.00853464	0.0591685	0.0479138	1951	tags=36%, list=12%, signal=32%	COL11A1/SPP1/TNC/FN1/ITGA8/ITGA10/CSPG4/COL4A1/LAMA1/COL5A2/COL4A5/COL4A6/ITGA6/TGFBI/LAMC2/ITGA9/ITGA3/THBS2/LAMA3/COL3A1/PLAU/MDK
REACTOME_CRISTAE_FORMATION	REACTOME_CRISTAE_FORMATION	29	0.598643	1.58671	0.030723	0.149885	0.121375	4843	tags=66%, list=31%, signal=45%	DMAC2L/ATP5ME/DNAJC11/ATP5MC3/APOO/ATP5F1C/ATP5F1B/ATP5F1A/SAMM50/ATP5MF/ATP5MC1/ATP5PF/ATP5PD/ATP5PB/MICOS13/CHCHD6/APOOL/TMEM11/ATP5PO
REACTOME_INCRETIN_SYNTHESIS_SECRETION_AND_INACTIVATION	REACTOME_INCRETIN_SYNTHESIS_SECRETION_AND_INACTIVATION	14	0.70147	1.5861	0.0300954	0.147226	0.119221	35	tags=7%, list=0%, signal=7%	GRP
REACTOME_SYNTHESIS_SECRETION_AND_INACTIVATION_OF_GLUCAGON_LIKE_PEPTIDE_1_GLP_1	REACTOME_SYNTHESIS_SECRETION_AND_INACTIVATION_OF_GLUCAGON_LIKE_PEPTIDE_1_GLP_1	14	0.70147	1.5861	0.0300954	0.147226	0.119221	35	tags=7%, list=0%, signal=7%	GRP
REACTOME_TRANSPORT_OF_VITAMINS_NUCLEOSIDES_AND_RELATED_MOLECULES	REACTOME_TRANSPORT_OF_VITAMINS_NUCLEOSIDES_AND_RELATED_MOLECULES	34	0.57512	1.56349	0.0280514	0.140607	0.113862	1535	tags=15%, list=10%, signal=13%	LCN1/SLC28A3/SLCO2A1/SLC27A4/SLC25A5
WP_STRIATED_MUSCLE_CONTRACTION_PATHWAY	WP_STRIATED_MUSCLE_CONTRACTION_PATHWAY	27	0.598118	1.55548	0.0333095	0.159872	0.129462	1012	tags=22%, list=6%, signal=21%	ACTC1/DES/ACTA2/TPM2/MYL9/TNNI1
REACTOME_ANTIMICROBIAL_PEPTIDES	REACTOME_ANTIMICROBIAL_PEPTIDES	33	0.576617	1.55274	0.0301158	0.147226	0.119221	531	tags=33%, list=3%, signal=32%	S100A7/DEFB4A/HTN1/LTF/PRSS3/S100A8/PGLYRP3/RNASE7/PI3/DEFB1/S100A9
KEGG_VASCULAR_SMOOTH_MUSCLE_CONTRACTION	KEGG_VASCULAR_SMOOTH_MUSCLE_CONTRACTION	91	0.479928	1.54401	0.0154266	0.0935462	0.0757523	1377	tags=23%, list=9%, signal=21%	CALML5/ACTG2/MYH11/PLA2G2D/MYLK/RAMP1/KCNMB1/CACNA1C/ACTA2/CALML3/PLCB4/PPP1R14A/ADCY5/GUCY1A1/RAMP3/MYL9/CACNA1D/KCNMA1/ITPR1/IRAG1/ADCY4
PID_AVB3_INTEGRIN_PATHWAY	PID_AVB3_INTEGRIN_PATHWAY	70	0.494656	1.53068	0.0208709	0.114284	0.0925451	2447	tags=31%, list=16%, signal=27%	COL11A1/COL10A1/SPP1/FN1/COL8A1/COL4A1/COL5A2/COL4A5/COL4A6/COL17A1/SDC1/COL8A2/MFGE8/COL15A1/COL3A1/ITGB3/VCL/ILK/ITGAV/BCAR1/TGFBR2/COL5A1
REACTOME_INTEGRIN_CELL_SURFACE_INTERACTIONS	REACTOME_INTEGRIN_CELL_SURFACE_INTERACTIONS	74	0.494601	1.52815	0.0087357	0.0600358	0.048616	1777	tags=34%, list=11%, signal=30%	COMP/COL10A1/SPP1/TNC/FN1/COL8A1/ITGA8/ITGB6/ITGA10/COL4A1/COL4A2/VWF/COL5A2/COL4A5/COL4A6/ITGA6/CD44/PECAM1/ITGA9/ITGA3/CDH1/COL8A2/HSPG2/COL3A1/ITGB3
KEGG_DILATED_CARDIOMYOPATHY	KEGG_DILATED_CARDIOMYOPATHY	75	0.49215	1.52216	0.0148233	0.0905824	0.0733523	1494	tags=24%, list=9%, signal=22%	ACTC1/DES/PLN/ITGA8/ITGB6/CACNA1C/ITGA10/RYR2/TPM2/CACNB2/ADCY5/SGCD/ITGA6/CACNA1D/ITGA9/ADCY4/ITGA3/TPM1
KEGG_PROTEASOME	KEGG_PROTEASOME	41	0.535377	1.50072	0.0312471	0.151817	0.122939	5276	tags=73%, list=33%, signal=49%	PSMA6/PSMB5/PSMA1/PSMA2/PSMD14/PSMD2/PSMB6/PSMD1/PSMD7/PSMB2/PSMC1/PSMD8/PSMD6/PSMD11/PSMA5/POMP/PSMA3/PSMC4/PSMC3/PSMC6/PSMC5/PSMA4/PSMB1/PSME3/PSME2/PSMC2/PSMB3/PSMD13/PSMA7/PSME4
REACTOME_CELL_CYCLE_CHECKPOINTS	REACTOME_CELL_CYCLE_CHECKPOINTS	257	0.39192	1.46217	0.00549507	0.0418933	0.0339246	3317	tags=29%, list=21%, signal=23%	CDC45/CDKN2A/PKMYT1/BIRC5/CCNB2/SPC24/KIF2C/NUF2/CDK1/GTSE1/MCM10/CDC20/CENPA/PLK1/ORC1/ZWINT/UBE2C/CCNB1/KNL1/CENPF/BRIP1/BUB1B/CENPM/CDCA8/BUB1/DYNC1I1/NDC80/ERCC6L/ORC6/CENPP/CLSPN/SKA1/MAD2L1/PSMA6/AURKB/CENPU/KIF18A/SGO1/CDC6/INCENP/CENPO/CENPN/MCM4/CCNA2/EXO1/H2BC5/DYNC1LI2/PSMB5/CCNE1/CENPI/CENPK/MCM2/RANGAP1/PSMD9/PSMA1/PSMA2/PSMD14/ZWILCH/PSMD2/RMI2/NSD2/CDC25A/CENPL/PSMB6/SFN/RPA3/PSMD1…
KEGG_METABOLISM_OF_XENOBIOTICS_BY_CYTOCHROME_P450	KEGG_METABOLISM_OF_XENOBIOTICS_BY_CYTOCHROME_P450	39	0.522925	1.44383	0.0391369	0.181237	0.146763	1587	tags=36%, list=10%, signal=32%	UGT2A1/CYP2C18/ALDH3B2/CYP3A5/ALDH3A1/GSTA3/ADH7/GSTA2/GSTA1/AKR1C2/GSTZ1/GSTA4/UGT2B7/AKR1C1
REACTOME_MITOCHONDRIAL_TRANSLATION	REACTOME_MITOCHONDRIAL_TRANSLATION	93	0.445255	1.44219	0.0235655	0.125559	0.101676	5345	tags=55%, list=34%, signal=36%	MRPL46/MRPL14/MRPL52/MRPS28/MRPS18C/MRPS10/MRPS11/MRRF/MRPL13/CHCHD1/MRPL17/GFM2/MRPS25/MRPL54/MRPS15/MRPL33/MRPL51/MRPL36/MRPL12/MRPL27/MRPS23/MRPL47/MRPL2/MRPS16/MRPS12/MRPL42/MRPL35/MTRF1L/TUFM/MRPL28/MRPL34/MRPL58/GFM1/MRPS22/MRPS36/MRPL49/MTIF2/MRPL15/MRPL22/MRPS35/MRPL37/MRPL4/MRPL32/MRPS7/ERAL1/MRPL39/MRPL3/MRPS27/TSFM/MRPL20/MRPS34
REACTOME_COMPLEX_I_BIOGENESIS	REACTOME_COMPLEX_I_BIOGENESIS	50	0.492585	1.43823	0.0370977	0.174868	0.141606	4722	tags=60%, list=30%, signal=42%	NDUFAF6/NDUFS3/NDUFA11/NDUFB1/NDUFS8/NDUFA8/NDUFS6/NDUFB6/NDUFB9/NDUFB5/NDUFS2/NDUFAF5/NDUFB7/NDUFA10/NDUFB3/NDUFA1/NDUFB4/NDUFA6/NDUFAB1/NDUFA12/NDUFS5/NDUFA9/NDUFB8/TIMMDC1/NDUFV1/NDUFB2/NDUFB11/NDUFV3/COA1/NDUFS1
REACTOME_STIMULI_SENSING_CHANNELS	REACTOME_STIMULI_SENSING_CHANNELS	79	0.459091	1.43223	0.0364204	0.172361	0.139575	1566	tags=20%, list=10%, signal=18%	ANO4/TRPM1/CLCA2/TRPV3/CASQ2/SLC9C1/RYR2/SCNN1B/ANO2/MCOLN3/ANO1/CLCA4/NALCN/TTYH1/SCNN1A/RYR3
NABA_ECM_GLYCOPROTEINS	NABA_ECM_GLYCOPROTEINS	152	0.406665	1.42436	0.0141838	0.0878061	0.071104	1647	tags=29%, list=10%, signal=26%	COMP/ADIPOQ/COCH/SPP1/TNC/FN1/POSTN/DMBT1/HMCN1/TNN/CILP/FNDC1/RSPO2/LGI3/MATN3/HMCN2/FBN2/MMRN1/SBSPON/SPON2/PXDN/SMOC1/LAMC3/VWF/LAMA1/ECM1/ELN/SRPX2/VWDE/CCN4/THBS4/TGFBI/LAMC2/MMRN2/MATN2/PAPLN/SPARCL1/CCN3/CTHRC1/THBS2/MFGE8/MGP/LTBP2/VWA1
REACTOME_MITOTIC_PROMETAPHASE	REACTOME_MITOTIC_PROMETAPHASE	193	0.397483	1.41778	0.0163063	0.0959361	0.0776876	2283	tags=23%, list=14%, signal=20%	NCAPG/BIRC5/NCAPH/CCNB2/SPC24/KIF2C/NEK2/NUF2/CDK1/CDC20/CENPA/PLK1/ZWINT/CCNB1/KNL1/CENPF/TUBA3D/CDCA5/BUB1B/CENPM/CDCA8/BUB1/DYNC1I1/NDC80/ERCC6L/CENPP/TUBA1C/SKA1/MAD2L1/AURKB/CENPU/KIF18A/SGO1/INCENP/CENPO/CENPN/TUBG1/DYNC1LI2/TUBB4A/TUBA4A/CENPI/CEP76/CENPK/TUBB6
WP_METAPATHWAY_BIOTRANSFORMATION_PHASE_I_AND_II	WP_METAPATHWAY_BIOTRANSFORMATION_PHASE_I_AND_II	122	0.413821	1.40111	0.0195477	0.107785	0.087283	1768	tags=29%, list=11%, signal=26%	AKR1B10/UGT2A1/CYP2C18/CHST9/HS3ST2/CYP3A5/GPX2/HS6ST2/SULT2B1/CYP27C1/GSTA3/CHST6/CHST1/FMO3/GSTA2/HS3ST3A1/NAT8L/GSTA1/AKR1C2/SULT1C2/NNMT/CYP24A1/INMT/NDST1/GSTZ1/GSTT2B/CYP2J2/GSTA4/UGT2B7/AKR1C1/GLYATL2/SULT1E1/CYP7B1/FMO5/CYP2R1
REACTOME_SEPARATION_OF_SISTER_CHROMATIDS	REACTOME_SEPARATION_OF_SISTER_CHROMATIDS	179	0.397933	1.39413	0.016613	0.0971611	0.0786796	2706	tags=27%, list=17%, signal=22%	BIRC5/SPC24/KIF2C/NUF2/CDC20/CENPA/PLK1/ZWINT/UBE2C/KNL1/CENPF/PTTG1/TUBA3D/CDCA5/BUB1B/CENPM/CDCA8/BUB1/DYNC1I1/NDC80/ERCC6L/CENPP/TUBA1C/SKA1/MAD2L1/PSMA6/AURKB/CENPU/KIF18A/SGO1/INCENP/CENPO/CENPN/DYNC1LI2/PSMB5/ESPL1/TUBB4A/TUBA4A/CENPI/CENPK/TUBB6/RANGAP1/PSMD9/PSMA1/PSMA2/PSMD14/ZWILCH/PSMD2
REACTOME_RHO_GTPASES_ACTIVATE_FORMINS	REACTOME_RHO_GTPASES_ACTIVATE_FORMINS	130	0.405795	1.39004	0.0285694	0.142307	0.115238	2283	tags=29%, list=14%, signal=25%	RHOD/BIRC5/SPC24/KIF2C/NUF2/CDC20/CENPA/PLK1/ZWINT/KNL1/CENPF/TUBA3D/BUB1B/CENPM/DIAPH3/CDCA8/BUB1/DYNC1I1/NDC80/ERCC6L/CENPP/TUBA1C/FMNL3/SKA1/MAD2L1/AURKB/CENPU/KIF18A/SGO1/INCENP/CENPO/CENPN/DYNC1LI2/TUBB4A/TUBA4A/CENPI/CENPK/TUBB6
REACTOME_SLC_MEDIATED_TRANSMEMBRANE_TRANSPORT	REACTOME_SLC_MEDIATED_TRANSMEMBRANE_TRANSPORT	179	0.396568	1.38934	0.0179008	0.101538	0.0822236	1718	tags=18%, list=11%, signal=16%	LCN1/RHCG/SLC15A1/SLC13A2/SLC26A4/SLC47A2/SLC24A5/SLC6A14/SLC5A1/SLC39A2/SLC28A3/SLC5A10/SLC1A2/SLC6A9/SLC44A5/SLC2A12/SLC1A1/SLC9A2/SLC26A7/SLC26A2/SLC16A10/SLC14A1/SLC5A4/SLC25A10/SLCO2A1/SLC27A4/SLC24A3/SLC44A3/SLC25A5/RUNX1/SLC39A14/SLC9A3
REACTOME_MITOTIC_METAPHASE_AND_ANAPHASE	REACTOME_MITOTIC_METAPHASE_AND_ANAPHASE	224	0.371331	1.36161	0.0162751	0.0959361	0.0776876	2732	tags=25%, list=17%, signal=21%	BIRC5/CCNB2/SPC24/KIF2C/NUF2/CDK1/CDC20/CENPA/PLK1/ZWINT/UBE2C/CCNB1/KNL1/CENPF/PTTG1/TUBA3D/CDCA5/BUB1B/CENPM/CDCA8/BUB1/DYNC1I1/NDC80/ERCC6L/CENPP/TUBA1C/SKA1/MAD2L1/PSMA6/AURKB/CENPU/KIF18A/SGO1/INCENP/CENPO/CENPN/CHMP4C/DYNC1LI2/PSMB5/ESPL1/TUBB4A/TUBA4A/CENPI/LMNA/CENPK/TUBB6/RANGAP1/PSMD9/CHMP4A/PSMA1/PSMA2/PSMD14/ZWILCH/PSMD2/RCC1
REACTOME_DISEASES_OF_GLYCOSYLATION	REACTOME_DISEASES_OF_GLYCOSYLATION	132	0.39779	1.35815	0.033121	0.15929	0.12899	1754	tags=20%, list=11%, signal=18%	KERA/MUCL1/ACAN/MUC7/ADAMTS12/MUC5B/BCAN/ADAMTS6/CHST6/ADAMTSL2/SBSPON/SPON2/CSPG4/BGN/ADAMTS7/SEMA5B/SLC26A2/NOTCH4/GALE/SDC4/SDC1/GPC1/THBS2/ADAMTS8/HSPG2/THSD7A/MUC1
REACTOME_THE_CITRIC_ACID_TCA_CYCLE_AND_RESPIRATORY_ELECTRON_TRANSPORT	REACTOME_THE_CITRIC_ACID_TCA_CYCLE_AND_RESPIRATORY_ELECTRON_TRANSPORT	158	0.385769	1.35525	0.0281096	0.140607	0.113862	4541	tags=51%, list=29%, signal=37%	GSTZ1/DMAC2L/PDK3/COX18/L2HGDH/NDUFAF6/ATP5ME/UQCRQ/COX5B/LDHA/IDH2/COX8A/ETFB/NDUFS3/COX7B/VDAC1/NDUFA11/COX6A1/COX14/NDUFB1/UQCRFS1/ATP5MC3/COX6C/ATP5F1C/CYC1/UQCRC1/NDUFS8/ATP5F1B/ME3/NDUFA8/COX5A/ATP5F1A/NDUFA4/NDUFS6/PDPR/FH/PDHB/UQCRH/IDH3A/COX11/NDUFB6/FAHD1/NDUFB9/NDUFB5/NDUFS2/NDUFAF5/NDUFB7/SCO1/ATP5MF/ATP5MC1/NDUFA10/NDUFB3/MPC2/NDUFA1/NDUFB4/UQCRC2/NDUFA6/ATP5PF/NDUFAB1/ATP5PD/NDUFA12…
REACTOME_SYNTHESIS_OF_DNA	REACTOME_SYNTHESIS_OF_DNA	118	0.387367	1.30563	0.0376218	0.176987	0.143321	4757	tags=50%, list=30%, signal=35%	CDC45/ORC1/UBE2C/POLE2/GINS4/ORC6/PSMA6/CDT1/CDC6/MCM4/CCNA2/PSMB5/CCNE1/FEN1/MCM2/PSMD9/PSMA1/GINS1/GINS2/PSMA2/PSMD14/PSMD2/GINS3/PSMB6/RPA3/PSMD1/PSMD7/POLE4/CCNE2/ANAPC15/CDK2/PSMB2/PSMC1/PSMD8/PSMD6/PSMD10/PSMD11/PCNA/ANAPC7/RFC4/PSMA5/DNA2/RBX1/MCM8/RFC5/PSMA3/PSMC4/PSMC3/ANAPC5/PSMC6/PSMC5/POLA2/PSMA4/PSMB1/PSME3/PSME2/PSMC2/CDC23/ANAPC11
WP_PI3KAKT_SIGNALING_PATHWAY	WP_PI3KAKT_SIGNALING_PATHWAY	281	-0.372971	-1.28794	0.0358454	0.17032	0.137922	1799	tags=20%, list=11%, signal=18%	HSP90AA1/COL9A3/FGFR2/FGFR1/CDKN1B/FGF9/LPAR1/COL6A2/ITGB7/LPAR2/GHR/FGF12/CREB3L1/PIK3R6/EPHA2/COL1A2/CSF1/PDGFRA/FASLG/DDIT4/THBS1/TLR4/FGF17/FGF13/CCND2/GNG2/CSF1R/LAMB4/PIK3CG/LPAR4/IL6R/CREB5/IL2RB/PIK3AP1/PDGFD/IL2RA/ITGA4/CDKN1A/IL2RG/JAK3/TLR2/FGF10/COL6A6/CD19/ITGA2B/PIK3R5/TCL1A/PIK3CD/MCL1/VEGFA/IL7R/ADAMTSL4-AS1/MYC/CSF3R/IL6/OSM
REACTOME_PLATELET_ACTIVATION_SIGNALING_AND_AGGREGATION	REACTOME_PLATELET_ACTIVATION_SIGNALING_AND_AGGREGATION	222	-0.392068	-1.32335	0.02252	0.122465	0.0991704	2623	tags=27%, list=17%, signal=22%	CD36/PRKCD/PRKCQ/SYK/GNA14/TGFB1/TF/IGF2/F5/RAP1A/TIMP3/FYN/GNB3/CSK/TBXA2R/STXBP2/ISLR/GNA13/GNG7/RASGRP1/CYRIB/ALDOA/PIK3R6/P2RY12/F13A1/SELENOP/RHOG/COL1A2/RARRES2/VAV1/SERPING1/PTPN6/THBS1/GNG2/PLG/PIK3CG/LYN/FERMT3/RASGRP2/ARRB2/LCK/CLEC3B/FCER1G/ITGA2B/RHOB/PIK3R5/CTSW/LCP2/MPIG6B/PLEK/SERPINA1/VEGFA/RAC2/PF4/APBB1IP/PRKCB/PPBP/SRGN/CFD
REACTOME_TRANSCRIPTIONAL_REGULATION_BY_RUNX1	REACTOME_TRANSCRIPTIONAL_REGULATION_BY_RUNX1	184	-0.396825	-1.32678	0.0381356	0.178512	0.144557	2929	tags=21%, list=19%, signal=17%	ZFPM1/ESR1/ARID1A/KCTD6/AGO4/SMARCD3/CREBBP/PRKCQ/ABL1/H2BC21/H2AX/H3-3B/CTSK/MYB/RYBP/UBC/GATA3/H3C10/H2AC6/H2BC4/RUNX2/GATA2/THBS1/CCND2/PAX5/IL2RA/CBX4/BLK/RSPO3/ITGA2B/CTLA4/SPI1/PF4/PRKCB/CR1/NFE2/SOCS3/NR4A3
KEGG_PATHWAYS_IN_CANCER	KEGG_PATHWAYS_IN_CANCER	300	-0.383836	-1.33632	0.0136836	0.0851546	0.0689569	1819	tags=16%, list=12%, signal=14%	CBLB/CASP8/HSP90AA1/WNT2B/PTCH2/EGLN3/FGFR2/RASSF5/FGFR1/CDKN1B/AR/CSF2RA/FGF9/STK4/PLD1/WNT6/FGF12/RARA/PDGFRA/FASLG/WNT11/NFKBIA/RARB/FGF17/BIRC3/FGF13/TCF7/BMP2/CSF1R/LAMB4/PIK3CG/CDKN1A/FGF10/ITGA2B/PIK3R5/PIK3CD/VEGFA/SPI1/RAC2/MYC/PRKCB/WNT10B/CSF3R/JUN/PTGS2/IL6/CXCL8/FOS
REACTOME_INTERLEUKIN_1_FAMILY_SIGNALING	REACTOME_INTERLEUKIN_1_FAMILY_SIGNALING	140	-0.413383	-1.34508	0.0410557	0.189383	0.15336	3577	tags=25%, list=23%, signal=20%	PSMB9/PTPN4/SIGIRR/PTPN12/SQSTM1/ALPK1/IL1RAP/IKBIP/TIFA/UBA52/GSDMD/SMAD3/TAB2/IL18R1/RIPK2/NFKB2/MYD88/CTSG/CASP8/UBC/PTPN7/PELI2/PELI1/CASP1/AGER/IL1R2/ALOX5/PTPN6/NFKBIA/IL1RL1/NOD2/MAP3K8/S100A12/IL18RAP/IL1B
WP_BREAST_CANCER_PATHWAY	WP_BREAST_CANCER_PATHWAY	137	-0.419883	-1.35973	0.0385185	0.179084	0.145019	2910	tags=23%, list=18%, signal=19%	ATM/ESR1/GADD45G/GRB2/WNT5B/FZD2/WNT2/NOTCH2/AXIN2/NFKB2/NCOA1/WNT2B/FGFR1/FGF9/SHC2/WNT6/HES5/DLL1/WNT11/FGF17/TCF7/FRAT1/CDKN1A/FGF10/FRAT2/PIK3CD/HES1/MYC/WNT10B/GADD45B/JUN/FOS
WP_EGFEGFR_SIGNALING_PATHWAY	WP_EGFEGFR_SIGNALING_PATHWAY	158	-0.414241	-1.3615	0.029406	0.145242	0.117615	3511	tags=27%, list=22%, signal=21%	STAT5A/ATXN2/INPP5D/PTPN12/ARF6/NDUFA13/EPS15L1/MAP3K4/CBL/MEF2D/PTEN/ATF1/GRB2/JAK2/PRKCD/RICTOR/ABL1/STAT5B/RAP1A/PTK2B/DNM1/CSK/RPS6KA1/GAB2/PAK1/ARHGEF1/CBLB/SPRY2/PLD1/SH3KBP1/VAV1/MAP4K1/REPS2/ERRFI1/DOK2/SH2D2A/TWIST1/JUND/PRKCB/JUN/FOS/FOSB
REACTOME_SIGNALING_BY_VEGF	REACTOME_SIGNALING_BY_VEGF	104	-0.447677	-1.39534	0.0258195	0.13222	0.10707	2619	tags=24%, list=17%, signal=20%	PRKCD/PXN/RICTOR/PTK2B/WASF3/FYN/PAK1/HSP90AA1/CYBA/WASF1/SHC2/AXL/ACTG1/NCKAP1L/VAV1/ACTB/CYFIP2/SH2D2A/CYBB/PAK3/NCF4/VEGFA/PRKCB/NCF2/NCF1
WP_EMBRYONIC_STEM_CELL_PLURIPOTENCY_PATHWAYS	WP_EMBRYONIC_STEM_CELL_PLURIPOTENCY_PATHWAYS	99	-0.452774	-1.39867	0.038172	0.178512	0.144557	1939	tags=18%, list=12%, signal=16%	FGFR4/WNT2B/FGFR2/FGFR1/FGF9/WNT6/FGF12/SELENOP/PDGFRA/WNT11/FGF17/FGF13/FGF10/PIK3CD/WNT10B/LIF/JUN/FOS
WP_MALIGNANT_PLEURAL_MESOTHELIOMA	WP_MALIGNANT_PLEURAL_MESOTHELIOMA	399	-0.393194	-1.40417	0.001038	0.0118153	0.00956785	1782	tags=18%, list=11%, signal=16%	WNT2B/STK3/FGFR2/RASSF5/FGFR1/BAG2/FGF9/PDK1/DKK2/RASSF3/WNT6/ROR2/CASP1/AGER/FGF12/DKK1/SERPINF1/SFRP5/EPHA2/CSF1/AMOT/PDGFRA/ACTG1/CD274/WNT11/TNIK/SELE/ACTB/MAP4K1/FGF17/FGF13/CCND2/TCF7/CSF1R/PIK3CG/FRAT1/DDIT3/PDGFD/RASSF2/ITGA4/CDKN1A/IDO1/CCL5/PAK3/CDH4/CXCL5/FGF10/ITGB2/FRAT2/CDH22/NLRP3/PIK3CD/MCL1/VEGFA/ADAMTSL4-AS1/MYC/CCL2/WNT10B/CXCL1/CDH10/WIF1/CCL4/IL10/HBEGF/ADAMTS1/FOSL1/JUN/IL1B…
WP_NCRNAS_INVOLVED_IN_WNT_SIGNALING_IN_HEPATOCELLULAR_CARCINOMA	WP_NCRNAS_INVOLVED_IN_WNT_SIGNALING_IN_HEPATOCELLULAR_CARCINOMA	81	-0.464834	-1.41039	0.0430769	0.196037	0.158748	1782	tags=22%, list=11%, signal=20%	WNT2B/DKK2/WNT6/ROR2/DKK1/SERPINF1/SFRP5/WNT11/CCND2/TCF7/FRAT1/FRAT2/MYC/KLF4/WNT10B/WIF1/FOSL1/JUN
REACTOME_EUKARYOTIC_TRANSLATION_ELONGATION	REACTOME_EUKARYOTIC_TRANSLATION_ELONGATION	90	-0.460471	-1.41552	0.0380518	0.178512	0.144557	7037	tags=81%, list=45%, signal=45%	RPL3/RPS5/EEF1D/RPL18A/RPL39/RPL7A/RPS16/EEF1B2/FAU/RPS17/RPS26/RPL13A/RPL18/RPS9/RPS15A/RPL8/RPL37A/RPL38/RPL35A/RPL24/RPL4/RPL6/RPL15/RPS7/RPL29/RPS18/RPL5/RPL27/RPL27A/RPS3/RPS14/RPL26/RPL7/RPS4X/RPS11/RPS8/RPL10A/RPL36/RPL41/RPLP2/RPS15/RPS13/RPL23/RPL10/EEF1A1/RPL19/RPL36AL/RPL9/RPL31/RPS27A/RPL14/RPS23/RPS20/RPL22/RPL13/RPS6/RPLP1/RPL12/RPS4Y1/RPL34/RPS24/RPS3A/RPL28/RPS12/RPS25/RPL11/RPS27…
REACTOME_REGULATION_OF_PTEN_GENE_TRANSCRIPTION	REACTOME_REGULATION_OF_PTEN_GENE_TRANSCRIPTION	60	-0.488737	-1.41863	0.0385208	0.179084	0.145019	821	tags=7%, list=5%, signal=6%	SNAI1/CBX4/JUN/EGR1
WP_NEURAL_CREST_DIFFERENTIATION	WP_NEURAL_CREST_DIFFERENTIATION	74	-0.475296	-1.42159	0.0416667	0.191457	0.155039	2730	tags=39%, list=17%, signal=33%	SOX5/DLX5/NOTCH2/FOXD3/AXIN2/NFKB2/CDH2/MSX2/RBPJ/MYB/SNAI2/FGFR2/FGFR1/MBP/TFAP2B/HES5/HDAC9/PMP22/MPZ/DLL1/SNAI1/ID1/TWIST1/SOX9/RHOB/HES1/MSX1/MYC/OLIG1
KEGG_RIBOSOME	KEGG_RIBOSOME	85	-0.469098	-1.42747	0.0264777	0.134718	0.109093	6671	tags=81%, list=42%, signal=47%	RPL3/RPS5/RPL18A/RPL39/RPL7A/RPS16/FAU/RPS17/RPS26/RPL13A/RPL18/RPS9/RPS15A/RPL8/RPL37A/RPL38/RPL35A/RPL24/RPL4/RPL6/RPL15/RPS7/RPL29/RPS18/RPL5/RPL27/RPL27A/RPS3/RPL26/RPL7/RSL24D1/RPS4X/RPS11/RPS8/RPL10A/RPL36/RPL41/RPLP2/RPS15/RPS13/RPL23/RPL10/RPL19/RPL36AL/RPL9/RPL31/RPS27A/RPL14/RPS23/RPS20/RPL22/RPL13/RPS6/RPLP1/RPL12/RPS4Y1/RPL34/RPS24/RPS3A/RPL28/RPS12/RPS25/RPL11/RPS27/RPL32/UBA52/RPL22…
REACTOME_DISEASES_OF_SIGNAL_TRANSDUCTION_BY_GROWTH_FACTOR_RECEPTORS_AND_SECOND_MESSENGERS	REACTOME_DISEASES_OF_SIGNAL_TRANSDUCTION_BY_GROWTH_FACTOR_RECEPTORS_AND_SECOND_MESSENGERS	408	-0.402174	-1.43727	0.000853827	0.010173	0.00823793	2542	tags=21%, list=16%, signal=18%	AGTRAP/FOXO3/TRIP11/QKI/APC/TLN1/UBA52/CBL/TBL1X/ERBIN/HDAC4/PTEN/ESR1/GRB2/JAK2/SMAD3/APH1B/CREBBP/RICTOR/KANK1/TGFB1/NEURL1/STAT5B/DUSP10/RAP1A/FRS3/MAML2/FYN/CSK/KLB/ERBB4/RBPJ/CNTRL/GOLGA4/GAB2/FGFR4/BCL11A/GCC2/HSP90AA1/DUSP9/FGFR2/UBC/FGFR1/CDKN1B/FOXO6/FGF9/DKK2/HES5/HDAC9/DKK1/RHOG/DLL1/PDGFRA/ACTG1/IRS2/NRG1/CD86/VAV1/ACTB/DUSP6/FGF17/PIM1/KSR2/LYN/PIK3AP1/ARRB2/LCK/CEBPB/CDKN1A/CD28/FGF…
WP_EXERCISEINDUCED_CIRCADIAN_REGULATION	WP_EXERCISEINDUCED_CIRCADIAN_REGULATION	44	-0.523084	-1.44284	0.0366758	0.173224	0.140274	2551	tags=36%, list=16%, signal=31%	DAZAP2/HSPA8/PER2/QKI/TAB2/IDI1/GFRA1/KLF9/DNAJA1/HERPUD1/GSTM3/BTG1/PER1/CEBPB/TOB1/G0S2
WP_LNCRNA_IN_CANONICAL_WNT_SIGNALING_AND_COLORECTAL_CANCER	WP_LNCRNA_IN_CANONICAL_WNT_SIGNALING_AND_COLORECTAL_CANCER	90	-0.470177	-1.44536	0.0171923	0.0982242	0.0795405	1587	tags=20%, list=10%, signal=18%	WNT2B/DKK2/WNT6/ROR2/DKK1/SERPINF1/SFRP5/WNT11/CCND2/TCF7/FRAT1/FRAT2/MYC/WNT10B/WIF1/FOSL1/JUN/ATF3
WP_EGFR_TYROSINE_KINASE_INHIBITOR_RESISTANCE	WP_EGFR_TYROSINE_KINASE_INHIBITOR_RESISTANCE	82	-0.476553	-1.44818	0.0157664	0.0941613	0.0762504	4919	tags=44%, list=31%, signal=30%	NF1/SOS1/NRG2/RAF1/PIK3CA/PIK3R1/FGF2/JAK1/HGF/IGF1R/BRAF/RPS6/PDGFRB/RRAS2/GAS6/RRAS/BCL2L11/FOXO3/PLCG2/PTEN/BCL2/GRB2/JAK2/PDGFC/FGFR2/SHC2/AXL/PDGFRA/NRG1/IL6R/PDGFD/PIK3CD/VEGFA/MYC/PRKCB/IL6
REACTOME_CELLULAR_SENESCENCE	REACTOME_CELLULAR_SENESCENCE	142	-0.445346	-1.44889	0.00989201	0.0658819	0.0533502	2291	tags=18%, list=15%, signal=16%	ERF/RPS6KA1/H2AX/H3-3B/UBE2S/ETS2/MAP3K5/UBE2D1/UBC/CDKN1B/H3C10/VENTX/H2AC6/H2BC4/LMNB1/TNIK/CDKN2D/KDM6B/CEBPB/CBX4/ID1/CDKN1A/JUN/IL6/CXCL8/FOS
WP_ERBB_SIGNALING_PATHWAY	WP_ERBB_SIGNALING_PATHWAY	85	-0.476258	-1.44925	0.0189014	0.105411	0.0853605	602	tags=19%, list=4%, signal=18%	ABL1/STAT5B/ERBB4/PAK1/CBLB/CDKN1B/SHC2/NRG1/CDKN1A/PAK3/PIK3CD/MYC/PRKCB/HBEGF/JUN/AREG
PID_IL2_PI3K_PATHWAY	PID_IL2_PI3K_PATHWAY	32	-0.562639	-1.45888	0.0422764	0.193136	0.156398	4904	tags=62%, list=31%, signal=43%	SOS1/PIK3CA/NFKB1/PIK3R1/SGMS1/JAK1/RPS6/SMPD1/FOXO3/BCL2/GRB2/MYB/GAB2/HSP90AA1/IL2RB/LCK/IL2RA/IL2RG/JAK3/MYC
REACTOME_ARACHIDONIC_ACID_METABOLISM	REACTOME_ARACHIDONIC_ACID_METABOLISM	44	-0.529153	-1.45958	0.0318181	0.154276	0.12493	1290	tags=25%, list=8%, signal=23%	HPGDS/PTGDS/DPEP1/ALOX5/GGT1/TBXAS1/CYP1B1/DPEP2/CYP4F3/ALOX5AP/PTGS2
KEGG_ALLOGRAFT_REJECTION	KEGG_ALLOGRAFT_REJECTION	27	-0.582002	-1.46184	0.0426929	0.194663	0.157635	1225	tags=30%, list=8%, signal=27%	FASLG/TNF/CD86/CD28/CD40LG/GZMB/PRF1/IL10
PID_KIT_PATHWAY	PID_KIT_PATHWAY	51	-0.514104	-1.46291	0.043324	0.196784	0.159353	3849	tags=51%, list=24%, signal=39%	SPRED2/SPRED1/CRKL/STAT5A/SH2B3/FOXO3/CBL/PTEN/BCL2/GRB2/JAK2/CREBBP/DOK1/EPOR/SNAI2/TEC/PTPRO/MATK/SH2B2/VAV1/MAP4K1/PTPN6/LYN/GRAP2/STAP1/SOCS1
REACTOME_TNF_SIGNALING	REACTOME_TNF_SIGNALING	44	-0.533032	-1.47028	0.0289035	0.143669	0.116341	4596	tags=39%, list=29%, signal=27%	RBCK1/UBB/RPS27A/TNFRSF1A/BIRC2/BAG4/UBA52/TAB2/CLIP3/CFLAR/TRAF1/CASP8/UBC/SMPD3/TNF/BIRC3/TNFAIP3
PID_SHP2_PATHWAY	PID_SHP2_PATHWAY	54	-0.513753	-1.47113	0.0386404	0.179288	0.145185	847	tags=52%, list=5%, signal=49%	SOS1/RAF1/PIK3CA/GNAI3/PIK3R1/PRKACA/JAK1/RHOA/FRS2/IGF1R/NTRK3/PDGFRB/IRS1/SDC2/GRB2/NGF/JAK2/FRS3/NTRK2/GAB2/IL6R/IL2RB/LCK/IL2RA/IL2RG/JAK3/VEGFA/IL6
REACTOME_ADORA2B_MEDIATED_ANTI_INFLAMMATORY_CYTOKINES_PRODUCTION	REACTOME_ADORA2B_MEDIATED_ANTI_INFLAMMATORY_CYTOKINES_PRODUCTION	72	-0.493345	-1.47286	0.027188	0.137155	0.111066	1052	tags=19%, list=7%, signal=18%	PTH1R/GNG2/ADM/PTHLH/PTGER4/PTGER2/GPR27/HRH2/GPBAR1/LHCGR/ADCYAP1/PTH2R/DRD5/IL6
PID_CASPASE_PATHWAY	PID_CASPASE_PATHWAY	50	-0.523028	-1.47423	0.0292143	0.14491	0.117346	2933	tags=28%, list=19%, signal=23%	BCL2/CFL2/KRT18/CASP4/CASP8/ARHGDIB/APAF1/GSN/CASP1/LMNB1/TNF/BIRC3/GZMB/PRF1
REACTOME_SIGNALING_BY_NOTCH2	REACTOME_SIGNALING_BY_NOTCH2	33	-0.565793	-1.47721	0.0363073	0.172169	0.13942	2659	tags=36%, list=17%, signal=30%	APH1B/NOTCH2/NEURL1/MAML2/CNTN1/RBPJ/UBC/HES5/DLL1/HES1/GZMB/FCER2
KEGG_APOPTOSIS	KEGG_APOPTOSIS	81	-0.486862	-1.47723	0.0192188	0.106467	0.0862151	2933	tags=25%, list=19%, signal=20%	BCL2/ATM/PRKACB/PPP3R1/NGF/CFLAR/MYD88/CASP8/APAF1/PRKAR2B/FASLG/TNF/NFKBIA/BIRC3/PIK3CG/CSF2RB/PIK3R5/PIK3CD/TNFRSF10C/IL1B
PID_HNF3A_PATHWAY	PID_HNF3A_PATHWAY	32	-0.569788	-1.47742	0.0339808	0.162436	0.131538	2086	tags=41%, list=13%, signal=35%	ESR1/XBP1/CREBBP/NKX3-1/PISD/CDKN1B/AR/FOXA3/CEBPB/C4BPB/SERPINA1/JUN/FOS
REACTOME_RESPONSE_OF_EIF2AK4_GCN2_TO_AMINO_ACID_DEFICIENCY	REACTOME_RESPONSE_OF_EIF2AK4_GCN2_TO_AMINO_ACID_DEFICIENCY	99	-0.478638	-1.47857	0.0164289	0.096418	0.0780779	6671	tags=72%, list=42%, signal=42%	RPL7A/RPS16/FAU/RPS17/RPS26/RPL13A/RPL18/RPS9/RPS15A/RPL8/RPL37A/RPL38/RPL35A/RPL24/RPL4/RPL6/RPL15/RPS7/RPL29/RPS18/RPL5/RPL27/TRIB3/RPL27A/RPS3/RPS14/RPL26/RPL7/RPS4X/RPS11/RPS8/RPL10A/RPL36/RPL41/RPLP2/RPS15/RPS13/RPL23/RPL10/RPL19/RPL36AL/RPL9/RPL31/RPS27A/RPL14/RPS23/RPS20/RPL22/RPL13/RPS6/RPLP1/RPL12/RPS4Y1/RPL34/ATF2/RPS24/RPS3A/RPL28/RPS12/RPS25/RPL11/RPS27/RPL32/UBA52/RPL22L1/ATF4/RPL23A…
REACTOME_INTERLEUKIN_17_SIGNALING	REACTOME_INTERLEUKIN_17_SIGNALING	67	-0.504043	-1.48086	0.0268895	0.136228	0.110316	1368	tags=16%, list=9%, signal=15%	TAB2/RIPK2/RPS6KA1/UBC/IL17RA/DUSP6/NOD2/DUSP4/MAP3K8/JUN/FOS
WP_IL1_SIGNALING_PATHWAY	WP_IL1_SIGNALING_PATHWAY	52	-0.520331	-1.48125	0.0279551	0.140427	0.113716	3393	tags=23%, list=22%, signal=18%	SQSTM1/IL1RAP/MAP3K14/REL/TAB2/MYD88/PELI2/PELI1/NFKBIA/CCL2/JUN/IL1B
REACTOME_INTERFERON_SIGNALING	REACTOME_INTERFERON_SIGNALING	176	-0.444323	-1.48168	0.00623799	0.0465103	0.0376633	3378	tags=31%, list=21%, signal=24%	EIF4E3/SP100/HLA-B/NUP153/IFNAR1/NUP35/UBA52/IFIT5/ISG15/MX2/SMAD7/TRIM6/IFNGR2/TRIM8/JAK2/TRIM21/PRKCD/UBA7/IFNAR2/EIF4A2/EIF4A3/IRF8/KPNA5/PIAS1/HLA-C/IFIT1/IRF6/IRF5/IRF2/NCAM1/GBP2/UBC/IRF7/IFIT3/MT2A/NUP210/HERC5/PTPN6/IRF1/PTAFR/ISG20/GBP1/OASL/FCGR1A/TRIM46/IRF4/EIF4A1/IFITM2/IFIT2/SOCS1/GBP5/FCGR1BP/SOCS3/EGR1
WP_VITAMIN_B12_METABOLISM	WP_VITAMIN_B12_METABOLISM	37	-0.558517	-1.48248	0.0295324	0.145273	0.11764	1482	tags=30%, list=9%, signal=27%	SOD3/HBA1/TNF/PLG/CBS/MPO/CCL5/HBB/CCL2/IL1B/IL6
REACTOME_INTRACELLULAR_SIGNALING_BY_SECOND_MESSENGERS	REACTOME_INTRACELLULAR_SIGNALING_BY_SECOND_MESSENGERS	285	-0.429048	-1.48433	0.000652203	0.00805402	0.00652203	3362	tags=23%, list=21%, signal=18%	RNF146/IL1RAP/PHC2/PIP5K1A/FOXO3/RRAGD/TNRC6C/UBA52/PTEN/ATN1/NBEA/ADCY7/ESR1/PRKACB/AGO4/GRB2/PRKCE/PRKCD/INSR/RICTOR/PIP5K1B/ADCY2/FYN/KLB/MYD88/ERBB4/GRK2/GAB2/FGFR4/SNAI2/PIP4K2A/FGFR2/UBC/FGFR1/CDKN1B/FOXO6/FGF9/PRKAR2B/RHOG/PDGFRA/IRS2/NRG1/CD86/VAV1/IL1RL1/FGF17/SNAI1/PIK3AP1/LCK/CBX4/CDKN1A/CD28/FGF10/CD19/ICOS/CAMK4/PIK3CD/IER3/TRAT1/RAC2/HBEGF/JUN/AREG/EGR1/NR4A1
PID_PDGFRB_PATHWAY	PID_PDGFRB_PATHWAY	128	-0.465205	-1.48884	0.00637223	0.0472142	0.0382334	2843	tags=24%, list=18%, signal=20%	GRB2/PRKCE/JAK2/PRKCD/ABL1/STAT5B/RAP1A/ARPC1B/DOK1/FYN/CSK/PAK1/ARAP1/PTPRJ/PIK3R6/SRF/SIPA1/CYFIP2/PIK3CG/LYN/LCK/BLK/PIK3R5/PIK3CD/JUND/SLA/HCK/MYC/FGR/JUN/FOS
BIOCARTA_HIVNEF_PATHWAY	BIOCARTA_HIVNEF_PATHWAY	56	-0.517791	-1.48951	0.0256747	0.131763	0.1067	3950	tags=52%, list=25%, signal=39%	MAP2K7/RASA1/CASP9/DAXX/RELA/PAK2/NFKB1/TNFRSF1A/FAS/BIRC2/BAG4/MAP3K14/BCL2/PRKCD/CFLAR/TRAF1/CDK11A/MAP3K5/CASP8/ARHGDIB/APAF1/GSN/FASLG/ACTG1/LMNB1/TNF/NFKBIA/BIRC3/TNFRSF1B
WP_RANKLRANK_SIGNALING_PATHWAY	WP_RANKLRANK_SIGNALING_PATHWAY	52	-0.524444	-1.49296	0.025606	0.131696	0.106646	2640	tags=23%, list=17%, signal=19%	PAPSS2/SYK/TAB2/TRAF1/NFKB2/CTSK/GAB2/NFKBIA/LYN/SPI1/JUN/FOS
WP_PHOTODYNAMIC_THERAPYINDUCED_NFE2L2_NRF2_SURVIVAL_SIGNALING	WP_PHOTODYNAMIC_THERAPYINDUCED_NFE2L2_NRF2_SURVIVAL_SIGNALING	23	-0.617739	-1.49335	0.0383485	0.178985	0.144939	1484	tags=22%, list=9%, signal=20%	ABCC2/HMOX1/ABCC6/JUN/FOS
SA_B_CELL_RECEPTOR_COMPLEXES	SA_B_CELL_RECEPTOR_COMPLEXES	24	-0.616688	-1.49503	0.0349468	0.166383	0.134735	1066	tags=17%, list=7%, signal=16%	VAV1/LYN/JUN/FOS
REACTOME_TCR_SIGNALING	REACTOME_TCR_SIGNALING	113	-0.471998	-1.4957	0.00776775	0.0549771	0.0445197	1985	tags=25%, list=13%, signal=22%	PRKCQ/TAB2/RIPK2/CSK/PAK1/UBE2D1/UBC/PTPN22/PTPRJ/BCL10/CARD11/VASP/CD3D/CD4/NFKBIA/GRAP2/CD3G/LCK/ITK/CD3E/PAK3/ZAP70/LCP2/CD247/PTPRC/TRAT1/FYB1/WAS
PID_RAC1_PATHWAY	PID_RAC1_PATHWAY	53	-0.524412	-1.49659	0.0270155	0.136575	0.110596	2528	tags=21%, list=16%, signal=17%	PIP5K1B/ARPC1B/PAK1/CYBA/WASF1/CYFIP2/CYBB/PLCB2/NCF2/NCF1/JUN
REACTOME_ATTENUATION_PHASE	REACTOME_ATTENUATION_PHASE	24	-0.618865	-1.5003	0.0329355	0.15872	0.128529	3246	tags=46%, list=21%, signal=36%	PTGES3/HSP90AB1/SERPINH1/HSPA1L/CREBBP/DEDD2/HSP90AA1/DNAJB1/HSPA1B/HSPA1A/HSPA6
REACTOME_HSF1_ACTIVATION	REACTOME_HSF1_ACTIVATION	27	-0.597531	-1.50085	0.0254282	0.13139	0.106398	3246	tags=37%, list=21%, signal=29%	PTGES3/HSP90AB1/SERPINH1/HSPA1L/DEDD2/HSP90AA1/DNAJB1/HSPA1B/HSPA1A/HSPA6
PID_S1P_S1P2_PATHWAY	PID_S1P_S1P2_PATHWAY	24	-0.619172	-1.50105	0.0329355	0.15872	0.128529	27	tags=25%, list=0%, signal=25%	GNA14/GNA13/PAK1/S1PR2/JUN/FOS
BIOCARTA_EICOSANOID_PATHWAY	BIOCARTA_EICOSANOID_PATHWAY	22	-0.629387	-1.50252	0.0334387	0.160168	0.129702	1724	tags=41%, list=11%, signal=36%	TBXA2R/CYSLTR1/HPGDS/ALOX5/TBXAS1/PTGER4/PTGER2/ALOX5AP/PTGS2
WP_IMATINIB_AND_CHRONIC_MYELOID_LEUKEMIA	WP_IMATINIB_AND_CHRONIC_MYELOID_LEUKEMIA	19	-0.639259	-1.50275	0.0415282	0.191191	0.154824	4045	tags=68%, list=26%, signal=51%	SPRED2/PDGFRB/ABCG2/FOXO3/ABL1/GAB2/CDKN1B/LYL1/PDGFRA/CSF1R/PIM1/PIM2/MYC
WP_OVARIAN_INFERTILITY	WP_OVARIAN_INFERTILITY	25	-0.611817	-1.50304	0.0281745	0.140635	0.113884	951	tags=28%, list=6%, signal=26%	CDKN1B/CCND2/CYP19A1/CEBPB/PTGER2/LHCGR/EGR1
NABA_SECRETED_FACTORS	NABA_SECRETED_FACTORS	211	-0.447053	-1.50505	0.00183227	0.0184864	0.01497	1673	tags=29%, list=11%, signal=27%	CXCL14/WFIKKN1/BMP3/FSTL1/FGF9/WNT6/TNFSF8/FGF12/CRLF3/SFRP5/CXCL6/CSF1/FASLG/MEGF9/NRG1/XCL1/WNT11/EBI3/TNF/TNFSF15/FGF17/BRINP3/FGF13/TNFSF9/BMP2/WFIKKN2/XCL2/PDGFD/GDF7/CCL5/TNFSF13B/IL24/CXCL5/FGF10/GDF6/CCL24/VEGFA/TNFSF14/LTB/CLCF1/PF4/CXCL3/CCL2/PPBP/WNT10B/S100A12/CXCL1/CCL8/CCL4L2/WIF1/GDF15/CCL4/LIF/IL10/HBEGF/CCL3/IL1B/CXCL2/AREG/IL6/CXCL8/OSM
REACTOME_CTLA4_INHIBITORY_SIGNALING	REACTOME_CTLA4_INHIBITORY_SIGNALING	20	-0.635401	-1.50538	0.041876	0.192047	0.155516	1081	tags=25%, list=7%, signal=23%	FYN/CD86/LYN/LCK/CTLA4
PID_AR_NONGENOMIC_PATHWAY	PID_AR_NONGENOMIC_PATHWAY	30	-0.588692	-1.50734	0.0273135	0.137495	0.111342	1703	tags=13%, list=11%, signal=12%	AR/GNG2/PLCB2/FOS
WP_INSULIN_SIGNALING	WP_INSULIN_SIGNALING	154	-0.462057	-1.50818	0.00702335	0.0509246	0.041238	3241	tags=23%, list=21%, signal=18%	FOXO3/MAP3K14/MAP3K4/CBL/RHOQ/PTEN/SLC2A1/GRB2/XBP1/PRKCD/PRKCQ/INSR/RPS6KA1/STXBP2/LIPE/MAP3K5/CBLB/EHD1/ARHGAP33/SHC2/MAP3K12/IRS2/SH2B2/SRF/MAP4K1/PIK3CG/SOCS1/PIK3CD/MAP3K8/RAC2/PRKCB/SOCS3/JUN/FOS/EGR1
PID_ENDOTHELIN_PATHWAY	PID_ENDOTHELIN_PATHWAY	61	-0.519746	-1.5088	0.0156809	0.0941254	0.0762213	641	tags=26%, list=4%, signal=25%	ADCY7/PRKCE/JAK2/PRKCD/PRKCQ/GNA14/ADCY2/PTK2B/CYSLTR1/COL1A2/EDN3/PLCB2/PRKCB/JUN/FOS/EDN2
WP_CANCER_IMMUNOTHERAPY_BY_CTLA4_BLOCKADE	WP_CANCER_IMMUNOTHERAPY_BY_CTLA4_BLOCKADE	12	-0.718185	-1.51119	0.0438596	0.198457	0.160707	1081	tags=42%, list=7%, signal=39%	CD86/PTPN6/CD28/CTLA4/PIK3CD
PID_S1P_S1P1_PATHWAY	PID_S1P_S1P1_PATHWAY	21	-0.637245	-1.51162	0.0329282	0.15872	0.128529	391	tags=14%, list=2%, signal=14%	PLCB2/VEGFA/PTGS2
PID_AR_TF_PATHWAY	PID_AR_TF_PATHWAY	48	-0.542779	-1.51311	0.0342895	0.163583	0.132467	2849	tags=23%, list=18%, signal=19%	NCOA2/REL/CREBBP/NCOA1/DNAJA1/SIRT1/HSP90AA1/AR/GATA2/JUN/EGR1
WP_INTRACELLULAR_TRAFFICKING_PROTEINS_INVOLVED_IN_CMT_NEUROPATHY	WP_INTRACELLULAR_TRAFFICKING_PROTEINS_INVOLVED_IN_CMT_NEUROPATHY	25	-0.617729	-1.51756	0.0251826	0.130939	0.106032	2193	tags=24%, list=14%, signal=21%	NDRG1/RAB3A/PMP22/MPZ/LITAF/EGR2
WP_MET_IN_TYPE_1_PAPILLARY_RENAL_CELL_CARCINOMA	WP_MET_IN_TYPE_1_PAPILLARY_RENAL_CELL_CARCINOMA	54	-0.530273	-1.51844	0.0245895	0.129272	0.104683	602	tags=39%, list=4%, signal=38%	SOS1/PAK2/RAF1/PIK3CA/PIK3R1/PAK4/HGF/BRAF/CRKL/RPL11/CBL/GRB2/TFE3/RAP1A/PAK1/CDKN1A/JAK3/PAK3/PIK3CD/C8orf34/JUN
REACTOME_FLT3_SIGNALING	REACTOME_FLT3_SIGNALING	37	-0.572129	-1.51861	0.0234368	0.125203	0.101388	3618	tags=57%, list=23%, signal=44%	FLT3/STAT5A/BCL2L11/SH2B3/FOXO3/UBA52/CBL/GRB2/SYK/STAT5B/FYN/CSK/GAB2/UBC/CDKN1B/PTPRJ/SLA2/GRAP2/LCK/SLA/HCK
REACTOME_SIGNALING_BY_RECEPTOR_TYROSINE_KINASES	REACTOME_SIGNALING_BY_RECEPTOR_TYROSINE_KINASES	475	-0.419655	-1.51864	6.50491e-05	0.00142807	0.00115643	2622	tags=23%, list=17%, signal=20%	WWP1/PRKCD/PXN/NAB2/INSR/TAB2/RICTOR/STAT5B/IGF2/RAP1A/FRS3/PTK2B/WASF3/FYN/DNM1/PTN/CSK/RPS6KA1/FGFBP1/KLB/PDGFC/ERBB4/ADAP1/CMA1/CXCL12/PTPRS/NTRK2/GAB2/PAK1/FGFR4/TEC/FES/TCIRG1/HSP90AA1/SPRY2/COL9A3/FGFR2/UBC/FGFR1/CYBA/WASF1/PTPRJ/FGF9/SHC2/COL6A2/AXL/SH3KBP1/COL1A2/ID2/LYL1/PTPRO/PDGFRA/ACTG1/NCKAP1L/FLRT3/IRS2/MATK/CD274/NRG1/SH2B2/SRF/VAV1/ACTB/DUSP6/CYFIP2/PTPN6/THBS1/FGF17/PLG/SPRY1/LYN…
KEGG_CELL_ADHESION_MOLECULES_CAMS	KEGG_CELL_ADHESION_MOLECULES_CAMS	118	-0.478498	-1.51955	0.00288116	0.0258759	0.0209539	2289	tags=38%, list=15%, signal=33%	HLA-C/CNTN1/CDH2/PDCD1LG2/PDCD1/NLGN3/NEGR1/NCAM1/NCAM2/CLDN23/ITGB7/CD34/CD8A/MPZ/NLGN1/CD2/CD4/NRXN2/CD274/CD86/SELE/CLDN19/CD226/CD6/CD8B/SIGLEC1/CLDN11/CD22/SPN/CLDN3/ITGA4/CDH4/CD28/ITGB2/CD40LG/ICOS/CTLA4/ITGAM/ITGAL/PTPRC/SELPLG/CADM3/ICAM3/CLDN4/SELL
BIOCARTA_GH_PATHWAY	BIOCARTA_GH_PATHWAY	25	-0.618763	-1.5201	0.0241902	0.128024	0.103672	3593	tags=72%, list=23%, signal=56%	PRKCA/SOS1/RAF1/PIK3CA/PIK3R1/IRS1/STAT5A/GRB2/JAK2/INSR/STAT5B/RPS6KA1/GHR/SRF/PTPN6/PIK3CG/SOCS1/PRKCB
BIOCARTA_ATM_PATHWAY	BIOCARTA_ATM_PATHWAY	19	-0.646655	-1.52014	0.0402089	0.185839	0.150489	2910	tags=32%, list=18%, signal=26%	ATM/ABL1/CHEK2/NFKBIA/CDKN1A/JUN
PID_HIV_NEF_PATHWAY	PID_HIV_NEF_PATHWAY	35	-0.581297	-1.52347	0.0208329	0.114284	0.0925451	5425	tags=57%, list=34%, signal=38%	MAP2K7/CASP9/DAXX/RELA/NFKB1/TNFRSF1A/FAS/BAG4/MAP3K14/BCL2/CFLAR/TRAF1/MAP3K5/CASP8/APAF1/FASLG/TNF/NFKBIA/BIRC3/CD247
REACTOME_REGULATION_OF_IFNA_IFNB_SIGNALING	REACTOME_REGULATION_OF_IFNA_IFNB_SIGNALING	12	-0.72473	-1.52496	0.0438596	0.198457	0.160707	1012	tags=50%, list=6%, signal=47%	TYK2/IFNAR1/IFNAR2/PTPN6/SOCS1/SOCS3
WP_2586_ARYL_HYDROCARBON_RECEPTOR_PATHWAY	WP_2586_ARYL_HYDROCARBON_RECEPTOR_PATHWAY	41	-0.563503	-1.52516	0.0193479	0.106932	0.0865921	1799	tags=27%, list=11%, signal=24%	HSP90AA1/CDKN1B/HPGDS/TNF/KLF6/CDKN1A/CYP1B1/NCOA7/VEGFA/MYC/PTGS2
REACTOME_ERYTHROPOIETIN_ACTIVATES_PHOSPHOINOSITIDE_3_KINASE_PI3K	REACTOME_ERYTHROPOIETIN_ACTIVATES_PHOSPHOINOSITIDE_3_KINASE_PI3K	11	-0.747232	-1.52558	0.0268491	0.136228	0.110316	2744	tags=64%, list=17%, signal=53%	JAK2/EPOR/IRS2/PIK3CG/LYN/PIK3R5/PIK3CD
PID_RXR_VDR_PATHWAY	PID_RXR_VDR_PATHWAY	25	-0.621322	-1.52639	0.0234459	0.125203	0.101388	2996	tags=40%, list=19%, signal=32%	THRB/BCL2/NR1H3/TGFB1/RARG/NCOA1/RARA/TNF/RARB/NR4A1
WP_THYROID_STIMULATING_HORMONE_TSH_SIGNALING_PATHWAY	WP_THYROID_STIMULATING_HORMONE_TSH_SIGNALING_PATHWAY	62	-0.524822	-1.52788	0.0128534	0.0814848	0.0659852	2429	tags=19%, list=15%, signal=16%	RAP1A/ADCY2/RPS6KA1/GNA13/PDE4D/CDKN1B/PLD1/GNG2/MYC/JUN/FOS/EGR1
REACTOME_SIGNALING_BY_ERYTHROPOIETIN	REACTOME_SIGNALING_BY_ERYTHROPOIETIN	24	-0.630699	-1.52899	0.0263988	0.134606	0.109002	3824	tags=54%, list=24%, signal=41%	CRKL/STAT5A/PLCG2/GRB2/JAK2/STAT5B/EPOR/IRS2/VAV1/PIK3CG/LYN/PIK3R5/PIK3CD
WP_PRION_DISEASE_PATHWAY	WP_PRION_DISEASE_PATHWAY	32	-0.589745	-1.52917	0.024448	0.128814	0.104311	4995	tags=62%, list=32%, signal=43%	CREB1/MEF2C/CHD2/NFKB1/HSPA5/RAD21/EP300/SMC3/HSP90B1/BCL2/FYN/PRNP/BCL11A/NCAM1/FGFR1/EBF1/POU2F2/PAX5/IRF4/SPI1
REACTOME_RUNX1_REGULATES_GENES_INVOLVED_IN_MEGAKARYOCYTE_DIFFERENTIATION_AND_PLATELET_FUNCTION	REACTOME_RUNX1_REGULATES_GENES_INVOLVED_IN_MEGAKARYOCYTE_DIFFERENTIATION_AND_PLATELET_FUNCTION	51	-0.53779	-1.53031	0.0229537	0.123976	0.100394	2929	tags=27%, list=19%, signal=22%	ZFPM1/AGO4/PRKCQ/H2BC21/H2AX/H3-3B/H3C10/H2AC6/H2BC4/THBS1/ITGA2B/PF4/NFE2/NR4A3
WP_REGULATION_OF_APOPTOSIS_BY_PARATHYROID_HORMONERELATED_PROTEIN	WP_REGULATION_OF_APOPTOSIS_BY_PARATHYROID_HORMONERELATED_PROTEIN	23	-0.63349	-1.53142	0.0251451	0.130939	0.106032	907	tags=26%, list=6%, signal=25%	PIK3CG/PTHLH/MCL1/ADAMTSL4-AS1/MYC/BCL2A1
WP_OVERVIEW_OF_NANOPARTICLE_EFFECTS	WP_OVERVIEW_OF_NANOPARTICLE_EFFECTS	17	-0.669058	-1.53154	0.0420168	0.19232	0.155738	337	tags=35%, list=2%, signal=35%	HMOX1/TNF/PIK3CD/PTGS2/IL6/CXCL8
KEGG_VEGF_SIGNALING_PATHWAY	KEGG_VEGF_SIGNALING_PATHWAY	64	-0.524849	-1.53165	0.0109701	0.0714565	0.0578644	907	tags=16%, list=6%, signal=15%	PIK3CG/SH2D2A/PLA2G2A/PLA2G5/PIK3R5/PIK3CD/VEGFA/RAC2/PRKCB/PTGS2
REACTOME_THE_ROLE_OF_NEF_IN_HIV_1_REPLICATION_AND_DISEASE_PATHOGENESIS	REACTOME_THE_ROLE_OF_NEF_IN_HIV_1_REPLICATION_AND_DISEASE_PATHOGENESIS	28	-0.608745	-1.53237	0.029282	0.144943	0.117372	1229	tags=46%, list=8%, signal=43%	PACS1/B2M/AP2A2/HLA-A/AP1M1/FYN/CD4/CD8B/LCK/DOCK2/CD28/CD247/HCK
WP_NONALCOHOLIC_FATTY_LIVER_DISEASE	WP_NONALCOHOLIC_FATTY_LIVER_DISEASE	138	-0.472427	-1.53338	0.00239464	0.0225058	0.0182248	1225	tags=10%, list=8%, signal=9%	FASLG/IRS2/TNF/IL6R/LEPR/DDIT3/PIK3CD/CCL2/MLXIPL/SOCS3/JUN/IL1B/IL6/CXCL8
REACTOME_NUCLEOTIDE_BINDING_DOMAIN_LEUCINE_RICH_REPEAT_CONTAINING_RECEPTOR_NLR_SIGNALING_PATHWAYS	REACTOME_NUCLEOTIDE_BINDING_DOMAIN_LEUCINE_RICH_REPEAT_CONTAINING_RECEPTOR_NLR_SIGNALING_PATHWAYS	56	-0.533092	-1.53353	0.0155362	0.0937311	0.075902	3140	tags=38%, list=20%, signal=30%	UBA52/HSP90AB1/BCL2/TXNIP/TAB2/CARD9/RIPK2/NFKB2/CASP4/CASP8/UBC/CASP1/HMOX1/BIRC3/AIM2/NOD2/PSTPIP1/TNFAIP3/NLRP3/NLRC4/MEFV
BIOCARTA_MONOCYTE_PATHWAY	BIOCARTA_MONOCYTE_PATHWAY	11	-0.751789	-1.53488	0.023109	0.124244	0.100611	1075	tags=55%, list=7%, signal=51%	SELE/ITGA4/ITGB2/ITGAM/ITGAL/SELL
PID_P38_ALPHA_BETA_DOWNSTREAM_PATHWAY	PID_P38_ALPHA_BETA_DOWNSTREAM_PATHWAY	38	-0.578677	-1.53606	0.0154977	0.0937311	0.075902	740	tags=11%, list=5%, signal=10%	DDIT3/CEBPB/JUN/PTGS2
PID_HDAC_CLASSII_PATHWAY	PID_HDAC_CLASSII_PATHWAY	33	-0.589914	-1.54019	0.0238838	0.12697	0.102818	4137	tags=48%, list=26%, signal=36%	NCOR2/XPO1/NR3C1/HDAC10/HDAC4/ESR1/BCOR/TUBB2A/GRK2/HSP90AA1/BCL6/HDAC9/SRF/GATA2/GNG2/CAMK4
BIOCARTA_ASBCELL_PATHWAY	BIOCARTA_ASBCELL_PATHWAY	10	-0.768477	-1.54059	0.0240825	0.127739	0.103441	1229	tags=50%, list=8%, signal=46%	CD4/FASLG/CD28/CD40LG/IL10
REACTOME_G_PROTEIN_BETA_GAMMA_SIGNALLING	REACTOME_G_PROTEIN_BETA_GAMMA_SIGNALLING	27	-0.613574	-1.54114	0.0185474	0.103717	0.0839882	3214	tags=44%, list=20%, signal=35%	GNB2/GNGT2/GNB3/GNG7/PAK1/ARHGEF6/PIK3R6/GNG2/PIK3CG/BTK/PIK3R5/PLCB2
WP_HEPATOCYTE_GROWTH_FACTOR_RECEPTOR_SIGNALING	WP_HEPATOCYTE_GROWTH_FACTOR_RECEPTOR_SIGNALING	34	-0.592143	-1.54334	0.0246484	0.129295	0.104701	3038	tags=26%, list=19%, signal=21%	PTEN/GRB2/PXN/RAP1A/PTK2B/PAK1/MAP4K1/JUN/FOS
WP_EPO_RECEPTOR_SIGNALING	WP_EPO_RECEPTOR_SIGNALING	25	-0.62993	-1.54753	0.0199725	0.109872	0.0889725	3593	tags=48%, list=23%, signal=37%	IRS1/STAT5A/GRB2/JAK2/STAT5B/EPOR/CISH/PDK1/IRS2/PIK3CG/SOCS1/PTPRC
WP_IL1_AND_MEGAKARYOCYTES_IN_OBESITY	WP_IL1_AND_MEGAKARYOCYTES_IN_OBESITY	22	-0.648492	-1.54813	0.0229872	0.123976	0.100394	865	tags=32%, list=5%, signal=30%	TLR1/TLR2/NLRP3/CCL2/CCR3/HBEGF/IL1B
WP_NUCLEAR_RECEPTORS	WP_NUCLEAR_RECEPTORS	31	-0.602054	-1.54851	0.0259646	0.132677	0.10744	3155	tags=35%, list=20%, signal=28%	THRA/ROR1/THRB/ESR1/NR1H3/RARG/AR/RARA/RARB/NR4A2/NR4A1
WP_GPCRS_CLASS_B_SECRETINLIKE	WP_GPCRS_CLASS_B_SECRETINLIKE	17	-0.676611	-1.54883	0.024264	0.128129	0.103757	1052	tags=35%, list=7%, signal=33%	PTH1R/ADGRE5/ADGRG2/ADGRE2/ADGRE1/PTH2R
KEGG_ERBB_SIGNALING_PATHWAY	KEGG_ERBB_SIGNALING_PATHWAY	82	-0.509786	-1.54917	0.00538434	0.0414489	0.0335647	2163	tags=22%, list=14%, signal=19%	ABL1/STAT5B/ERBB4/PAK1/CBLB/CDKN1B/SHC2/NRG1/PIK3CG/CDKN1A/PAK3/PIK3R5/PIK3CD/MYC/PRKCB/HBEGF/JUN/AREG
WP_OXIDATIVE_STRESS_RESPONSE	WP_OXIDATIVE_STRESS_RESPONSE	28	-0.616251	-1.55127	0.0228941	0.123976	0.100394	1482	tags=36%, list=9%, signal=32%	NFE2L2/TXNRD1/CAT/SOD3/HMOX1/CYBB/GPX3/NOX5/JUNB/FOS
REACTOME_NOTCH2_INTRACELLULAR_DOMAIN_REGULATES_TRANSCRIPTION	REACTOME_NOTCH2_INTRACELLULAR_DOMAIN_REGULATES_TRANSCRIPTION	12	-0.738105	-1.5531	0.0118184	0.0757333	0.0613277	2602	tags=58%, list=16%, signal=49%	NOTCH2/MAML2/RBPJ/HES5/HES1/GZMB/FCER2
WP_DNA_DAMAGE_RESPONSE_ONLY_ATM_DEPENDENT	WP_DNA_DAMAGE_RESPONSE_ONLY_ATM_DEPENDENT	106	-0.49589	-1.55317	0.00544634	0.0416557	0.0337322	3241	tags=35%, list=21%, signal=28%	FOXO3/APC/MAP3K4/PTEN/BCL2/ATM/GRB2/WNT5B/CCNG2/WNT2/BBC3/SMAD3/INSR/TGFB1/ABL1/NFKB2/CAT/WNT2B/CDKN1B/BCL6/PDK1/WNT6/FASLG/WNT11/CCND2/TCF7/PIK3CG/FRAT1/CDKN1A/PIK3R5/PIK3CD/RAC2/MYC/WNT10B/PMAIP1/FOSL1/JUN
WP_BRAINDERIVED_NEUROTROPHIC_FACTOR_BDNF_SIGNALING_PATHWAY	WP_BRAINDERIVED_NEUROTROPHIC_FACTOR_BDNF_SIGNALING_PATHWAY	138	-0.478785	-1.55402	0.00158291	0.0166066	0.0134477	2843	tags=25%, list=18%, signal=20%	GRB2/NGF/JAK2/PRKCD/NFATC4/STAT5B/RAP1A/FRS3/MARCKS/PTK2B/FYN/CNR1/RPS6KA1/CDH2/NTRK2/NCAM1/RAB3A/SIRPA/SHC2/DOK5/RHOG/IRS2/SH2B2/NFKBIA/BMP2/KCNA3/ALPL/CAMK4/NCF2/NCF1/JUN/FOS/EGR1/EGR2
REACTOME_TNFS_BIND_THEIR_PHYSIOLOGICAL_RECEPTORS	REACTOME_TNFS_BIND_THEIR_PHYSIOLOGICAL_RECEPTORS	25	-0.63296	-1.55498	0.0182358	0.102627	0.0831062	1857	tags=64%, list=12%, signal=57%	EDAR/TNFRSF25/TNFRSF14/EDARADD/TNFSF4/CD27/TNFSF8/TNFRSF8/FASLG/TNFSF15/TNFSF9/TNFRSF1B/TNFSF13B/TNFRSF17/TNFSF14/TNFRSF13B
WP_PROSTAGLANDIN_AND_LEUKOTRIENE_METABOLISM_IN_SENESCENCE	WP_PROSTAGLANDIN_AND_LEUKOTRIENE_METABOLISM_IN_SENESCENCE	31	-0.604728	-1.55539	0.0249755	0.130434	0.105623	2233	tags=39%, list=14%, signal=33%	IGFBP5/SIRT1/ALOX15/CYSLTR1/PTGDS/ALOX5/TBXAS1/PTGER4/PTGER2/CDKN1A/ALOX5AP/PTGS2
WP_NONGENOMIC_ACTIONS_OF_125_DIHYDROXYVITAMIN_D3	WP_NONGENOMIC_ACTIONS_OF_125_DIHYDROXYVITAMIN_D3	71	-0.522695	-1.55691	0.0101817	0.0672449	0.0544539	1099	tags=18%, list=7%, signal=17%	TNF/TLR4/NOD2/TLR2/CD40LG/PLCB2/CCL2/PRKCB/TLR8/CAMP/JUN/IL6/CXCL8
WP_DEVELOPMENT_OF_PULMONARY_DENDRITIC_CELLS_AND_MACROPHAGE_SUBSETS	WP_DEVELOPMENT_OF_PULMONARY_DENDRITIC_CELLS_AND_MACROPHAGE_SUBSETS	11	-0.763016	-1.5578	0.0169645	0.0973917	0.0788663	1336	tags=64%, list=8%, signal=58%	IRF8/CSF1/ID2/RUNX2/IRF4/IKZF1/SPI1
REACTOME_CD28_DEPENDENT_VAV1_PATHWAY	REACTOME_CD28_DEPENDENT_VAV1_PATHWAY	11	-0.763533	-1.55886	0.0169645	0.0973917	0.0788663	2843	tags=73%, list=18%, signal=60%	GRB2/FYN/PAK1/CD86/VAV1/LCK/PAK3/CD28
BIOCARTA_CARDIACEGF_PATHWAY	BIOCARTA_CARDIACEGF_PATHWAY	17	-0.681106	-1.55912	0.0225039	0.122465	0.0991704	227	tags=24%, list=1%, signal=23%	MYC/PRKCB/JUN/FOS
WP_MYOMETRIAL_RELAXATION_AND_CONTRACTION_PATHWAYS	WP_MYOMETRIAL_RELAXATION_AND_CONTRACTION_PATHWAYS	133	-0.48532	-1.56091	0.00175426	0.0180059	0.0145809	2072	tags=27%, list=13%, signal=24%	PDE4D/RGS10/GNG7/ETS2/GRK6/ACKR3/RYR1/LPAR1/GRK5/IGFBP6/IGFBP3/CNN2/SLC8A1/PRKAR2B/ACTG1/ACTB/RGS14/PDE4B/GNG2/ADM/RGS19/NOS1/ARRB2/RGS9/MYL4/RGS16/MAFF/PRKCB/RGS18/RGS2/JUN/IL1B/RGS1/IL6/FOS/ATF3
REACTOME_ACTIVATION_OF_ANTERIOR_HOX_GENES_IN_HINDBRAIN_DEVELOPMENT_DURING_EARLY_EMBRYOGENESIS	REACTOME_ACTIVATION_OF_ANTERIOR_HOX_GENES_IN_HINDBRAIN_DEVELOPMENT_DURING_EARLY_EMBRYOGENESIS	67	-0.531531	-1.56162	0.0110554	0.0718148	0.0581546	2652	tags=21%, list=17%, signal=17%	CREBBP/H2BC21/PAGR1/RARG/H2AX/H3-3B/H3C10/RARA/H2AC6/H2BC4/MAFB/RARB/JUN/EGR2
WP_STING_PATHWAY_IN_KAWASAKILIKE_DISEASE_AND_COVID19	WP_STING_PATHWAY_IN_KAWASAKILIKE_DISEASE_AND_COVID19	20	-0.660058	-1.5638	0.0231803	0.124345	0.100693	1168	tags=40%, list=7%, signal=37%	GSDMD/REL/NFKBIE/CGAS/NFKBIA/NLRP3/FCGR2A/IL1B
REACTOME_INTERLEUKIN_2_SIGNALING	REACTOME_INTERLEUKIN_2_SIGNALING	11	-0.766143	-1.56419	0.0166973	0.0971611	0.0786796	2575	tags=73%, list=16%, signal=61%	SYK/STAT5B/PTK2B/IL2RB/LCK/IL2RA/IL2RG/JAK3
REACTOME_CD28_CO_STIMULATION	REACTOME_CD28_CO_STIMULATION	31	-0.608261	-1.56448	0.023007	0.123976	0.100394	3428	tags=45%, list=22%, signal=35%	PRR5/MAP3K14/GRB2/RICTOR/FYN/PAK1/CD86/VAV1/LYN/GRAP2/LCK/PAK3/CD28/MAP3K8
BIOCARTA_PCAF_PATHWAY	BIOCARTA_PCAF_PATHWAY	13	-0.727628	-1.56532	0.0178228	0.101538	0.0822236	2652	tags=54%, list=17%, signal=45%	CREBBP/IRF5/IRF2/IRF7/IRF1/IRF4/JUN
WP_SELENIUM_MICRONUTRIENT_NETWORK	WP_SELENIUM_MICRONUTRIENT_NETWORK	68	-0.530768	-1.56619	0.00789301	0.0555322	0.0449691	1482	tags=35%, list=9%, signal=32%	KMO/INSR/TXNRD1/NFKB2/SELENOK/CAT/DIO3/SOD3/SELENOP/HBA1/TNF/ALOX5/GGT1/PLG/MSRB1/CBS/MPO/GPX3/ALOX5AP/HBB/CCL2/IL1B/PTGS2/IL6
KEGG_ENDOCYTOSIS	KEGG_ENDOCYTOSIS	174	-0.470776	-1.5662	0.00147675	0.0156311	0.0126579	2622	tags=22%, list=17%, signal=19%	WWP1/CCR5/GRK3/PIP5K1B/DNM1/HLA-C/ERBB4/GRK2/GRK6/FGFR4/DAB2/CBLB/EHD1/ADRB2/FGFR2/ARAP1/GRK5/SMURF2/PLD1/SH3KBP1/CHMP1B/RAB11FIP1/PARD6B/PDGFRA/IQSEC3/CSF1R/IL2RB/ARRB2/ACAP1/IL2RA/AGAP2/IL2RG/SMAP2/HSPA1B/HSPA1A/HSPA6/CXCR2/CXCR4/CXCR1
REACTOME_TRANSCRIPTIONAL_REGULATION_OF_GRANULOPOIESIS	REACTOME_TRANSCRIPTIONAL_REGULATION_OF_GRANULOPOIESIS	44	-0.567874	-1.56639	0.0138974	0.0862584	0.0698507	2183	tags=36%, list=14%, signal=31%	H2BC21/H2AX/H3-3B/MYB/H3C10/RARA/H2AC6/H2BC4/GATA2/IL6R/CEBPB/CDKN1A/GFI1/SPI1/MYC/CSF3R
WP_TNFRELATED_WEAK_INDUCER_OF_APOPTOSIS_TWEAK_SIGNALING_PATHWAY	WP_TNFRELATED_WEAK_INDUCER_OF_APOPTOSIS_TWEAK_SIGNALING_PATHWAY	42	-0.574311	-1.5683	0.016283	0.0959361	0.0776876	1099	tags=17%, list=7%, signal=16%	TNF/NFKBIA/BIRC3/CCL5/CCL2/JUN/IL6
BIOCARTA_COMP_PATHWAY	BIOCARTA_COMP_PATHWAY	16	-0.691001	-1.56848	0.029465	0.145242	0.117615	1645	tags=69%, list=10%, signal=62%	C2/C4A/C1S/C1QC/C1R/C1QA/C1QB/C3/C6/C7/CFD
PID_RHOA_PATHWAY	PID_RHOA_PATHWAY	42	-0.574799	-1.56963	0.0160382	0.0953045	0.0771761	27	tags=14%, list=0%, signal=14%	CDKN1B/PLD1/SRF/JUN/FOS/CCN1
PID_EPO_PATHWAY	PID_EPO_PATHWAY	32	-0.605497	-1.57001	0.0149608	0.0911879	0.0738426	3866	tags=56%, list=25%, signal=43%	MAPK14/CRKL/STAT5A/SH2B3/PLCG2/CBL/BCL2/GRB2/JAK2/STAT5B/RAP1A/EPOR/TEC/IRS2/PTPN6/LYN/BTK/SOCS3
REACTOME_PURINERGIC_SIGNALING_IN_LEISHMANIASIS_INFECTION	REACTOME_PURINERGIC_SIGNALING_IN_LEISHMANIASIS_INFECTION	25	-0.639167	-1.57022	0.0162509	0.0959361	0.0776876	3023	tags=60%, list=19%, signal=49%	P2RX4/HSP90AB1/GSDMD/TXNIP/NFKB2/CTSG/CASP1/C3AR1/HMOX1/NT5E/C3/PSTPIP1/NLRP3/MEFV/IL1B
REACTOME_CONSTITUTIVE_SIGNALING_BY_AKT1_E17K_IN_CANCER	REACTOME_CONSTITUTIVE_SIGNALING_BY_AKT1_E17K_IN_CANCER	26	-0.63191	-1.57132	0.0167194	0.0971611	0.0786796	1706	tags=15%, list=11%, signal=14%	CDKN1B/FOXO6/CDKN1A/NR4A1
WP_IL7_SIGNALING_PATHWAY	WP_IL7_SIGNALING_PATHWAY	24	-0.648669	-1.57256	0.0153861	0.0935397	0.075747	2504	tags=38%, list=16%, signal=32%	STAT5B/PTK2B/FYN/CDKN1B/IL2RA/IL2RG/JAK3/IL7R/MYC
PID_ERBB2_ERBB3_PATHWAY	PID_ERBB2_ERBB3_PATHWAY	42	-0.576056	-1.57306	0.0143242	0.0882147	0.071435	1174	tags=12%, list=7%, signal=11%	CHRNE/NRG1/PIK3CD/JUN/FOS
REACTOME_INTERLEUKIN_RECEPTOR_SHC_SIGNALING	REACTOME_INTERLEUKIN_RECEPTOR_SHC_SIGNALING	22	-0.659397	-1.57417	0.0181612	0.102524	0.0830226	2000	tags=55%, list=13%, signal=48%	GRB2/JAK2/GAB2/CSF2RA/PTPN6/IL2RB/IL5RA/IL2RA/CSF2RB/IL2RG/JAK3/PIK3CD
WP_EBSTEINBARR_VIRUS_LMP1_SIGNALING	WP_EBSTEINBARR_VIRUS_LMP1_SIGNALING	21	-0.664147	-1.57544	0.0168912	0.0973917	0.0788663	2408	tags=33%, list=15%, signal=28%	TRAF1/NFKB2/HSP90AA1/TNF/NFKBIA/CCL5/CXCL8
REACTOME_MAPK_FAMILY_SIGNALING_CASCADES	REACTOME_MAPK_FAMILY_SIGNALING_CASCADES	289	-0.455013	-1.57598	7.76904e-05	0.0016595	0.00134383	2485	tags=22%, list=16%, signal=19%	RASA2/DUSP10/RAP1A/FRS3/FYN/CSK/KLB/GFRA1/ERBB4/PSPN/GFRA2/PAK1/FGFR4/RASA3/RASGRP1/RGL1/NCAM1/IL17RD/DUSP9/FGFR2/UBC/FGFR1/PTPN7/CSF2RA/CDC14A/FGF9/SHC2/PRKG2/RASGEF1A/PDGFRA/ACTG1/IRS2/NRG1/ACTB/DUSP6/FGF17/KSR2/IL6R/RASAL3/IL2RB/IL5RA/MMP10/ARRB2/IL2RA/CSF2RB/IL2RG/JAK3/PAK3/FGF10/ITGA2B/DUSP4/DUSP8/DNAJB1/APBB1IP/MYC/RASGRP4/HBEGF/DUSP1/JUN/DUSP2/AREG/DUSP5/IL6
PID_ANTHRAX_PATHWAY	PID_ANTHRAX_PATHWAY	17	-0.689192	-1.57763	0.0189838	0.105411	0.0853605	1466	tags=24%, list=9%, signal=21%	CASP1/ANTXR2/TNF/IL1B
WP_CIRCADIAN_RHYTHM_GENES	WP_CIRCADIAN_RHYTHM_GENES	156	-0.480472	-1.57814	0.00185077	0.0185155	0.0149936	1321	tags=14%, list=8%, signal=13%	ID2/PRKG2/NLGN1/PTGDS/OPRL1/UTS2/PER1/MAGEL2/NFIL3/NAMPT/BHLHE40/RORB/JUND/ID3/PRF1/CLDN4/SIK1/PROK2/JUN/IL6/EGR1/EGR3
REACTOME_AKT_PHOSPHORYLATES_TARGETS_IN_THE_NUCLEUS	REACTOME_AKT_PHOSPHORYLATES_TARGETS_IN_THE_NUCLEUS	10	-0.787379	-1.57848	0.0168175	0.0973917	0.0788663	5	tags=20%, list=0%, signal=20%	FOXO6/NR4A1
REACTOME_NICOTINATE_METABOLISM	REACTOME_NICOTINATE_METABOLISM	28	-0.627566	-1.57975	0.0189764	0.105411	0.0853605	1917	tags=32%, list=12%, signal=28%	PARP10/SLC5A8/NADK/NT5E/PARP8/QPRT/BST1/NAMPT/PTGS2
WP_2Q13_COPY_NUMBER_VARIATION_SYNDROME	WP_2Q13_COPY_NUMBER_VARIATION_SYNDROME	48	-0.566712	-1.57983	0.0180149	0.101941	0.0825506	733	tags=17%, list=5%, signal=16%	GATA3/CSF1/TULP1/SLC20A1/SOCS1/SOCS3/IL1B/IL6
WP_LEPTININSULIN_SIGNALING_OVERLAP	WP_LEPTININSULIN_SIGNALING_OVERLAP	15	-0.708006	-1.5808	0.0210307	0.114893	0.0930389	1173	tags=47%, list=7%, signal=43%	JAK2/INSR/IRS2/PIK3CG/LEPR/SOCS1/SOCS3
BIOCARTA_MET_PATHWAY	BIOCARTA_MET_PATHWAY	32	-0.610213	-1.58224	0.0127715	0.0811828	0.0657406	3038	tags=28%, list=19%, signal=23%	PTEN/GRB2/RAP1A/PTK2B/PAK1/MAP4K1/PIK3CG/JUN/FOS
REACTOME_HEME_SIGNALING	REACTOME_HEME_SIGNALING	44	-0.574293	-1.58409	0.0124473	0.0794764	0.0643588	4307	tags=57%, list=27%, signal=41%	TGS1/EP300/XPO1/ATF2/HELZ2/NRIP1/PPARGC1A/CRTC2/TBL1X/MEF2D/SLC46A1/NCOA2/SMARCD3/NFE2L2/CREBBP/NCOA1/SIRT1/MAFK/BACH1/HMOX1/LY96/HBA1/TLR4/HBA2/HBB
KEGG_FC_EPSILON_RI_SIGNALING_PATHWAY	KEGG_FC_EPSILON_RI_SIGNALING_PATHWAY	63	-0.544141	-1.58485	0.00755904	0.0540528	0.0437711	1099	tags=33%, list=7%, signal=31%	GRB2/PRKCE/PLA2G6/PRKCD/SYK/FYN/GAB2/TNF/VAV1/MS4A2/PIK3CG/LYN/BTK/PLA2G2A/FCER1G/PLA2G5/PIK3R5/LCP2/PIK3CD/RAC2/PRKCB
WP_NUCLEAR_RECEPTORS_METAPATHWAY	WP_NUCLEAR_RECEPTORS_METAPATHWAY	247	-0.46513	-1.58549	0.000207934	0.00348191	0.0028196	1930	tags=24%, list=12%, signal=22%	SNAI2/SLC5A8/ACKR3/SLC19A2/HSP90AA1/SEC14L1/CDKN1B/SERPINB9/CAVIN2/FTL/THBD/ABCC2/SOD3/AGER/HMOX1/EPHA2/ARL5B/GSTM3/TSC22D3/IRS2/NRG1/TNF/GSTM2/PDK4/PDE4B/BIRC3/FGF13/GGT1/SPRY1/SULT1A1/PLTP/TNFAIP3/CYP1B1/GPX3/CDKN1C/NAV3/ALOX5AP/BHLHE40/SERPINA1/GSTM5/HES1/ABCB11/JUND/DNAJB1/MAFF/MYC/CCL2/B3GNT5/HSPA1A/SRGN/SLC2A3/GADD45B/HBEGF/JUNB/RGS2/JUN/IL1B/PTGS2/EDN2/EGR1
KEGG_NEUROACTIVE_LIGAND_RECEPTOR_INTERACTION	KEGG_NEUROACTIVE_LIGAND_RECEPTOR_INTERACTION	136	-0.490943	-1.58661	0.00121741	0.0134546	0.0108953	2145	tags=38%, list=14%, signal=33%	P2RY14/S1PR3/GPR35/CHRM3/GRIN3B/ADORA1/BDKRB2/CTSG/GRIK2/S1PR2/GLRB/ADRB2/CYSLTR1/F2RL1/GRID1/LPAR1/ADORA3/GRIA4/LPAR2/GHR/C3AR1/P2RY6/P2RX6/CHRNE/P2RX5/PTH1R/OPRL1/PTAFR/PLG/LPAR4/LEPR/GZMA/PTGER4/PTGER2/P2RY8/GABRB2/GABRA2/NMUR1/HRH2/P2RX1/AGTR1/P2RY10/CNR2/LHCGR/GRIN3A/P2RY13/S1PR4/PTH2R/C5AR1/FPR1/FPR2/DRD5
WP_SLEEP_REGULATION	WP_SLEEP_REGULATION	22	-0.665065	-1.5877	0.0168912	0.0973917	0.0788663	2356	tags=41%, list=15%, signal=35%	CST3/GHRL/ADORA1/CACNA1I/NLGN1/PTGDS/UTS2/IL6/FOS
REACTOME_ESTROGEN_DEPENDENT_GENE_EXPRESSION	REACTOME_ESTROGEN_DEPENDENT_GENE_EXPRESSION	104	-0.509511	-1.58806	0.00189027	0.0187524	0.0151854	3295	tags=35%, list=21%, signal=28%	NRIP1/CCNT1/H3-3A/CHD1/CDK9/SMC3/PTGES3/TNRC6C/STAG2/HSP90AB1/BCL2/ESR1/KCTD6/AGO4/NCOA2/CREBBP/KANK1/H2BC21/H2AX/H3-3B/ERBB4/CXCL12/MYB/NCOA1/HSP90AA1/GATA3/H3C10/ZNF217/H2AC6/H2BC4/TLE3/JUND/MYC/JUN/FOS/FOSB
SA_CASPASE_CASCADE	SA_CASPASE_CASCADE	19	-0.675596	-1.58817	0.018266	0.102627	0.0831062	1815	tags=32%, list=12%, signal=28%	CASP8/APAF1/FASLG/BIRC3/GZMB/PRF1
PID_ARF6_PATHWAY	PID_ARF6_PATHWAY	34	-0.609466	-1.58849	0.0170455	0.0976203	0.0790515	2614	tags=38%, list=17%, signal=32%	PXN/GNA14/ADAP1/GULP1/ADRB2/USP6/EPHA2/IPCEF1/ARRB2/ACAP1/ITGA2B/AGTR1/LHCGR
WP_PURINERGIC_SIGNALING	WP_PURINERGIC_SIGNALING	26	-0.638955	-1.58883	0.0132518	0.0831215	0.0673105	2145	tags=46%, list=14%, signal=40%	P2RY14/ADORA1/ADORA3/P2RY12/P2RY6/P2RX6/P2RX5/LPAR4/P2RY8/P2RX1/P2RY10/P2RY13
BIOCARTA_FAS_PATHWAY	BIOCARTA_FAS_PATHWAY	30	-0.620688	-1.58927	0.011269	0.0730019	0.0591158	2464	tags=27%, list=16%, signal=23%	CFLAR/RIPK2/PAK1/CASP8/ARHGDIB/FASLG/LMNB1/JUN
WP_ULCERATIVE_COLITIS_SIGNALING	WP_ULCERATIVE_COLITIS_SIGNALING	14	-0.726686	-1.58986	0.0184394	0.103357	0.0836966	1721	tags=57%, list=11%, signal=51%	TGFB1/GATA3/MAF/TNF/NOD2/IL2RG/TLR2/IL10
WP_LTF_DANGER_SIGNAL_RESPONSE_PATHWAY	WP_LTF_DANGER_SIGNAL_RESPONSE_PATHWAY	16	-0.70074	-1.59059	0.0254357	0.13139	0.106398	1464	tags=56%, list=9%, signal=51%	AGER/TNF/TLR4/CD14/TLR2/TREM1/IL1B/IL6/CXCL8
WP_INFLAMMATORY_RESPONSE_PATHWAY	WP_INFLAMMATORY_RESPONSE_PATHWAY	24	-0.657792	-1.59467	0.0115139	0.0741239	0.0600244	1337	tags=50%, list=8%, signal=46%	COL1A2/CD86/THBS1/TNFRSF1B/IL2RB/IL5RA/LCK/IL2RA/IL2RG/CD28/CD40LG/ZAP70
BIOCARTA_RANKL_PATHWAY	BIOCARTA_RANKL_PATHWAY	12	-0.758083	-1.59514	0.0064649	0.0477516	0.0386686	40	tags=25%, list=0%, signal=25%	FOSL2/FOSL1/FOS
WP_TGFBETA_SIGNALING_PATHWAY	WP_TGFBETA_SIGNALING_PATHWAY	128	-0.49878	-1.59629	0.00127102	0.0138875	0.0112459	1912	tags=24%, list=12%, signal=21%	SKIL/NEDD9/DCP1A/SMAD3/CREBBP/WWP1/RNF111/TGFB1/PIAS1/KLF11/DAB2/ZEB2/KLF10/PDK1/SMURF2/STAMBPL1/COL1A2/RUNX2/MAP4K1/THBS1/KLF6/CDKN1A/TGIF1/JUND/MYC/SIK1/JUNB/JUN/FOS/ATF3/FOSB
REACTOME_MYD88_INDEPENDENT_TLR4_CASCADE	REACTOME_MYD88_INDEPENDENT_TLR4_CASCADE	107	-0.508963	-1.59867	0.00267796	0.0243273	0.0196999	2551	tags=21%, list=16%, signal=17%	TAB2/RIPK2/NFKB2/RPS6KA1/TICAM1/CASP8/UBE2D1/UBC/IRF7/AGER/LY96/DUSP6/NFKBIA/TLR4/BIRC3/CD14/NOD2/DUSP4/MAP3K8/S100A12/JUN/FOS
REACTOME_GROWTH_HORMONE_RECEPTOR_SIGNALING	REACTOME_GROWTH_HORMONE_RECEPTOR_SIGNALING	20	-0.67532	-1.59996	0.0166649	0.0971611	0.0786796	1681	tags=55%, list=11%, signal=49%	IRS1/STAT5A/JAK2/STAT5B/CISH/GHR/IRS2/PTPN6/LYN/SOCS1/SOCS3
PID_NFAT_3PATHWAY	PID_NFAT_3PATHWAY	52	-0.562941	-1.60255	0.00901375	0.0610618	0.0494469	3212	tags=29%, list=20%, signal=23%	YWHAH/MEF2D/BCL2/PPP3R1/PRKCE/CREBBP/PRKCD/PRKCQ/AKAP5/FKBP8/PIM1/CAMK4/MAP3K8/PRKCB/NR4A1
REACTOME_TOLL_LIKE_RECEPTOR_TLR1_TLR2_CASCADE	REACTOME_TOLL_LIKE_RECEPTOR_TLR1_TLR2_CASCADE	109	-0.508547	-1.60314	0.00178456	0.0181597	0.0147054	2623	tags=25%, list=17%, signal=21%	CD36/TAB2/RIPK2/NFKB2/RPS6KA1/MYD88/CASP8/UBC/PELI2/PELI1/AGER/LY96/DUSP6/NFKBIA/TLR4/CD14/TLR1/BTK/TLR6/NOD2/TLR2/DUSP4/SOCS1/MAP3K8/S100A12/JUN/FOS
BIOCARTA_TNFR1_PATHWAY	BIOCARTA_TNFR1_PATHWAY	29	-0.631801	-1.60392	0.0158192	0.0942395	0.0763137	1985	tags=21%, list=13%, signal=18%	PAK1/CASP8/ARHGDIB/LMNB1/TNF/JUN
WP_FOLATE_METABOLISM	WP_FOLATE_METABOLISM	49	-0.573365	-1.60486	0.0130668	0.0823971	0.0667239	1482	tags=31%, list=9%, signal=28%	SOD3/CSF1/HBA1/SLC19A1/TNF/FOLR2/PLG/CBS/FOLR3/MPO/GPX3/HBB/CCL2/IL1B/IL6
PID_IL2_STAT5_PATHWAY	PID_IL2_STAT5_PATHWAY	27	-0.6397	-1.60677	0.0114282	0.0738317	0.0597878	3532	tags=59%, list=22%, signal=46%	CDK6/STAT5A/ELF1/BCL2/GRB2/STAT5B/GAB2/FASLG/CCND2/IL2RB/LCK/IL2RA/IL2RG/JAK3/PRF1/MYC
WP_PHOTODYNAMIC_THERAPYINDUCED_UNFOLDED_PROTEIN_RESPONSE	WP_PHOTODYNAMIC_THERAPYINDUCED_UNFOLDED_PROTEIN_RESPONSE	27	-0.640459	-1.60867	0.0109393	0.0714519	0.0578607	3416	tags=41%, list=22%, signal=32%	BCL2L11/HSP90B1/ATF4/NFE2L2/XBP1/BBC3/DNAJB9/ERN1/DDIT3/PPP1R15A/ATF3
WP_HOSTPATHOGEN_INTERACTION_OF_HUMAN_CORONAVIRUSES_INTERFERON_INDUCTION	WP_HOSTPATHOGEN_INTERACTION_OF_HUMAN_CORONAVIRUSES_INTERFERON_INDUCTION	32	-0.620469	-1.60883	0.00938017	0.0630039	0.0510196	2563	tags=22%, list=16%, signal=18%	IFNAR2/MYD88/TLR7/TICAM1/NFKBIA/JUN/FOS
BIOCARTA_BCELLSURVIVAL_PATHWAY	BIOCARTA_BCELLSURVIVAL_PATHWAY	15	-0.72106	-1.60995	0.0157416	0.0941613	0.0762504	907	tags=20%, list=6%, signal=19%	PIK3CG/JUND/FOS
PID_TELOMERASE_PATHWAY	PID_TELOMERASE_PATHWAY	63	-0.552777	-1.61	0.00502415	0.0394445	0.0319416	3246	tags=27%, list=21%, signal=22%	PTGES3/MAX/ATM/ESR1/SAP30/SMAD3/TERF2IP/IFNAR2/TGFB1/ABL1/HSP90AA1/CDKN1B/IRF1/MXD1/MYC/JUN/FOS
WP_LEUKOTRIENE_METABOLIC_PATHWAY	WP_LEUKOTRIENE_METABOLIC_PATHWAY	13	-0.749863	-1.61316	0.0100327	0.0664456	0.0538067	1118	tags=46%, list=7%, signal=43%	DPEP1/ALOX5/GGT1/DPEP2/CYP4F3/ALOX5AP
REACTOME_SYNTHESIS_OF_LEUKOTRIENES_LT_AND_EOXINS_EX	REACTOME_SYNTHESIS_OF_LEUKOTRIENES_LT_AND_EOXINS_EX	15	-0.723215	-1.61476	0.0144823	0.0889573	0.0720363	1863	tags=47%, list=12%, signal=41%	ALOX15/DPEP1/ALOX5/GGT1/DPEP2/CYP4F3/ALOX5AP
PID_GLYPICAN_1PATHWAY	PID_GLYPICAN_1PATHWAY	25	-0.657307	-1.61479	0.00783866	0.0553139	0.0447924	2523	tags=52%, list=16%, signal=44%	TGFB1/FYN/PRNP/FGFR1/NRG1/SLIT2/LYN/PLA2G2A/LCK/BLK/VEGFA/HCK/FGR
WP_PHYSIOLOGICAL_AND_PATHOLOGICAL_HYPERTROPHY_OF_THE_HEART	WP_PHYSIOLOGICAL_AND_PATHOLOGICAL_HYPERTROPHY_OF_THE_HEART	23	-0.668772	-1.61671	0.010499	0.0689561	0.0558396	224	tags=26%, list=1%, signal=26%	PRKCE/NFATC4/CTF1/PRKCB/JUN/FOS
BIOCARTA_TCYTOTOXIC_PATHWAY	BIOCARTA_TCYTOTOXIC_PATHWAY	12	-0.768412	-1.61687	0.00484057	0.0386431	0.0312926	1353	tags=83%, list=9%, signal=76%	CD8A/CD2/CD3D/CD3G/CD3E/CD28/ITGB2/ITGAL/CD247/PTPRC
WP_PDGF_PATHWAY	WP_PDGF_PATHWAY	39	-0.602714	-1.6169	0.00600162	0.0450311	0.0364655	1087	tags=13%, list=7%, signal=12%	SRF/VAV1/NFKBIA/JUN/FOS
BIOCARTA_CDK5_PATHWAY	BIOCARTA_CDK5_PATHWAY	12	-0.769031	-1.61818	0.00484057	0.0386431	0.0312926	8	tags=17%, list=0%, signal=17%	NGF/EGR1
REACTOME_IL_6_TYPE_CYTOKINE_RECEPTOR_LIGAND_INTERACTIONS	REACTOME_IL_6_TYPE_CYTOKINE_RECEPTOR_LIGAND_INTERACTIONS	14	-0.740203	-1.61943	0.01347	0.0842676	0.0682386	1397	tags=36%, list=9%, signal=33%	IL11RA/CNTFR/CLCF1/LIF/OSM
REACTOME_SHC1_EVENTS_IN_EGFR_SIGNALING	REACTOME_SHC1_EVENTS_IN_EGFR_SIGNALING	13	-0.753411	-1.62079	0.00925599	0.0625241	0.050631	51	tags=23%, list=0%, signal=23%	GRB2/HBEGF/AREG
REACTOME_UNFOLDED_PROTEIN_RESPONSE_UPR	REACTOME_UNFOLDED_PROTEIN_RESPONSE_UPR	87	-0.531297	-1.62089	0.00184267	0.0185125	0.0149912	2427	tags=18%, list=15%, signal=16%	ATF4/XBP1/DNAJB9/NFYA/DCP2/TPP1/ERN1/CREBRF/HERPUD1/CREB3L1/TSPYL2/DDIT3/CEBPB/CCL2/CXCL8/ATF3
REACTOME_TP53_REGULATES_TRANSCRIPTION_OF_DNA_REPAIR_GENES	REACTOME_TP53_REGULATES_TRANSCRIPTION_OF_DNA_REPAIR_GENES	59	-0.561092	-1.62226	0.00444997	0.0361331	0.02926	27	tags=5%, list=0%, signal=5%	ELL/JUN/FOS
REACTOME_INTERLEUKIN_6_SIGNALING	REACTOME_INTERLEUKIN_6_SIGNALING	11	-0.795209	-1.62353	0.00684553	0.0499408	0.0404413	847	tags=27%, list=5%, signal=26%	IL6R/SOCS3/IL6
REACTOME_SARS_COV_INFECTIONS	REACTOME_SARS_COV_INFECTIONS	392	-0.455319	-1.62402	8.00519e-06	0.000240257	0.000194557	3860	tags=31%, list=24%, signal=24%	B2M/MGAT2/RPS24/RPS3A/TYK2/GEMIN4/NR3C1/RPS12/IGKV1-39/AP2A2/SDC2/HLA-A/MGAT1/PRKCSH/TRIM4/ATP1B1/RPS25/RPS27/HLA-B/NUP153/IGKV2-28/IFNAR1/PTGES3/NUP35/UVRAG/YWHAH/PLCG2/UBA52/ZDHHC2/ACE2/ISG15/ATP1B2/HSP90AB1/SMN2/IFNGR2/PHF21A/SAP30/GRB2/JAK2/NFE2L2/CREBBP/IGLV2-23/SYK/IFNAR2/TAB2/FUT8/RIPK2/IGLV3-21/HLA-C/TLR7/ARID4B/IGKV1-5/IGHV1-46/PDCD1/IGKV2D-28/ARID4A/PARP10/IMPDH1/HSP90AA1/UBC/CYSLTR1/IG…
BIOCARTA_AHSP_PATHWAY	BIOCARTA_AHSP_PATHWAY	11	-0.795498	-1.62412	0.00684553	0.0499408	0.0404413	1150	tags=36%, list=7%, signal=34%	HBA1/HBA2/HBB/ALAS2
WP_IL10_ANTIINFLAMMATORY_SIGNALING_PATHWAY	WP_IL10_ANTIINFLAMMATORY_SIGNALING_PATHWAY	11	-0.79688	-1.62694	0.00664648	0.0489404	0.0396312	1892	tags=55%, list=12%, signal=48%	BLVRB/IL10RB/HMOX1/IL10RA/IL10/IL6
BIOCARTA_THELPER_PATHWAY	BIOCARTA_THELPER_PATHWAY	12	-0.774067	-1.62877	0.00393095	0.0325884	0.0263896	1273	tags=83%, list=8%, signal=77%	CD2/CD3D/CD4/CD3G/CD3E/CD28/ITGB2/ITGAL/CD247/PTPRC
BIOCARTA_TNFR2_PATHWAY	BIOCARTA_TNFR2_PATHWAY	17	-0.711658	-1.62905	0.00994567	0.0660537	0.0534893	1007	tags=41%, list=6%, signal=39%	TANK/MAP3K14/TRAF1/NFKBIA/TNFRSF1B/TNFAIP3/DUSP1
BIOCARTA_EPO_PATHWAY	BIOCARTA_EPO_PATHWAY	18	-0.706873	-1.63341	0.00966299	0.0647202	0.0524094	2843	tags=39%, list=18%, signal=32%	GRB2/JAK2/STAT5B/EPOR/PTPN6/JUN/FOS
REACTOME_INACTIVATION_OF_CSF3_G_CSF_SIGNALING	REACTOME_INACTIVATION_OF_CSF3_G_CSF_SIGNALING	24	-0.677217	-1.64176	0.00585254	0.044052	0.0356726	3761	tags=58%, list=24%, signal=44%	TYK2/UBE2D3/STAT5A/UBA52/JAK2/SYK/STAT5B/UBE2D1/UBC/LYN/SOCS1/HCK/CSF3R/SOCS3
WP_PHOTODYNAMIC_THERAPYINDUCED_NFKB_SURVIVAL_SIGNALING	WP_PHOTODYNAMIC_THERAPYINDUCED_NFKB_SURVIVAL_SIGNALING	32	-0.633662	-1.64304	0.00635436	0.0472142	0.0382334	1099	tags=34%, list=7%, signal=32%	TNF/SELE/BIRC3/CD40LG/VEGFA/BCL2A1/IL1B/CXCL2/PTGS2/IL6/CXCL8
WP_KIT_RECEPTOR_SIGNALING_PATHWAY	WP_KIT_RECEPTOR_SIGNALING_PATHWAY	58	-0.57051	-1.64405	0.0038818	0.0325221	0.0263359	3511	tags=43%, list=22%, signal=34%	STAT5A/INPP5D/FOXO3/CBL/BCL2/GRB2/JAK2/STAT5B/DOK1/FYN/RPS6KA1/GAB2/SNAI2/TEC/MATK/SH2B2/VAV1/PTPN6/LYN/BTK/SNAI1/SOCS1/PRKCB/JUNB/FOS
BIOCARTA_CLASSIC_PATHWAY	BIOCARTA_CLASSIC_PATHWAY	12	-0.781587	-1.6446	0.00347614	0.0300393	0.0243254	2707	tags=83%, list=17%, signal=69%	C2/C4A/C1S/C1QC/C1R/C1QA/C1QB/C3/C6/C7
BIOCARTA_NO2IL12_PATHWAY	BIOCARTA_NO2IL12_PATHWAY	14	-0.751953	-1.64514	0.0102155	0.0672801	0.0544824	2744	tags=86%, list=17%, signal=71%	CXCR3/JAK2/CCR5/IL12RB2/IL12RB1/CD2/CD3D/CD4/CD3G/STAT4/CD3E/CD247
BIOCARTA_CASPASE_PATHWAY	BIOCARTA_CASPASE_PATHWAY	22	-0.689626	-1.64633	0.00878323	0.060188	0.0487393	2301	tags=41%, list=15%, signal=35%	CASP4/CASP8/ARHGDIB/APAF1/CASP1/LMNB1/BIRC3/GZMB/PRF1
KEGG_LEUKOCYTE_TRANSENDOTHELIAL_MIGRATION	KEGG_LEUKOCYTE_TRANSENDOTHELIAL_MIGRATION	98	-0.534102	-1.64842	0.0010573	0.0119375	0.00966678	1737	tags=30%, list=11%, signal=26%	RASSF5/CYBA/CLDN23/VASP/TXK/ACTG1/VAV1/SIPA1/CLDN19/ACTB/CLDN11/PIK3CG/CYBB/CLDN3/ITGA4/ITK/ITGB2/PIK3R5/ITGAM/NCF4/ITGAL/PIK3CD/RHOH/RAC2/PRKCB/NCF2/NCF1/CLDN4/CXCR4
BIOCARTA_IL10_PATHWAY	BIOCARTA_IL10_PATHWAY	12	-0.783649	-1.64893	0.00328122	0.028814	0.0233331	1892	tags=58%, list=12%, signal=51%	BLVRB/IL10RB/HMOX1/TNF/IL10RA/IL10/IL6
KEGG_EPITHELIAL_CELL_SIGNALING_IN_HELICOBACTER_PYLORI_INFECTION	KEGG_EPITHELIAL_CELL_SIGNALING_IN_HELICOBACTER_PYLORI_INFECTION	64	-0.565154	-1.64927	0.00311487	0.0276605	0.022399	1007	tags=14%, list=6%, signal=13%	NFKBIA/LYN/CCL5/CXCL1/CXCR2/HBEGF/CXCR1/JUN/CXCL8
BIOCARTA_CSK_PATHWAY	BIOCARTA_CSK_PATHWAY	19	-0.701975	-1.65018	0.0089645	0.0609021	0.0493176	2872	tags=63%, list=18%, signal=52%	PRKACB/CREBBP/CSK/PRKAR2B/CD3D/CD4/CD3G/LCK/CD3E/ZAP70/CD247/PTPRC
WP_REGULATORY_CIRCUITS_OF_THE_STAT3_SIGNALING_PATHWAY	WP_REGULATORY_CIRCUITS_OF_THE_STAT3_SIGNALING_PATHWAY	75	-0.550597	-1.65122	0.00272307	0.024549	0.0198794	2744	tags=41%, list=17%, signal=34%	JAK2/CREBBP/IL27RA/IFNAR2/RICTOR/IL15RA/CTF1/IL10RB/IL21R/IL12RB2/CSF2RA/GHR/IL11RA/PTPRD/PDGFRA/IL6R/CNTFR/IL2RB/IL5RA/IL10RA/IL2RA/CSF2RB/IL2RG/JAK3/AGTR1/PTPRC/IL7R/PRKCB/CSF3R/SOCS3/DUSP2
WP_EICOSANOID_SYNTHESIS	WP_EICOSANOID_SYNTHESIS	21	-0.696218	-1.65151	0.00764585	0.0542764	0.0439522	1211	tags=48%, list=8%, signal=44%	ALOX15/PTGDS/DPEP1/ALOX5/GGT1/PLA2G2A/TBXAS1/PLA2G5/ALOX5AP/PTGS2
WP_QUERCETIN_AND_NFKB_AP1_INDUCED_APOPTOSIS	WP_QUERCETIN_AND_NFKB_AP1_INDUCED_APOPTOSIS	14	-0.755284	-1.65243	0.00930453	0.0626734	0.050752	1007	tags=57%, list=6%, signal=54%	ACOX2/MAFK/NFKBIA/NOS1/VEGFA/JUN/PTGS2/FOS
WP_FIBRIN_COMPLEMENT_RECEPTOR_3_SIGNALING_PATHWAY	WP_FIBRIN_COMPLEMENT_RECEPTOR_3_SIGNALING_PATHWAY	36	-0.6272	-1.65278	0.00738264	0.0530431	0.0429535	2216	tags=42%, list=14%, signal=36%	MYD88/TICAM1/CBLB/RASSF5/LY96/TNF/TLR4/CD14/PLG/TYROBP/ITGB2/ITGAM/CXCL3/CCL2/IL6
WP_NAD_BIOSYNTHETIC_PATHWAYS	WP_NAD_BIOSYNTHETIC_PATHWAYS	20	-0.698734	-1.65543	0.00978767	0.0653706	0.0529361	1897	tags=25%, list=12%, signal=22%	SIRT1/QPRT/BST1/IDO1/NAMPT
WP_GENES_ASSOCIATED_WITH_THE_DEVELOPMENT_OF_RHEUMATOID_ARTHRITIS	WP_GENES_ASSOCIATED_WITH_THE_DEVELOPMENT_OF_RHEUMATOID_ARTHRITIS	17	-0.723358	-1.65583	0.00756875	0.0540528	0.0437711	2408	tags=65%, list=15%, signal=55%	TRAF1/SLC22A4/IRF5/PTPN22/STAT4/IL2RA/BLK/CTLA4/FCRL3/CD244/PADI4
WP_NAD_METABOLISM_IN_ONCOGENEINDUCED_SENESCENCE_AND_MITOCHONDRIAL_DYSFUNCTIONASSOCIATED_SENESCENCE	WP_NAD_METABOLISM_IN_ONCOGENEINDUCED_SENESCENCE_AND_MITOCHONDRIAL_DYSFUNCTIONASSOCIATED_SENESCENCE	22	-0.693906	-1.65655	0.00764585	0.0542764	0.0439522	376	tags=18%, list=2%, signal=18%	SIRT1/NAMPT/IL1B/IL6
WP_TOLLLIKE_RECEPTOR_SIGNALING_RELATED_TO_MYD88	WP_TOLLLIKE_RECEPTOR_SIGNALING_RELATED_TO_MYD88	29	-0.653739	-1.65961	0.00872491	0.0600358	0.048616	3021	tags=45%, list=19%, signal=36%	TLR3/REL/NFKB2/MYD88/TLR7/TICAM1/IRF7/TLR5/TLR4/TLR1/TLR6/TLR2/TLR8
PID_FRA_PATHWAY	PID_FRA_PATHWAY	36	-0.62988	-1.65984	0.00677252	0.049714	0.0402577	1500	tags=39%, list=10%, signal=35%	THBD/FOSL2/HMOX1/COL1A2/DCN/PLAUR/JUND/CCL2/LIF/FOSL1/JUNB/JUN/IL6/CXCL8
REACTOME_MAPK_TARGETS_NUCLEAR_EVENTS_MEDIATED_BY_MAP_KINASES	REACTOME_MAPK_TARGETS_NUCLEAR_EVENTS_MEDIATED_BY_MAP_KINASES	31	-0.646157	-1.66195	0.00716207	0.0516148	0.0417969	1044	tags=13%, list=7%, signal=12%	DUSP6/DUSP4/JUN/FOS
WP_OXIDATIVE_DAMAGE_RESPONSE	WP_OXIDATIVE_DAMAGE_RESPONSE	40	-0.616138	-1.66251	0.00552808	0.0420099	0.034019	2933	tags=45%, list=19%, signal=37%	BCL2/C2/NFKBIE/TRAF1/CDKN1B/CR2/C1S/APAF1/C3AR1/TNF/C1QC/C1R/C1QA/C1QB/TNFRSF1B/CDKN1A/CDKN1C/C5AR1
REACTOME_COSTIMULATION_BY_THE_CD28_FAMILY	REACTOME_COSTIMULATION_BY_THE_CD28_FAMILY	65	-0.569061	-1.66304	0.00160913	0.0168073	0.0136103	2854	tags=40%, list=18%, signal=33%	TNFRSF14/GRB2/RICTOR/FYN/CSK/PDCD1LG2/PAK1/PDCD1/CD3D/CD4/CD274/CD86/VAV1/PTPN6/LYN/BTLA/GRAP2/CD3G/LCK/CD3E/PAK3/CD28/ICOS/CTLA4/CD247/MAP3K8
WP_VITAMIN_D_IN_INFLAMMATORY_DISEASES	WP_VITAMIN_D_IN_INFLAMMATORY_DISEASES	22	-0.697017	-1.66397	0.00701398	0.0509246	0.041238	1099	tags=18%, list=7%, signal=17%	TNF/NFKBIA/DUSP1/IL6
WP_KYNURENINE_PATHWAY_AND_LINKS_TO_CELL_SENESCENCE	WP_KYNURENINE_PATHWAY_AND_LINKS_TO_CELL_SENESCENCE	18	-0.72017	-1.66413	0.00604845	0.0452393	0.0366341	1111	tags=56%, list=7%, signal=52%	KLF5/KMO/IL1R2/TNF/TLR4/QPRT/NOS1/CDKN1A/IDO1/HAAO
WP_PDGFRBETA_PATHWAY	WP_PDGFRBETA_PATHWAY	29	-0.655521	-1.66414	0.00799276	0.0557377	0.0451356	224	tags=14%, list=1%, signal=14%	SRF/PRKCB/JUN/FOS
REACTOME_SIGNAL_REGULATORY_PROTEIN_FAMILY_INTERACTIONS	REACTOME_SIGNAL_REGULATORY_PROTEIN_FAMILY_INTERACTIONS	13	-0.773575	-1.66417	0.00505611	0.0395645	0.0320387	2843	tags=69%, list=18%, signal=57%	GRB2/PTK2B/SIRPA/PTPN6/SIRPG/TYROBP/SKAP2/FYB1/SIRPB1
PID_PTP1B_PATHWAY	PID_PTP1B_PATHWAY	48	-0.597038	-1.66437	0.00706375	0.0510615	0.0413488	2843	tags=42%, list=18%, signal=34%	GRB2/JAK2/INSR/STAT5B/DOK1/FYN/CSK/CDH2/SPRY2/CSF1/CSF1R/LYN/LEPR/LCK/BLK/ITGA2B/FCGR2A/HCK/FGR/SOCS3
REACTOME_SIGNALING_BY_GPCR	REACTOME_SIGNALING_BY_GPCR	469	-0.460317	-1.66441	2.82883e-07	1.28984e-05	1.04449e-05	2119	tags=29%, list=13%, signal=26%	GRK2/S1PR3/GPR35/GNA13/PDE4D/CXCL12/RGS10/ACKR4/GNG7/PAK1/ARHGEF38/GRK6/CHRM3/ADORA1/ARHGEF6/ACKR3/BDKRB2/ARHGEF1/RASGRP1/S1PR2/ADRB2/WNT2B/PTCH2/HCAR1/CYSLTR1/RGS22/F2RL1/CCR10/LPAR1/GRK5/ADORA3/WNT6/PRKAR2B/LPAR2/C3AR1/RGS13/PIK3R6/P2RY12/CXCR6/CXCL6/P2RY6/CCR7/XCL1/WNT11/FGD2/CCRL2/CD55/VAV1/PTH1R/RGS14/PDE4B/OPRL1/UTS2/PTAFR/GNG2/PIK3CG/LPAR4/ADM/BTK/RGS19/PTHLH/PREX1/RASGRP2/ARRB2/XCL2/CCR4/…
PID_AMB2_NEUTROPHILS_PATHWAY	PID_AMB2_NEUTROPHILS_PATHWAY	39	-0.621207	-1.66651	0.00298606	0.0266164	0.0215535	1718	tags=36%, list=11%, signal=32%	LPA/AGER/TNF/PLG/LYN/LCK/BLK/ITGB2/ITGAM/PLAUR/SELPLG/HCK/FGR/IL6
WP_PI3KAKTMTOR_VITAMIN_D3_SIGNALING	WP_PI3KAKTMTOR_VITAMIN_D3_SIGNALING	20	-0.70393	-1.66774	0.0089149	0.0607391	0.0491856	1081	tags=30%, list=7%, signal=28%	CD86/PFKFB4/MYC/HK3/SLC2A3/IL10
WP_CORTICOTROPINRELEASING_HORMONE_SIGNALING_PATHWAY	WP_CORTICOTROPINRELEASING_HORMONE_SIGNALING_PATHWAY	82	-0.549417	-1.6696	0.00122005	0.0134546	0.0108953	301	tags=15%, list=2%, signal=14%	NFKBIA/TLR4/ARRB2/JUND/PRKCB/FOSL1/JUNB/CXCL8/FOS/NR4A2/NR4A1/FOSB
BIOCARTA_TCRA_PATHWAY	BIOCARTA_TCRA_PATHWAY	12	-0.793542	-1.66975	0.00224676	0.0214801	0.0173942	1268	tags=67%, list=8%, signal=61%	CD3D/CD4/CD3G/LCK/CD3E/ZAP70/CD247/PTPRC
BIOCARTA_GLEEVEC_PATHWAY	BIOCARTA_GLEEVEC_PATHWAY	23	-0.690985	-1.67041	0.00516115	0.0402536	0.0325967	907	tags=17%, list=6%, signal=16%	PIK3CG/MYC/JUN/FOS
REACTOME_TOLL_LIKE_RECEPTOR_9_TLR9_CASCADE	REACTOME_TOLL_LIKE_RECEPTOR_9_TLR9_CASCADE	104	-0.536714	-1.67285	0.000578851	0.00754097	0.00610656	2551	tags=23%, list=16%, signal=19%	TAB2/RIPK2/NFKB2/RPS6KA1/MYD88/TLR7/TICAM1/CASP8/UBC/PELI2/IRF7/PELI1/AGER/LY96/DUSP6/NFKBIA/TLR4/CD14/NOD2/DUSP4/MAP3K8/S100A12/JUN/FOS
WP_SUDDEN_INFANT_DEATH_SYNDROME_SIDS_SUSCEPTIBILITY_PATHWAYS	WP_SUDDEN_INFANT_DEATH_SYNDROME_SIDS_SUSCEPTIBILITY_PATHWAYS	123	-0.525462	-1.67488	0.000443766	0.00604695	0.00489673	2872	tags=33%, list=18%, signal=27%	PRKACB/TSPYL1/NGF/KCNQ1/CREBBP/C4A/TF/NFKB2/KCNJ8/GNB3/NFYA/KCNH2/NKX3-1/MYB/NTRK2/CDCA7L/CREM/GATA3/AR/RUNX3/PRKAR2B/HES5/HDAC9/ALDOA/POU2F2/TNF/GATA2/IL6R/CEBPB/EN1/BHLHE40/LMX1B/HES1/VEGFA/ADCYAP1/IL10/JUN/IL1B/IL6/CXCL8/EGR1
WP_COMPLEMENT_ACTIVATION	WP_COMPLEMENT_ACTIVATION	18	-0.725145	-1.67563	0.00499386	0.0393641	0.0318764	1067	tags=61%, list=7%, signal=57%	C1S/CD55/C1QC/C1R/C1QA/C1QB/C3/C6/CFP/C7/CFD
BIOCARTA_IL12_PATHWAY	BIOCARTA_IL12_PATHWAY	18	-0.726492	-1.67874	0.00493182	0.0391082	0.0316692	2744	tags=61%, list=17%, signal=51%	JAK2/CCR5/IL18R1/IL12RB2/IL12RB1/CD3D/CD3G/STAT4/CD3E/CD247/JUN
PID_PDGFRA_PATHWAY	PID_PDGFRA_PATHWAY	20	-0.708609	-1.67882	0.00791744	0.0555392	0.0449748	1232	tags=20%, list=8%, signal=18%	PDGFRA/SRF/JUN/FOS
BIOCARTA_ETS_PATHWAY	BIOCARTA_ETS_PATHWAY	17	-0.733636	-1.67936	0.00569532	0.0431425	0.0349361	1336	tags=35%, list=8%, signal=32%	ETS2/CSF1/CSF1R/ETV3/JUN/FOS
BIOCARTA_IGF1_PATHWAY	BIOCARTA_IGF1_PATHWAY	21	-0.708126	-1.67976	0.00525032	0.0408148	0.0330512	1087	tags=19%, list=7%, signal=18%	SRF/PIK3CG/JUN/FOS
PID_EPHRINB_REV_PATHWAY	PID_EPHRINB_REV_PATHWAY	27	-0.669561	-1.68177	0.00349678	0.0300393	0.0243254	1385	tags=37%, list=9%, signal=34%	FYN/DNM1/EPHB1/LYN/LCK/BLK/ITGA2B/HCK/FGR/CXCR4
WP_COVID19_ADVERSE_OUTCOME_PATHWAY	WP_COVID19_ADVERSE_OUTCOME_PATHWAY	13	-0.78196	-1.6822	0.00363913	0.0311494	0.0252243	1099	tags=62%, list=7%, signal=57%	TNF/IL2RA/CCL2/IL10/CCL3/IL1B/IL6/CXCL8
REACTOME_SIGNALING_BY_CSF3_G_CSF	REACTOME_SIGNALING_BY_CSF3_G_CSF	29	-0.662842	-1.68273	0.00579812	0.0437813	0.0354535	3761	tags=55%, list=24%, signal=42%	TYK2/UBE2D3/STAT5A/UBA52/GRB2/JAK2/SYK/STAT5B/GAB2/UBE2D1/UBC/LYN/SOCS1/HCK/CSF3R/SOCS3
PID_MAPK_TRK_PATHWAY	PID_MAPK_TRK_PATHWAY	33	-0.644895	-1.68374	0.00429177	0.0349683	0.0283168	13	tags=18%, list=0%, signal=18%	PRKCD/RAP1A/RPS6KA1/SRF/FOS/EGR1
WP_FAS_LIGAND_PATHWAY_AND_STRESS_INDUCTION_OF_HEAT_SHOCK_PROTEINS	WP_FAS_LIGAND_PATHWAY_AND_STRESS_INDUCTION_OF_HEAT_SHOCK_PROTEINS	40	-0.625267	-1.68714	0.00383645	0.0323709	0.0262135	2464	tags=30%, list=16%, signal=25%	CFLAR/RIPK2/PAK1/CASP8/ARHGDIB/APAF1/FASLG/ACTG1/LMNB1/TNF/ACTB/JUN
REACTOME_PYROPTOSIS	REACTOME_PYROPTOSIS	26	-0.678759	-1.68781	0.0049973	0.0393641	0.0318764	2301	tags=31%, list=15%, signal=26%	CASP4/IRF2/CASP1/IRF1/GZMB/ELANE/CASP5/IL1B
BIOCARTA_LYM_PATHWAY	BIOCARTA_LYM_PATHWAY	11	-0.827318	-1.68908	0.00222107	0.0213205	0.017265	1415	tags=55%, list=9%, signal=50%	CD34/ITGA4/ITGB2/ITGAL/SELL/CXCL8
BIOCARTA_GPCR_PATHWAY	BIOCARTA_GPCR_PATHWAY	29	-0.666057	-1.69089	0.00543384	0.0416557	0.0337322	224	tags=24%, list=1%, signal=24%	PRKACB/NFATC4/CALM3/PRKAR2B/PRKCB/JUN/FOS
REACTOME_TOLL_LIKE_RECEPTOR_CASCADES	REACTOME_TOLL_LIKE_RECEPTOR_CASCADES	156	-0.514881	-1.69116	0.000237936	0.0038516	0.00311897	2399	tags=28%, list=15%, signal=24%	RIPK2/NFKB2/DNM1/RPS6KA1/MYD88/TLR7/CTSK/TICAM1/CNPY3/CASP8/UBE2D1/UBC/PELI2/IRF7/PELI1/AGER/LGMN/LY96/TLR10/DUSP6/CTSS/TLR5/NFKBIA/TLR4/BIRC3/LY86/CD14/TLR1/BTK/TLR6/CD180/NOD2/BPI/TLR2/ITGB2/DUSP4/ITGAM/SOCS1/MAP3K8/TLR8/S100A12/JUN/FOS
PID_P53_DOWNSTREAM_PATHWAY	PID_P53_DOWNSTREAM_PATHWAY	134	-0.525922	-1.69143	0.00020989	0.00348191	0.0028196	1670	tags=19%, list=11%, signal=17%	PLK3/BCL6/APAF1/IGFBP3/CASP1/DKK1/EPHA2/DDIT4/HIC1/ARID3A/SH2D1A/CDKN1A/NLRC4/MCL1/PRDM1/PMAIP1/TNFRSF10C/BCL2A1/GDF15/LIF/BTG2/DUSP1/JUN/DUSP5/EDN2/ATF3
WP_2Q112_COPY_NUMBER_VARIATION_SYNDROME	WP_2Q112_COPY_NUMBER_VARIATION_SYNDROME	33	-0.647896	-1.69157	0.0041117	0.0337285	0.0273128	24	tags=27%, list=0%, signal=27%	RHOA/CNNM4/KANSL3/ITPRIPL1/LMAN2L/SEMA4C/ANKRD23/DUSP2/IL6
WP_APOPTOSIS	WP_APOPTOSIS	84	-0.556891	-1.69239	0.00171246	0.0176533	0.0142954	2977	tags=36%, list=19%, signal=29%	TNFRSF25/BCL2/NFKBIE/BBC3/IGF2/CFLAR/TRAF1/CASP4/IRF6/IRF5/IRF2/BNIP3L/CASP8/IRF7/APAF1/CASP1/FASLG/TNF/NFKBIA/IRF1/BIRC3/TNFRSF1B/IRF4/MCL1/GZMB/PRF1/ADAMTSL4-AS1/MYC/PMAIP1/JUN
BIOCARTA_KERATINOCYTE_PATHWAY	BIOCARTA_KERATINOCYTE_PATHWAY	44	-0.614165	-1.69407	0.00397875	0.0328698	0.0266174	2933	tags=32%, list=19%, signal=26%	MAP3K14/BCL2/PRKCE/PRKCD/PRKCQ/ETS2/MAP3K5/FASLG/TNF/NFKBIA/TNFRSF1B/PRKCB/JUN/FOS
REACTOME_ACTIVATION_OF_THE_AP_1_FAMILY_OF_TRANSCRIPTION_FACTORS	REACTOME_ACTIVATION_OF_THE_AP_1_FAMILY_OF_TRANSCRIPTION_FACTORS	10	-0.846688	-1.69738	0.00165717	0.0172331	0.0139551	27	tags=40%, list=0%, signal=40%	ATF2/MAPK14/JUN/FOS
KEGG_COLORECTAL_CANCER	KEGG_COLORECTAL_CANCER	60	-0.584976	-1.69798	0.00293887	0.0262946	0.021293	942	tags=13%, list=6%, signal=13%	TCF7/PIK3CG/PIK3R5/PIK3CD/RAC2/MYC/JUN/FOS
WP_UNFOLDED_PROTEIN_RESPONSE	WP_UNFOLDED_PROTEIN_RESPONSE	24	-0.700558	-1.69835	0.00318951	0.0282177	0.0228503	2933	tags=50%, list=19%, signal=41%	BCL2/ATF4/TXNIP/NFE2L2/XBP1/BBC3/ERN1/CASP1/DDIT3/PMAIP1/PPP1R15A/IL1B
BIOCARTA_TOB1_PATHWAY	BIOCARTA_TOB1_PATHWAY	16	-0.748905	-1.69992	0.00866553	0.0599008	0.0485068	1268	tags=69%, list=8%, signal=63%	TGFBR3/SMAD3/TGFB1/CD3D/TOB2/CD3G/IL2RA/CD3E/CD28/CD247/TOB1
REACTOME_RESPONSE_OF_EIF2AK1_HRI_TO_HEME_DEFICIENCY	REACTOME_RESPONSE_OF_EIF2AK1_HRI_TO_HEME_DEFICIENCY	15	-0.761488	-1.70021	0.00526847	0.040822	0.0330571	740	tags=27%, list=5%, signal=25%	DDIT3/CEBPB/PPP1R15A/ATF3
REACTOME_PEPTIDE_LIGAND_BINDING_RECEPTORS	REACTOME_PEPTIDE_LIGAND_BINDING_RECEPTORS	104	-0.545864	-1.70137	0.000377816	0.00536408	0.00434375	1184	tags=38%, list=8%, signal=36%	C3AR1/CXCR6/CXCL6/CCR7/XCL1/CCRL2/OPRL1/UTS2/XCL2/CCR4/EDN3/C3/CCL5/NMUR1/CXCL5/CCR2/GAL/CX3CR1/AGTR1/C5AR2/PF4/CCR1/CXCL3/CCL2/PPBP/CXCL1/CCR3/C5AR1/CXCR2/PROK2/CCL3L1/FPR1/FPR2/CCL4/CXCR4/CXCR1/CCL3/CXCL2/CXCL8/EDN2
WP_VEGFAVEGFR2_SIGNALING_PATHWAY	WP_VEGFAVEGFR2_SIGNALING_PATHWAY	420	-0.475064	-1.70305	7.21347e-08	3.71807e-06	3.01084e-06	1985	tags=15%, list=13%, signal=14%	PAK1/CSRP2/MAP3K5/DNAJA1/DNAJB4/ACKR3/HSP90AA1/ADRB2/HERPUD1/ARMCX1/WASF1/FUT1/PTPRJ/SHC2/IGFBP3/SLC8A1/HDAC9/ALDOA/DKK1/IER5/EPHA2/AMOT/BIN1/SIAH2/ACTG1/C15orf39/SRF/GATA2/CCRL2/SELE/PTPN6/NFKBIA/BMP2/SH2D2A/CYBB/MMP10/ARRB2/RAB37/HLX/RND1/PLA2G5/PLAUR/NRARP/VEGFA/SLC25A25/HBD/CCL2/PRKCB/HSPA1A/NCF2/NCF1/APOLD1/TNFRSF10C/HBEGF/ADAMTS1/JUN/DUSP5/PTGS2/CXCL8/NR4A2/NR4A3/EGR1/CCN1/NR4A1/EGR3
REACTOME_GENERATION_OF_SECOND_MESSENGER_MOLECULES	REACTOME_GENERATION_OF_SECOND_MESSENGER_MOLECULES	31	-0.662806	-1.70477	0.00453803	0.0365975	0.0296361	1315	tags=45%, list=8%, signal=41%	VASP/CD3D/CD4/GRAP2/CD3G/LCK/ITK/CD3E/PAK3/ZAP70/LCP2/CD247/FYB1/WAS
BIOCARTA_INSULIN_PATHWAY	BIOCARTA_INSULIN_PATHWAY	21	-0.718742	-1.70494	0.00386702	0.0325131	0.0263286	1087	tags=19%, list=7%, signal=18%	SRF/PIK3CG/JUN/FOS
BIOCARTA_WNT_PATHWAY	BIOCARTA_WNT_PATHWAY	22	-0.71464	-1.70604	0.00342688	0.0297624	0.0241011	815	tags=23%, list=5%, signal=22%	APC/CREBBP/FRAT1/MYC/WIF1
PID_HIF1_TFPATHWAY	PID_HIF1_TFPATHWAY	60	-0.588889	-1.70934	0.00259789	0.0239673	0.0194084	2684	tags=38%, list=17%, signal=32%	SMAD3/CREBBP/TF/CP/NDRG1/CXCL12/NCOA1/EGLN3/PFKFB3/HMOX1/ALDOA/NT5E/ID2/GATA2/ADM/ITGB2/CITED2/BHLHE40/MCL1/VEGFA/CXCR4/JUN/FOS
WP_HOSTPATHOGEN_INTERACTION_OF_HUMAN_CORONAVIRUSES_MAPK_SIGNALING	WP_HOSTPATHOGEN_INTERACTION_OF_HUMAN_CORONAVIRUSES_MAPK_SIGNALING	36	-0.648721	-1.70949	0.00349104	0.0300393	0.0243254	740	tags=14%, list=5%, signal=13%	DDIT3/IFITM2/JUNB/JUN/FOS
BIOCARTA_CD40_PATHWAY	BIOCARTA_CD40_PATHWAY	15	-0.766037	-1.71037	0.00452029	0.0365789	0.029621	1007	tags=27%, list=6%, signal=25%	NFKBIA/TNFAIP3/CD40LG/DUSP1
KEGG_GRAFT_VERSUS_HOST_DISEASE	KEGG_GRAFT_VERSUS_HOST_DISEASE	28	-0.679604	-1.71074	0.00390962	0.0325884	0.0263896	1225	tags=36%, list=8%, signal=33%	FASLG/TNF/CD86/KLRC1/CD28/KLRD1/GZMB/PRF1/IL1B/IL6
WP_PHOTODYNAMIC_THERAPYINDUCED_HIF1_SURVIVAL_SIGNALING	WP_PHOTODYNAMIC_THERAPYINDUCED_HIF1_SURVIVAL_SIGNALING	36	-0.650359	-1.71381	0.00330891	0.0289308	0.0234277	336	tags=19%, list=2%, signal=19%	MCL1/VEGFA/ADAMTSL4-AS1/SLC2A3/PMAIP1/BCL2A1/PTGS2
BIOCARTA_NTHI_PATHWAY	BIOCARTA_NTHI_PATHWAY	23	-0.709445	-1.71504	0.00266127	0.0242688	0.0196525	1099	tags=22%, list=7%, signal=20%	TNF/NFKBIA/DUSP1/IL1B/CXCL8
REACTOME_INTERLEUKIN_3_INTERLEUKIN_5_AND_GM_CSF_SIGNALING	REACTOME_INTERLEUKIN_3_INTERLEUKIN_5_AND_GM_CSF_SIGNALING	43	-0.623923	-1.71581	0.00381776	0.0323283	0.026179	3511	tags=74%, list=22%, signal=58%	PIK3CA/PIK3R1/PRKACA/UBB/JAK1/RPS27A/INPPL1/CRKL/STAT5A/INPP5D/UBA52/CBL/GRB2/JAK2/SYK/STAT5B/FYN/GAB2/TEC/UBC/CSF2RA/VAV1/PTPN6/LYN/IL2RB/IL5RA/IL2RA/CSF2RB/IL2RG/JAK3/PIK3CD/HCK
PID_TCR_RAS_PATHWAY	PID_TCR_RAS_PATHWAY	14	-0.784265	-1.71583	0.00372297	0.0316385	0.0256204	329	tags=29%, list=2%, signal=28%	PTPN7/MAP3K8/PRKCB/FOS
WP_APOPTOSIS_MODULATION_AND_SIGNALING	WP_APOPTOSIS_MODULATION_AND_SIGNALING	87	-0.562918	-1.71736	0.00045615	0.00618018	0.00500462	1942	tags=21%, list=12%, signal=18%	MAP3K5/CASP8/APAF1/CASP1/FASLG/IL1R2/NFKBIA/BIRC3/TNFRSF1B/BLK/MCL1/ADAMTSL4-AS1/HSPA1A/PMAIP1/TNFRSF10C/BCL2A1/JUN/FOS
WP_IL4_SIGNALING_PATHWAY	WP_IL4_SIGNALING_PATHWAY	52	-0.603711	-1.71861	0.00145399	0.0155289	0.012575	2000	tags=50%, list=13%, signal=44%	ATF2/MAPK14/TYK2/IRS1/STAT6/STAT5A/INPP5D/CBL/GRB2/JAK2/STAT5B/GAB2/FES/GATA3/IRS2/PTPN6/NFKBIA/DOK2/CEBPB/NFIL3/IL2RG/JAK3/SOCS1/PIK3CD/SOCS3/FOS
REACTOME_DAP12_INTERACTIONS	REACTOME_DAP12_INTERACTIONS	35	-0.655979	-1.71919	0.00247589	0.022931	0.0185691	1170	tags=34%, list=7%, signal=32%	KLRK1/BTK/GRAP2/LCK/TYROBP/KLRD1/LCP2/CD300LB/SIGLEC14/CD300E/SIRPB1/TREM1
REACTOME_REGULATED_NECROSIS	REACTOME_REGULATED_NECROSIS	55	-0.597916	-1.72276	0.00204584	0.0199616	0.0161646	2464	tags=29%, list=16%, signal=25%	CFLAR/SDCBP/CASP4/IRF2/CASP8/HSP90AA1/UBC/PELI1/CASP1/FASLG/IRF1/BIRC3/GZMB/ELANE/CASP5/IL1B
WP_SEROTONIN_AND_ANXIETY	WP_SEROTONIN_AND_ANXIETY	11	-0.844336	-1.72383	0.00117056	0.0130915	0.0106013	338	tags=36%, list=2%, signal=36%	PLEK/PRKCB/ARC/FOS
WP_TRANSCRIPTIONAL_CASCADE_REGULATING_ADIPOGENESIS	WP_TRANSCRIPTIONAL_CASCADE_REGULATING_ADIPOGENESIS	13	-0.801326	-1.72387	0.00168244	0.0174195	0.0141061	1082	tags=54%, list=7%, signal=50%	GATA3/GATA2/DDIT3/CEBPB/CEBPD/KLF2/EGR2
REACTOME_SENESCENCE_ASSOCIATED_SECRETORY_PHENOTYPE_SASP	REACTOME_SENESCENCE_ASSOCIATED_SECRETORY_PHENOTYPE_SASP	65	-0.590104	-1.72453	0.000638043	0.00796211	0.0064476	2278	tags=28%, list=14%, signal=24%	RPS6KA1/H2AX/H3-3B/UBE2S/UBE2D1/UBC/CDKN1B/H3C10/VENTX/H2AC6/H2BC4/CDKN2D/CEBPB/CDKN1A/JUN/IL6/CXCL8/FOS
BIOCARTA_TPO_PATHWAY	BIOCARTA_TPO_PATHWAY	22	-0.722593	-1.72503	0.00264354	0.024238	0.0196275	907	tags=18%, list=6%, signal=17%	PIK3CG/PRKCB/JUN/FOS
PID_ERBB1_DOWNSTREAM_PATHWAY	PID_ERBB1_DOWNSTREAM_PATHWAY	102	-0.556667	-1.72709	0.000396501	0.00559586	0.00453144	1087	tags=10%, list=7%, signal=9%	SRF/DUSP6/CYFIP2/SH2D2A/PIK3CD/ZFP36/DUSP1/JUN/FOS/EGR1
WP_TNFALPHA_SIGNALING_PATHWAY	WP_TNFALPHA_SIGNALING_PATHWAY	90	-0.562636	-1.72958	0.000305713	0.00460777	0.0037313	2851	tags=29%, list=18%, signal=24%	RFFL/GRB2/REL/NFKBIE/CREBBP/TAB2/CFLAR/TRAF1/PYGL/NFKB2/MAP3K5/CASP8/HSP90AA1/CYBA/APAF1/TNF/SELE/NFKBIA/BIRC3/KSR2/TNFRSF1B/TNFAIP3/MAP3K8/CCL2/JUN/IL6
PID_IL3_PATHWAY	PID_IL3_PATHWAY	24	-0.714098	-1.73117	0.0020183	0.0197744	0.016013	2872	tags=46%, list=18%, signal=38%	PRKACB/GRB2/JAK2/STAT5B/GAB2/CISH/PIM1/CEBPB/ID1/CSF2RB/OSM
PID_PI3KCI_PATHWAY	PID_PI3KCI_PATHWAY	46	-0.625417	-1.73122	0.00207561	0.0201691	0.0163327	3384	tags=50%, list=21%, signal=39%	ARF6/FOXO3/PLCG2/PTEN/SYK/RAP1A/FYN/ADAP1/DAPP1/HSP90AA1/PIK3R6/PLEKHA2/PIK3CG/LYN/BTK/LCK/ITK/BLK/ZAP70/PIK3R5/PIK3CD/HCK/FGR
WP_OLIGODENDROCYTE_SPECIFICATION_AND_DIFFERENTIATION_LEADING_TO_MYELIN_COMPONENTS_FOR_CNS	WP_OLIGODENDROCYTE_SPECIFICATION_AND_DIFFERENTIATION_LEADING_TO_MYELIN_COMPONENTS_FOR_CNS	20	-0.730798	-1.73139	0.00412537	0.0337285	0.0273128	1099	tags=45%, list=7%, signal=42%	MBP/TNF/BMP2/SOX9/CXCL1/OLIG1/LIF/IL1B/CXCL2
REACTOME_INTERLEUKIN_2_FAMILY_SIGNALING	REACTOME_INTERLEUKIN_2_FAMILY_SIGNALING	36	-0.658047	-1.73407	0.0024015	0.0225058	0.0182248	2843	tags=56%, list=18%, signal=46%	GRB2/JAK2/SYK/HAVCR2/STAT5B/PTK2B/IL15RA/GAB2/IL21R/CSF2RA/PTPN6/IL2RB/STAT4/IL5RA/LCK/IL2RA/CSF2RB/IL2RG/JAK3/PIK3CD
REACTOME_ESTROGEN_DEPENDENT_NUCLEAR_EVENTS_DOWNSTREAM_OF_ESR_MEMBRANE_SIGNALING	REACTOME_ESTROGEN_DEPENDENT_NUCLEAR_EVENTS_DOWNSTREAM_OF_ESR_MEMBRANE_SIGNALING	23	-0.717836	-1.73532	0.00194538	0.0192188	0.0155631	51	tags=22%, list=0%, signal=22%	CDKN1B/SRF/HBEGF/AREG/FOS
KEGG_INTESTINAL_IMMUNE_NETWORK_FOR_IGA_PRODUCTION	KEGG_INTESTINAL_IMMUNE_NETWORK_FOR_IGA_PRODUCTION	37	-0.654223	-1.73651	0.00186959	0.0186252	0.0150824	1643	tags=38%, list=10%, signal=34%	CCR10/ITGB7/TNFRSF13C/CD86/ITGA4/TNFSF13B/CD28/CD40LG/ICOS/TNFRSF17/TNFRSF13B/CXCR4/IL10/IL6
WP_ADIPOGENESIS	WP_ADIPOGENESIS	119	-0.545757	-1.73803	0.000191961	0.00334661	0.00271003	1212	tags=24%, list=8%, signal=22%	LPIN2/IRS2/TNF/GATA2/BMP2/KLF6/CNTFR/DDIT3/CYP26B1/ASIP/CEBPB/TWIST1/CDKN1A/NAMPT/SOCS1/ID3/CEBPD/CYP26A1/WNT10B/RETN/CFD/GADD45B/LIF/SOCS3/DLK1/IL6/OSM/EGR2
KEGG_SYSTEMIC_LUPUS_ERYTHEMATOSUS	KEGG_SYSTEMIC_LUPUS_ERYTHEMATOSUS	64	-0.595687	-1.73838	0.000912561	0.0107646	0.008717	2865	tags=48%, list=18%, signal=40%	FCGR2B/HLA-DOB/C2/TRIM21/C4A/H2BC21/H2AX/H3-3B/CTSG/C1S/H3C10/H2BC18/H2AC6/H2BC4/TNF/CD86/C1QC/C1R/C1QA/C1QB/FCGR1A/C3/CD28/CD40LG/C6/FCGR2A/FCGR3A/ELANE/C7/FCGR3B/IL10
WP_ALLOGRAFT_REJECTION	WP_ALLOGRAFT_REJECTION	71	-0.584133	-1.73992	0.0010415	0.0118153	0.00956785	1232	tags=34%, list=8%, signal=31%	PDGFRA/FASLG/TNF/CD86/CD55/C1QC/C1QA/C1QB/IL2RA/C3/CD28/LRRK2/CD40LG/CTLA4/AGTR1/C6/GNLY/VEGFA/GZMB/PRF1/C7/IL10/IL1B/CXCL8
PID_CXCR4_PATHWAY	PID_CXCR4_PATHWAY	99	-0.563766	-1.74154	0.000472492	0.00636522	0.00515446	2614	tags=36%, list=17%, signal=31%	PXN/RICTOR/STAT5B/PTK2B/FYN/DNM1/CSK/GRK2/GNA13/CXCL12/PAK1/GRK6/PIK3R6/CD3D/CD4/VAV1/PTPN6/GNG2/PIK3CG/LYN/CD3G/ARRB2/LCK/ITGA4/CD3E/BLK/RHOB/PIK3R5/PLCB2/PIK3CD/CD247/PTPRC/HCK/FGR/CXCR4/RGS1
BIOCARTA_GRANULOCYTES_PATHWAY	BIOCARTA_GRANULOCYTES_PATHWAY	12	-0.827674	-1.74157	0.000628205	0.00792274	0.00641571	1099	tags=58%, list=7%, signal=54%	TNF/ITGB2/ITGAM/ITGAL/SELPLG/SELL/CXCL8
WP_GPCRS_CLASS_A_RHODOPSINLIKE	WP_GPCRS_CLASS_A_RHODOPSINLIKE	120	-0.547209	-1.74293	0.000141149	0.00263515	0.00213391	2145	tags=42%, list=14%, signal=37%	P2RY14/GPR35/ACKR4/CHRM3/ADORA1/ACKR3/BDKRB2/ADRB2/HCAR1/CYSLTR1/F2RL1/CCR10/ADORA3/C3AR1/P2RY12/GPR34/P2RY6/CCR7/CCRL2/OPRL1/PTAFR/LPAR4/MAS1L/CCR4/PTGER4/PTGER2/GPR171/GPR27/PTGDR2/NMUR1/HRH2/CCR2/CX3CR1/GPR18/AGTR1/P2RY10/GPR174/CNR2/LHCGR/C5AR2/CCR1/GPR65/P2RY13/CCR3/CXCR2/FFAR2/FPR1/FPR2/CXCR4/DRD5/CXCR1
BIOCARTA_D4GDI_PATHWAY	BIOCARTA_D4GDI_PATHWAY	12	-0.828598	-1.74352	0.000596195	0.00764416	0.00619013	1815	tags=58%, list=12%, signal=52%	CASP8/ARHGDIB/APAF1/CASP1/GZMB/PRF1/JUN
WP_NEUROINFLAMMATION	WP_NEUROINFLAMMATION	11	-0.854487	-1.74455	0.000810477	0.00975452	0.00789906	1007	tags=36%, list=6%, signal=34%	NFKBIA/TLR4/JUN/FOS
BIOCARTA_IL1R_PATHWAY	BIOCARTA_IL1R_PATHWAY	28	-0.693179	-1.74492	0.00221662	0.0213205	0.017265	1099	tags=18%, list=7%, signal=17%	TNF/NFKBIA/JUN/IL1B/IL6
REACTOME_G_ALPHA_I_SIGNALLING_EVENTS	REACTOME_G_ALPHA_I_SIGNALLING_EVENTS	206	-0.518287	-1.74948	5.54935e-06	0.000173125	0.000140194	2145	tags=33%, list=14%, signal=28%	P2RY14/GRK2/S1PR3/PDE4D/CXCL12/RGS10/GNG7/ADORA1/ACKR3/BDKRB2/S1PR2/HCAR1/RGS22/CCR10/LPAR1/ADORA3/PRKAR2B/LPAR2/C3AR1/RGS13/P2RY12/CXCR6/CXCL6/CCR7/RGS14/PDE4B/OPRL1/GNG2/RGS19/CCR4/OXER1/C3/CCL5/PTGDR2/NMUR1/CXCL5/CCR2/GAL/CX3CR1/RGS9/GPR18/GPSM3/CAMK4/PLCB2/CNR2/RGS16/PF4/CCR1/CXCL3/PPBP/GPR183/RGS18/P2RY13/S1PR4/CXCL1/CCR3/C5AR1/CXCR2/CCL4L2/FPR1/FPR2/CCL4/CXCR4/CXCR1/CXCL2/RGS1/CXCL8
WP_CANCER_IMMUNOTHERAPY_BY_PD1_BLOCKADE	WP_CANCER_IMMUNOTHERAPY_BY_PD1_BLOCKADE	22	-0.733078	-1.75006	0.00179887	0.018227	0.01476	2116	tags=55%, list=13%, signal=47%	NFATC4/PDCD1LG2/PDCD1/CD8A/CD3D/CD274/CD8B/CD3G/LCK/CD3E/ZAP70/JUN
REACTOME_GPCR_LIGAND_BINDING	REACTOME_GPCR_LIGAND_BINDING	255	-0.511987	-1.75505	1.94983e-06	7.22351e-05	5.84949e-05	2145	tags=38%, list=14%, signal=33%	P2RY14/S1PR3/GPR35/CXCL12/ACKR4/GNG7/CHRM3/ADORA1/ACKR3/BDKRB2/S1PR2/ADRB2/WNT2B/PTCH2/HCAR1/CYSLTR1/F2RL1/CCR10/LPAR1/ADORA3/WNT6/LPAR2/C3AR1/P2RY12/CXCR6/CXCL6/P2RY6/CCR7/XCL1/WNT11/CCRL2/CD55/PTH1R/OPRL1/UTS2/PTAFR/GNG2/LPAR4/ADM/PTHLH/XCL2/CCR4/GPR132/ADGRE5/PTGER4/PTGER2/EDN3/OXER1/C3/CCL5/PTGDR2/NMUR1/HRH2/CXCL5/CCR2/GAL/CX3CR1/GPR18/GPBAR1/AGTR1/P2RY10/CNR2/ADGRE2/LHCGR/C5AR2/PF4/CCR1/CXCL…
BIOCARTA_ARENRF2_PATHWAY	BIOCARTA_ARENRF2_PATHWAY	19	-0.746771	-1.75549	0.00264767	0.024238	0.0196275	249	tags=32%, list=2%, signal=31%	MAFK/HMOX1/MAFF/PRKCB/JUN/FOS
WP_GASTRIN_SIGNALING_PATHWAY	WP_GASTRIN_SIGNALING_PATHWAY	107	-0.559117	-1.75621	0.000164107	0.00297021	0.00240523	1007	tags=14%, list=6%, signal=13%	NFKBIA/BIRC3/BMP2/ARRB2/HDC/CDKN1A/RHOB/VEGFA/MYC/KLF4/JUN/PTGS2/CXCL8/FOS/EGR1
WP_MYD88_DISTINCT_INPUTOUTPUT_PATHWAY	WP_MYD88_DISTINCT_INPUTOUTPUT_PATHWAY	16	-0.774587	-1.75821	0.00331893	0.0289308	0.0234277	1079	tags=62%, list=7%, signal=58%	MYD88/TLR7/TLR10/TLR5/TLR4/TLR1/TLR6/TLR2/TLR8/JUN
BIOCARTA_NGF_PATHWAY	BIOCARTA_NGF_PATHWAY	19	-0.748107	-1.75863	0.00243341	0.022626	0.0183222	907	tags=16%, list=6%, signal=15%	PIK3CG/JUN/FOS
BIOCARTA_INFLAM_PATHWAY	BIOCARTA_INFLAM_PATHWAY	15	-0.788396	-1.76029	0.00212496	0.0205644	0.0166527	1336	tags=40%, list=8%, signal=37%	CSF1/CD4/TNF/IL10/IL6/CXCL8
WP_ESTROGEN_SIGNALING_PATHWAY	WP_ESTROGEN_SIGNALING_PATHWAY	22	-0.737529	-1.76069	0.00147093	0.0156311	0.0126579	27	tags=18%, list=0%, signal=18%	BCL2/ESR1/JUN/FOS
WP_INTERFERON_TYPE_I_SIGNALING_PATHWAYS	WP_INTERFERON_TYPE_I_SIGNALING_PATHWAYS	53	-0.617094	-1.76109	0.000923968	0.0107959	0.00874235	4254	tags=51%, list=27%, signal=37%	RPS6KA5/RPTOR/RPS6/MAPK14/CRKL/TYK2/IRS1/STAT5A/IFNAR1/CBL/REL/IFNAR2/PIAS1/RAP1A/FYN/GAB2/IRS2/VAV1/PTPN6/STAT4/LCK/EIF4A1/ZAP70/SOCS1/PIK3CD/PTPRC/SOCS3
WP_NEUROINFLAMMATION_AND_GLUTAMATERGIC_SIGNALING	WP_NEUROINFLAMMATION_AND_GLUTAMATERGIC_SIGNALING	113	-0.557382	-1.76628	6.70643e-05	0.00145199	0.0011758	1111	tags=17%, list=7%, signal=16%	IL1R2/TNF/SLC17A7/IL6R/TNFRSF1B/NOS1/IL10RA/CAMK4/PLCB2/GRIN3A/PRKCB/SLC2A3/ARC/LIF/IL10/SOCS3/IL1B/IL6/FOS
PID_P38_ALPHA_BETA_PATHWAY	PID_P38_ALPHA_BETA_PATHWAY	30	-0.689853	-1.76637	0.00123791	0.0135883	0.0110036	2476	tags=40%, list=16%, signal=34%	DUSP10/FYN/PAK1/MAP3K12/LYN/LCK/BLK/PAK3/DUSP8/HCK/FGR/DUSP1
BIOCARTA_CTLA4_PATHWAY	BIOCARTA_CTLA4_PATHWAY	18	-0.76546	-1.76879	0.001528	0.0161017	0.0130389	1268	tags=56%, list=8%, signal=51%	CD3D/CD86/CD3G/LCK/ITK/CD3E/CD28/ICOS/CTLA4/CD247
BIOCARTA_TOLL_PATHWAY	BIOCARTA_TOLL_PATHWAY	25	-0.721247	-1.77187	0.000995867	0.011518	0.00932714	1007	tags=24%, list=6%, signal=23%	MYD88/TLR7/NFKBIA/PGLYRP1/JUN/FOS
WP_SIGNAL_TRANSDUCTION_THROUGH_IL1R	WP_SIGNAL_TRANSDUCTION_THROUGH_IL1R	30	-0.692151	-1.77225	0.00117789	0.0131116	0.0106176	1099	tags=17%, list=7%, signal=16%	TNF/NFKBIA/JUN/IL1B/IL6
KEGG_FC_GAMMA_R_MEDIATED_PHAGOCYTOSIS	KEGG_FC_GAMMA_R_MEDIATED_PHAGOCYTOSIS	89	-0.578523	-1.77471	0.000194878	0.00336547	0.00272531	2876	tags=37%, list=18%, signal=30%	CFL2/FCGR2B/PRKCE/PLA2G6/PRKCD/SYK/PIP5K1B/MARCKS/ARPC1B/WASF3/DNM1/GAB2/PAK1/WASF1/PLD1/GSN/VASP/VAV1/PLPP3/PIK3CG/LYN/FCGR1A/DOCK2/PIK3R5/PIK3CD/PTPRC/RAC2/FCGR2A/FCGR3A/HCK/PRKCB/WAS/NCF1
WP_IL18_SIGNALING_PATHWAY	WP_IL18_SIGNALING_PATHWAY	243	-0.52142	-1.77506	1.15124e-06	4.47474e-05	3.62357e-05	1253	tags=20%, list=8%, signal=18%	BIN1/FASLG/RUNX2/TNF/NFKBIA/IRF1/BIRC3/BMP2/ARL4D/NFKBIZ/ZC3H12A/CLDN3/LCK/CEBPB/IL2RA/CCL5/TNFAIP3/ADAMTS5/ITGA2B/IER3/RGS16/VEGFA/CD83/LTB/CXCL3/CCL2/PRKCB/TBX21/KLF2/NCF2/NCF1/S1PR4/IL18RAP/CLDN4/CCL4/IL10/BTG2/SOCS3/CCL3/JUN/IL1B/CXCL2/PTGS2/IL6/CXCL8/FOS/ATF3/NR4A1
REACTOME_NUCLEAR_RECEPTOR_TRANSCRIPTION_PATHWAY	REACTOME_NUCLEAR_RECEPTOR_TRANSCRIPTION_PATHWAY	43	-0.645507	-1.77516	0.00198924	0.0195705	0.0158479	1974	tags=33%, list=13%, signal=29%	THRB/ESR1/NR1H3/NR3C2/RARG/HNF4G/AR/RARA/RARB/NRBF2/RORB/NR4A2/NR4A3/NR4A1
WP_DOPAMINERGIC_NEUROGENESIS	WP_DOPAMINERGIC_NEUROGENESIS	14	-0.812173	-1.77689	0.00130628	0.0142073	0.0115049	492	tags=43%, list=3%, signal=42%	CDKN1C/EN1/LMX1A/LMX1B/MSX1/NR4A2
WP_MAPK_SIGNALING_PATHWAY	WP_MAPK_SIGNALING_PATHWAY	214	-0.527229	-1.77823	1.33714e-06	5.1135e-05	4.14083e-05	2872	tags=28%, list=18%, signal=23%	PRKACB/PPP3R1/GRB2/ATF4/NGF/HSPA1L/PRKCD/TAB2/TGFB1/RASA2/DUSP10/RAP1A/NFKB2/CACNA2D4/CACNA2D2/NTRK2/PAK1/MAP3K5/FGFR4/RASGRP1/CACNA1I/STK3/DUSP9/FGFR2/FGFR1/PTPN7/FGF9/STK4/MAP3K12/FGF12/FASLG/IL1R2/TNF/SRF/DUSP6/MAP4K1/FGF17/FGF13/CD14/RASGRP2/DDIT3/ARRB2/FGF10/LRRK2/DUSP4/DUSP8/MAP3K8/JUND/RAC2/HSPA1B/MYC/HSPA1A/RASGRP4/HSPA6/DUSP1/JUN/IL1B/DUSP2/FOS/NR4A1
SA_MMP_CYTOKINE_CONNECTION	SA_MMP_CYTOKINE_CONNECTION	15	-0.796893	-1.77926	0.00138138	0.0148875	0.0120556	1453	tags=67%, list=9%, signal=61%	TNFSF8/TNFRSF8/CSF1/TNF/IL6R/TNFRSF1B/SPN/FCGR3A/SELL/IL1B
REACTOME_NEGATIVE_REGULATION_OF_THE_PI3K_AKT_NETWORK	REACTOME_NEGATIVE_REGULATION_OF_THE_PI3K_AKT_NETWORK	97	-0.578854	-1.78257	8.39252e-05	0.00173032	0.00140119	2578	tags=33%, list=16%, signal=28%	INSR/PIP5K1B/FYN/KLB/MYD88/ERBB4/GAB2/FGFR4/PIP4K2A/FGFR2/FGFR1/FGF9/RHOG/PDGFRA/IRS2/NRG1/CD86/VAV1/IL1RL1/FGF17/PIK3AP1/LCK/CD28/FGF10/CD19/ICOS/PIK3CD/IER3/TRAT1/RAC2/HBEGF/AREG
WP_TLR4_SIGNALING_AND_TOLERANCE	WP_TLR4_SIGNALING_AND_TOLERANCE	27	-0.710791	-1.78533	0.000955947	0.0111105	0.00899715	2551	tags=33%, list=16%, signal=28%	TAB2/MYD88/TICAM1/IRF7/TNF/NFKBIA/TLR4/IL6/CXCL8
PID_CD40_PATHWAY	PID_CD40_PATHWAY	29	-0.704299	-1.78797	0.00145035	0.0155289	0.012575	1007	tags=28%, list=6%, signal=26%	NFKBIA/BIRC3/JAK3/TNFAIP3/CD40LG/MYC/C4BPA/JUN
PID_IL27_PATHWAY	PID_IL27_PATHWAY	20	-0.754952	-1.78862	0.00177477	0.0181378	0.0146877	2744	tags=60%, list=17%, signal=50%	JAK2/IL27RA/TGFB1/IL12RB2/GATA3/IL12RB1/EBI3/TNF/STAT4/TBX21/IL1B/IL6
PID_LYSOPHOSPHOLIPID_PATHWAY	PID_LYSOPHOSPHOLIPID_PATHWAY	63	-0.614352	-1.78935	0.000318438	0.00468955	0.00379753	2764	tags=30%, list=18%, signal=25%	PRKCE/PRKCD/PXN/GNA14/ADCY2/PTK2B/GNA13/ARHGEF1/LPAR1/LPAR2/NFKBIA/GNG2/LPAR4/LYN/HBEGF/JUN/IL6/CXCL8/FOS
REACTOME_CLASS_A_1_RHODOPSIN_LIKE_RECEPTORS	REACTOME_CLASS_A_1_RHODOPSIN_LIKE_RECEPTORS	185	-0.535141	-1.78998	3.85505e-06	0.000128737	0.000104249	2145	tags=43%, list=14%, signal=37%	P2RY14/S1PR3/GPR35/CXCL12/ACKR4/CHRM3/ADORA1/ACKR3/BDKRB2/S1PR2/ADRB2/HCAR1/CYSLTR1/F2RL1/CCR10/LPAR1/ADORA3/LPAR2/C3AR1/P2RY12/CXCR6/CXCL6/P2RY6/CCR7/XCL1/CCRL2/OPRL1/UTS2/PTAFR/LPAR4/XCL2/CCR4/GPR132/PTGER4/PTGER2/EDN3/OXER1/C3/CCL5/PTGDR2/NMUR1/HRH2/CXCL5/CCR2/GAL/CX3CR1/GPR18/GPBAR1/AGTR1/P2RY10/CNR2/LHCGR/C5AR2/PF4/CCR1/CXCL3/CCL2/PPBP/GPR183/GPR65/P2RY13/S1PR4/CXCL1/CCR3/C5AR1/CXCR2/FFAR2/P…
WP_T_CELL_RECEPTOR_AND_COSTIMULATORY_SIGNALING	WP_T_CELL_RECEPTOR_AND_COSTIMULATORY_SIGNALING	27	-0.713213	-1.79141	0.000880677	0.0104404	0.0084545	3038	tags=59%, list=19%, signal=48%	PTEN/DYRK1A/DYRK2/FYN/PDCD1/RASGRP1/PDK1/CD8A/PTPN6/NFKBIA/CD8B/LCK/ITK/CD28/CTLA4/ZAP70
BIOCARTA_EGF_PATHWAY	BIOCARTA_EGF_PATHWAY	27	-0.713426	-1.79195	0.00085057	0.010173	0.00823793	1087	tags=15%, list=7%, signal=14%	SRF/PRKCB/JUN/FOS
WP_COMPLEMENT_AND_COAGULATION_CASCADES	WP_COMPLEMENT_AND_COAGULATION_CASCADES	47	-0.645899	-1.79343	0.000637429	0.00796211	0.0064476	1689	tags=45%, list=11%, signal=40%	CR2/C1S/THBD/C3AR1/CD55/C1QC/SERPING1/C1R/PLG/C1QA/C1QB/C3/PLAUR/F10/C6/SERPINA1/C7/CR1/CFD/C5AR1/SERPIND1
WP_HEPATITIS_C_AND_HEPATOCELLULAR_CARCINOMA	WP_HEPATITIS_C_AND_HEPATOCELLULAR_CARCINOMA	48	-0.644356	-1.79628	0.00110397	0.0124052	0.0100456	1225	tags=25%, list=8%, signal=23%	FASLG/BIRC3/IL6R/CDKN1A/UCHL1/VEGFA/MYC/CXCR1/JUN/PTGS2/IL6/CXCL8
REACTOME_INTERFERON_ALPHA_BETA_SIGNALING	REACTOME_INTERFERON_ALPHA_BETA_SIGNALING	57	-0.626534	-1.79743	0.000366488	0.0052346	0.0042389	4206	tags=58%, list=27%, signal=43%	BST2/IRF3/RSAD2/IFI35/RNASEL/TYK2/IFITM3/HLA-A/HLA-B/IFNAR1/IFIT5/ISG15/MX2/IFNAR2/IRF8/HLA-C/IFIT1/IRF6/IRF5/IRF2/GBP2/IRF7/IFIT3/PTPN6/IRF1/ISG20/OASL/IRF4/IFITM2/IFIT2/SOCS1/SOCS3/EGR1
BIOCARTA_BCR_PATHWAY	BIOCARTA_BCR_PATHWAY	33	-0.688474	-1.79752	0.000735603	0.00894418	0.00724286	1340	tags=36%, list=8%, signal=33%	GRB2/NFATC4/SYK/CALM3/CD79B/VAV1/LYN/BTK/CD79A/PRKCB/JUN/FOS
WP_CHEMOKINE_SIGNALING_PATHWAY	WP_CHEMOKINE_SIGNALING_PATHWAY	143	-0.553892	-1.80305	2.35676e-05	0.000594455	0.000481381	2619	tags=38%, list=17%, signal=32%	PRKCD/PXN/STAT5B/RAP1A/ADCY2/PTK2B/GNB3/CSK/GRK2/CXCL12/GNG7/PAK1/GRK6/CXCL14/CCR10/SHC2/GRK5/CXCR6/CCR7/XCL1/VAV1/NFKBIA/GNG2/PIK3CG/LYN/PREX1/RASGRP2/ARRB2/CCR4/DOCK2/ITK/JAK3/CCL5/CXCL5/CCR2/CX3CR1/PIK3R5/PLCB2/CCL24/PIK3CD/RAC2/PF4/CCR1/HCK/CXCL3/PRKCB/PPBP/FGR/WAS/NCF1/CCR3/CXCR2/CCL4/CXCR4/CCL3
BIOCARTA_CTL_PATHWAY	BIOCARTA_CTL_PATHWAY	13	-0.838284	-1.80337	0.000313788	0.00465362	0.00376843	1268	tags=69%, list=8%, signal=64%	CD3D/FASLG/CD3G/CD3E/ITGB2/ITGAL/CD247/GZMB/PRF1
BIOCARTA_IL2RB_PATHWAY	BIOCARTA_IL2RB_PATHWAY	37	-0.681282	-1.80834	0.000699772	0.00859669	0.00696147	1225	tags=32%, list=8%, signal=30%	FASLG/PTPN6/PIK3CG/IKZF3/IL2RB/IL2RA/IL2RG/JAK3/SOCS1/MYC/SOCS3/FOS
WP_IL5_SIGNALING_PATHWAY	WP_IL5_SIGNALING_PATHWAY	38	-0.682119	-1.81064	0.000517168	0.00685031	0.00554728	907	tags=37%, list=6%, signal=35%	BCL2/GRB2/JAK2/SYK/STAT5B/RPS6KA1/PIK3CG/LYN/BTK/IL5RA/CSF2RB/MYC/JUN/FOS
WP_FOXP3_IN_COVID19	WP_FOXP3_IN_COVID19	13	-0.842224	-1.81185	0.000238796	0.0038516	0.00311897	1081	tags=62%, list=7%, signal=57%	CD86/IL6R/IL2RB/IL2RA/IL2RG/CD28/IL7R/IL6
WP_SARSCOV2_INNATE_IMMUNITY_EVASION_AND_CELLSPECIFIC_IMMUNE_RESPONSE	WP_SARSCOV2_INNATE_IMMUNITY_EVASION_AND_CELLSPECIFIC_IMMUNE_RESPONSE	63	-0.622747	-1.8138	0.000205843	0.00348191	0.0028196	1350	tags=30%, list=9%, signal=28%	CXCL6/LAG3/TNF/IL6R/CCL5/CXCL5/IFIT2/PF4/CXCL3/CCL2/PPBP/CXCL1/CXCR2/CCL4/IL10/CCL3/CXCL2/IL6/CXCL8
PID_ALPHA_SYNUCLEIN_PATHWAY	PID_ALPHA_SYNUCLEIN_PATHWAY	29	-0.714686	-1.81434	0.000924322	0.0107959	0.00874235	2619	tags=48%, list=17%, signal=40%	PRKCD/SYK/PTK2B/FYN/PRKN/GRK5/PLD1/LYN/LCK/BLK/UCHL1/PLCB2/HCK/FGR
WP_OVERVIEW_OF_PROINFLAMMATORY_AND_PROFIBROTIC_MEDIATORS	WP_OVERVIEW_OF_PROINFLAMMATORY_AND_PROFIBROTIC_MEDIATORS	62	-0.624179	-1.81713	0.000202011	0.00344581	0.00279037	711	tags=48%, list=5%, signal=46%	CXCL6/CSF1/XCL1/EBI3/TNF/XCL2/CCL5/TNFSF13B/IL24/CXCL5/CCL24/VEGFA/PF4/CXCL3/CCL2/PPBP/CXCL1/CCL8/CCL4L2/CCL3L1/CCL4/LIF/IL10/CCL3/IL1B/CXCL2/AREG/IL6/CXCL8/OSM
WP_IL6_SIGNALING_PATHWAY	WP_IL6_SIGNALING_PATHWAY	40	-0.673458	-1.81717	0.000546933	0.00716452	0.00580172	1066	tags=20%, list=7%, signal=19%	VAV1/IRF1/IL6R/PRDM1/HCK/JUNB/SOCS3/IL6
PID_PS1_PATHWAY	PID_PS1_PATHWAY	44	-0.659357	-1.81873	0.000593214	0.00764416	0.00619013	2659	tags=27%, list=17%, signal=23%	APH1B/CREBBP/SSPOP/RBPJ/DKK2/DKK1/DLL1/FRAT1/MYC/WIF1/JUN/FOS
BIOCARTA_PPARA_PATHWAY	BIOCARTA_PPARA_PATHWAY	47	-0.655036	-1.8188	0.000423727	0.00587519	0.00475764	2872	tags=38%, list=18%, signal=31%	PRKACB/NR1H3/ACOX1/CREBBP/STAT5B/NCOA1/HSP90AA1/PRKAR2B/TNF/NFKBIA/PIK3CG/CITED2/MYC/PRKCB/HSPA1A/DUSP1/JUN/PTGS2
KEGG_MAPK_SIGNALING_PATHWAY	KEGG_MAPK_SIGNALING_PATHWAY	229	-0.538627	-1.82044	2.98614e-07	1.33588e-05	1.08177e-05	2872	tags=30%, list=18%, signal=25%	PRKACB/GADD45G/PPP3R1/GRB2/ATF4/NGF/HSPA1L/PLA2G6/NFATC4/TAB2/TGFB1/RASA2/DUSP10/RAP1A/NFKB2/CACNA2D4/RPS6KA1/CACNA2D2/NTRK2/PAK1/MAP3K5/FGFR4/RASGRP1/CACNA1I/STK3/DUSP9/FGFR2/FGFR1/PTPN7/FGF9/STK4/MAP3K12/FGF12/PDGFRA/FASLG/IL1R2/TNF/SRF/DUSP6/MAP4K1/FGF17/FGF13/CD14/RASGRP2/DDIT3/ARRB2/PLA2G2A/FGF10/PLA2G5/DUSP4/DUSP8/MAP3K8/JUND/RAC2/HSPA1B/MYC/PRKCB/HSPA1A/RASGRP4/HSPA6/GADD45B/DUSP1/JUN/IL1B…
WP_LUNG_FIBROSIS	WP_LUNG_FIBROSIS	51	-0.641391	-1.82511	0.000436967	0.00602354	0.00487777	655	tags=29%, list=4%, signal=28%	MT2A/HMOX1/TNF/CEBPB/CCL5/CCR2/SERPINA1/CCL2/CCR3/CCL4/CCL3/IL1B/CXCL2/IL6/CXCL8
WP_WHITE_FAT_CELL_DIFFERENTIATION	WP_WHITE_FAT_CELL_DIFFERENTIATION	31	-0.709893	-1.82588	0.000596445	0.00764416	0.00619013	1721	tags=42%, list=11%, signal=37%	GATA3/EBF1/RARA/TLE3/GATA2/DDIT3/CEBPB/IRF4/CEBPD/KLF4/WNT10B/KLF2/EGR2
WP_CHROMOSOMAL_AND_MICROSATELLITE_INSTABILITY_IN_COLORECTAL_CANCER	WP_CHROMOSOMAL_AND_MICROSATELLITE_INSTABILITY_IN_COLORECTAL_CANCER	71	-0.613416	-1.82714	0.00018416	0.00325854	0.00263871	942	tags=13%, list=6%, signal=12%	TCF7/CDKN1A/RAC2/MYC/PMAIP1/GADD45B/JUN/PTGS2/FOS
BIOCARTA_VIP_PATHWAY	BIOCARTA_VIP_PATHWAY	24	-0.753723	-1.82724	0.000423352	0.00587519	0.00475764	227	tags=21%, list=1%, signal=21%	PRKAR2B/NFKBIA/MYC/EGR2/EGR3
PID_GMCSF_PATHWAY	PID_GMCSF_PATHWAY	34	-0.701718	-1.82893	0.000706655	0.00863649	0.0069937	2872	tags=44%, list=18%, signal=36%	PRKACB/GRB2/JAK2/SYK/STAT5B/IRF8/GAB2/CISH/CSF2RA/PIM1/LYN/CSF2RB/CCL2/FOS/OSM
PID_IL4_2PATHWAY	PID_IL4_2PATHWAY	55	-0.635735	-1.83172	0.000283258	0.00433293	0.00350874	2041	tags=40%, list=13%, signal=35%	MYB/ALOX15/FES/BCL6/COL1A2/IGHG1/IGHG3/IRS2/PTPN6/DOK2/MYBL1/CEBPB/IRF4/IL2RG/JAK3/CD40LG/SOCS1/SPI1/FCER2/IL10/SOCS3/EGR2
WP_PEPTIDE_GPCRS	WP_PEPTIDE_GPCRS	36	-0.695176	-1.83191	0.000601967	0.00767346	0.00621385	1643	tags=50%, list=10%, signal=45%	CCR10/C3AR1/CXCR6/CCR7/OPRL1/CCR4/CCR2/CX3CR1/AGTR1/LHCGR/CCR1/CCR3/C5AR1/CXCR2/FPR1/FPR2/CXCR4/CXCR1
WP_LDL_INFLUENCE_ON_CD14_AND_TLR4	WP_LDL_INFLUENCE_ON_CD14_AND_TLR4	23	-0.758059	-1.83256	0.000343114	0.00493179	0.00399369	1421	tags=35%, list=9%, signal=32%	CREB3L1/TLR4/CD14/CREB5/CCL2/IL10/IL1B/IL6
REACTOME_CONSTITUTIVE_SIGNALING_BY_ABERRANT_PI3K_IN_CANCER	REACTOME_CONSTITUTIVE_SIGNALING_BY_ABERRANT_PI3K_IN_CANCER	63	-0.629494	-1.83345	0.00013918	0.00263515	0.00213391	2365	tags=41%, list=15%, signal=35%	FYN/KLB/ERBB4/GAB2/FGFR4/FGFR2/FGFR1/FGF9/RHOG/PDGFRA/IRS2/NRG1/CD86/VAV1/FGF17/PIK3AP1/LCK/CD28/FGF10/CD19/ICOS/PIK3CD/TRAT1/RAC2/HBEGF/AREG
WP_PLATELETMEDIATED_INTERACTIONS_WITH_VASCULAR_AND_CIRCULATING_CELLS	WP_PLATELETMEDIATED_INTERACTIONS_WITH_VASCULAR_AND_CIRCULATING_CELLS	17	-0.801221	-1.83407	0.000307055	0.00460777	0.0037313	1075	tags=53%, list=7%, signal=49%	SELE/TLR4/TLR2/CCL5/CD40LG/SELPLG/PF4/CCL2/IL1B
PID_TXA2PATHWAY	PID_TXA2PATHWAY	55	-0.637023	-1.83544	0.000258929	0.00407356	0.00329871	2844	tags=49%, list=18%, signal=40%	PTGDR/PRKCE/PRKCD/PRKCQ/GRK3/SYK/GNA14/FYN/DNM1/TBXA2R/GRK2/GNA13/TGM2/ARHGEF1/PIK3R6/SELE/GNG2/PIK3CG/LYN/ARRB2/LCK/BLK/PIK3R5/PLCB2/HCK/PRKCB/FGR
WP_CYTOSOLIC_DNASENSING_PATHWAY	WP_CYTOSOLIC_DNASENSING_PATHWAY	57	-0.639857	-1.83565	0.000169995	0.00305347	0.00247266	1815	tags=21%, list=12%, signal=19%	CASP8/IRF7/CASP1/CGAS/NFKBIA/AIM2/CCL5/ZBP1/CCL4L2/CCL4/IL1B/IL6
KEGG_CYTOSOLIC_DNA_SENSING_PATHWAY	KEGG_CYTOSOLIC_DNA_SENSING_PATHWAY	39	-0.684802	-1.83712	0.000153563	0.0028309	0.00229242	1634	tags=26%, list=10%, signal=23%	IRF7/CASP1/NFKBIA/AIM2/CCL5/ZBP1/CCL4L2/CCL4/IL1B/IL6
REACTOME_NEGATIVE_REGULATION_OF_MAPK_PATHWAY	REACTOME_NEGATIVE_REGULATION_OF_MAPK_PATHWAY	43	-0.668533	-1.83848	0.000647938	0.00804325	0.0065133	1751	tags=21%, list=11%, signal=19%	DUSP9/UBC/PTPN7/DUSP6/DUSP4/DUSP8/DUSP1/DUSP2/DUSP5
KEGG_COMPLEMENT_AND_COAGULATION_CASCADES	KEGG_COMPLEMENT_AND_COAGULATION_CASCADES	52	-0.646056	-1.83916	0.000161439	0.0029444	0.00238433	1689	tags=46%, list=11%, signal=41%	CR2/C1S/THBD/C3AR1/F13A1/CD55/C1QC/SERPING1/C1R/PLG/C1QA/C1QB/C3/PLAUR/C4BPB/F10/C6/SERPINA1/C7/CR1/CFD/C4BPA/C5AR1/SERPIND1
PID_SMAD2_3NUCLEAR_PATHWAY	PID_SMAD2_3NUCLEAR_PATHWAY	73	-0.616189	-1.83924	8.19322e-05	0.00171913	0.00139212	3070	tags=38%, list=19%, signal=31%	MAX/SMAD7/ESR1/NCOA2/SAP30/SKIL/TFE3/DCP1A/SMAD3/CREBBP/TGIF2/NCOA1/GATA3/AR/IRF7/RUNX3/GSC/COL1A2/RUNX2/CEBPB/CDKN1A/TGIF1/IGHA1/MYC/IL10/JUN/FOS/ATF3
WP_CYTOKINES_AND_INFLAMMATORY_RESPONSE	WP_CYTOKINES_AND_INFLAMMATORY_RESPONSE	14	-0.841215	-1.84043	0.000343208	0.00493179	0.00399369	1336	tags=57%, list=8%, signal=52%	CSF1/CD4/TNF/CXCL1/IL10/IL1B/CXCL2/IL6
WP_PROSTAGLANDIN_SIGNALING	WP_PROSTAGLANDIN_SIGNALING	27	-0.734584	-1.84509	0.000281363	0.0043319	0.0035079	1634	tags=70%, list=10%, signal=63%	IRF7/CASP1/CSF1/TNF/PIK3CG/PTGER4/PTGER2/CD28/CCR2/KLRD1/NLRP3/VEGFA/CCL2/CXCL1/CCL3/IL1B/AREG/IL6/CXCL8
WP_PROLACTIN_SIGNALING_PATHWAY	WP_PROLACTIN_SIGNALING_PATHWAY	74	-0.617021	-1.84548	3.1706e-05	0.000759344	0.000614905	2843	tags=31%, list=18%, signal=26%	GRB2/JAK2/PXN/STAT5B/FYN/GAB2/PAK1/TEC/SIRPA/CISH/IRS2/VAV1/PTPN6/NFKBIA/IRF1/PIK3CG/AGAP2/ZAP70/SOCS1/MYC/SOCS3/JUN/FOS
PID_IL23_PATHWAY	PID_IL23_PATHWAY	28	-0.734961	-1.85009	0.000511396	0.0068119	0.00551618	1300	tags=50%, list=8%, signal=46%	IL12RB1/CD4/TNF/NFKBIA/STAT4/CD3E/MPO/IL24/CCL2/IL18RAP/CXCL1/SOCS3/IL1B/IL6
BIOCARTA_PDGF_PATHWAY	BIOCARTA_PDGF_PATHWAY	28	-0.735403	-1.8512	0.00050393	0.00675038	0.00546636	1232	tags=21%, list=8%, signal=20%	PDGFRA/SRF/PIK3CG/PRKCB/JUN/FOS
WP_HEPATITIS_B_INFECTION	WP_HEPATITIS_B_INFECTION	131	-0.578239	-1.85218	1.20619e-05	0.000348766	0.000282426	2843	tags=25%, list=18%, signal=21%	GRB2/ATF4/JAK2/SMAD3/CREBBP/NFATC4/TAB2/TGFB1/STAT5B/PTK2B/MYD88/TICAM1/CASP8/IRF7/APAF1/CREB3L1/FASLG/TNF/TLR4/CREB5/STAT4/CDKN1A/JAK3/TLR2/PIK3CD/MYC/PRKCB/JUN/IL6/CXCL8/FOS/EGR2/EGR3
WP_ONCOSTATIN_M_SIGNALING_PATHWAY	WP_ONCOSTATIN_M_SIGNALING_PATHWAY	64	-0.635169	-1.8536	0.000126337	0.00247558	0.00200469	655	tags=19%, list=4%, signal=18%	CEBPB/JAK3/VEGFA/JUND/CCL2/PRKCB/JUNB/SOCS3/FOS/EGR1/CCN1/OSM
BIOCARTA_FCER1_PATHWAY	BIOCARTA_FCER1_PATHWAY	39	-0.691491	-1.85506	0.000113104	0.00226475	0.00183396	1066	tags=23%, list=7%, signal=22%	VAV1/MS4A2/PIK3CG/LYN/BTK/FCER1G/PRKCB/JUN/FOS
REACTOME_ATF4_ACTIVATES_GENES_IN_RESPONSE_TO_ENDOPLASMIC_RETICULUM_STRESS	REACTOME_ATF4_ACTIVATES_GENES_IN_RESPONSE_TO_ENDOPLASMIC_RETICULUM_STRESS	26	-0.747747	-1.85936	0.000321267	0.004702	0.00380761	740	tags=31%, list=5%, signal=29%	NFYA/DCP2/HERPUD1/DDIT3/CEBPB/CCL2/CXCL8/ATF3
WP_RESISTIN_AS_A_REGULATOR_OF_INFLAMMATION	WP_RESISTIN_AS_A_REGULATOR_OF_INFLAMMATION	31	-0.723645	-1.86125	0.000330352	0.0048053	0.00389126	1099	tags=26%, list=7%, signal=24%	TNF/NFKBIA/PIK3CG/PLCB2/PIK3CD/RETN/IL6/CXCL8
WP_PHOTODYNAMIC_THERAPYINDUCED_AP1_SURVIVAL_SIGNALING	WP_PHOTODYNAMIC_THERAPYINDUCED_AP1_SURVIVAL_SIGNALING	49	-0.665827	-1.86367	0.000303696	0.00460777	0.0037313	1347	tags=24%, list=9%, signal=22%	BCL3/PDGFRA/FASLG/TNF/CDKN1A/MCL1/ADAMTSL4-AS1/HBEGF/JUNB/JUN/IL6/FOS
WP_NUCLEOTIDEBINDING_OLIGOMERIZATION_DOMAIN_NOD_PATHWAY	WP_NUCLEOTIDEBINDING_OLIGOMERIZATION_DOMAIN_NOD_PATHWAY	38	-0.702332	-1.86429	0.000190672	0.00334661	0.00271003	1815	tags=45%, list=12%, signal=40%	CARD8/CARD9/RIPK2/CASP8/HSP90AA1/CASP1/NFKBIA/AIM2/ACAP1/NOD2/NLRP3/NLRC4/PRDM1/CASP5/MEFV/NLRP12/IL1B
REACTOME_RAF_INDEPENDENT_MAPK1_3_ACTIVATION	REACTOME_RAF_INDEPENDENT_MAPK1_3_ACTIVATION	23	-0.771187	-1.86429	0.000212771	0.00350333	0.00283694	1044	tags=35%, list=7%, signal=33%	DUSP6/IL6R/DUSP4/DUSP8/DUSP1/DUSP2/DUSP5/IL6
BIOCARTA_NKT_PATHWAY	BIOCARTA_NKT_PATHWAY	21	-0.786079	-1.86467	0.000314036	0.00465362	0.00376843	1300	tags=71%, list=8%, signal=66%	CCR5/TGFB1/IL18R1/IL12RB2/IL12RB1/CD4/CCR7/CCR4/CD28/CD40LG/CCR1/CCR3/CCL4/CXCR4/CCL3
BIOCARTA_IL17_PATHWAY	BIOCARTA_IL17_PATHWAY	12	-0.886263	-1.86485	2.96696e-05	0.000717823	0.000581282	1415	tags=83%, list=9%, signal=76%	CD34/CD8A/CD2/CD3D/CD4/CD3G/CD3E/CD247/IL6/CXCL8
PID_CMYB_PATHWAY	PID_CMYB_PATHWAY	74	-0.623994	-1.86634	2.07115e-05	0.000528032	0.000427592	2041	tags=34%, list=13%, signal=30%	MYB/ETS2/MAT2A/GATA3/CDKN1B/CD34/TFEC/COL1A2/MAF/CD4/BIRC3/CSF1R/PIM1/PAX5/ANPEP/CEBPB/CBX4/CDKN1A/MPO/HES1/SPI1/ELANE/CEBPD/MYC/PTGS2
REACTOME_PERK_REGULATES_GENE_EXPRESSION	REACTOME_PERK_REGULATES_GENE_EXPRESSION	31	-0.727014	-1.86992	0.000278093	0.00432913	0.00350566	740	tags=26%, list=5%, signal=25%	NFYA/DCP2/HERPUD1/DDIT3/CEBPB/CCL2/CXCL8/ATF3
REACTOME_INTERLEUKIN_6_FAMILY_SIGNALING	REACTOME_INTERLEUKIN_6_FAMILY_SIGNALING	21	-0.789121	-1.87189	0.000279358	0.00432913	0.00350566	847	tags=38%, list=5%, signal=36%	IL11RA/IL6R/CNTFR/CLCF1/LIF/SOCS3/IL6/OSM
REACTOME_CHEMOKINE_RECEPTORS_BIND_CHEMOKINES	REACTOME_CHEMOKINE_RECEPTORS_BIND_CHEMOKINES	45	-0.675804	-1.87246	0.000116907	0.00230989	0.00187051	1371	tags=58%, list=9%, signal=53%	CXCR6/CXCL6/CCR7/XCL1/CCRL2/XCL2/CCR4/CCL5/CXCL5/CCR2/CX3CR1/PF4/CCR1/CXCL3/CCL2/PPBP/CXCL1/CCR3/CXCR2/CCL3L1/CCL4/CXCR4/CXCR1/CCL3/CXCL2/CXCL8
WP_COMPLEMENT_SYSTEM_IN_NEURONAL_DEVELOPMENT_AND_PLASTICITY	WP_COMPLEMENT_SYSTEM_IN_NEURONAL_DEVELOPMENT_AND_PLASTICITY	90	-0.609608	-1.87398	1.32305e-05	0.000377946	0.000306055	1815	tags=33%, list=12%, signal=30%	CASP8/CR2/C1S/APAF1/AXL/MBP/C3AR1/PARD6B/FASLG/CD55/C1QC/SERPING1/C1R/C1QA/C1QB/C3/CX3CR1/ITGB2/ITGAM/C4BPB/C6/C5AR2/CFP/C7/ITGAX/CR1/CFD/C4BPA/FCN1/C5AR1
REACTOME_GPVI_MEDIATED_ACTIVATION_CASCADE	REACTOME_GPVI_MEDIATED_ACTIVATION_CASCADE	31	-0.728614	-1.87403	0.000259429	0.00407356	0.00329871	1419	tags=45%, list=9%, signal=41%	PIK3R6/RHOG/COL1A2/VAV1/PTPN6/PIK3CG/LYN/LCK/FCER1G/RHOB/PIK3R5/LCP2/MPIG6B/RAC2
WP_IL2_SIGNALING_PATHWAY	WP_IL2_SIGNALING_PATHWAY	41	-0.692403	-1.87404	9.58055e-05	0.00195823	0.00158575	3241	tags=51%, list=21%, signal=41%	FOXO3/CBL/BCL2/GRB2/SYK/STAT5B/PTK2B/FYN/NMI/GAB2/CISH/CCND2/IL2RB/LCK/IL2RA/IL2RG/JAK3/MYC/SOCS3/JUN/FOS
KEGG_TOLL_LIKE_RECEPTOR_SIGNALING_PATHWAY	KEGG_TOLL_LIKE_RECEPTOR_SIGNALING_PATHWAY	81	-0.619029	-1.87825	2.42978e-05	0.000606422	0.000491072	1226	tags=28%, list=8%, signal=26%	LY96/TNF/CD86/TLR5/NFKBIA/TLR4/CD14/PIK3CG/TLR1/TLR6/TLR2/CCL5/PIK3R5/PIK3CD/MAP3K8/TLR8/CCL4/CCL3/JUN/IL1B/IL6/CXCL8/FOS
PID_INTEGRIN2_PATHWAY	PID_INTEGRIN2_PATHWAY	22	-0.78813	-1.88149	0.000133241	0.00256841	0.00207986	573	tags=50%, list=4%, signal=48%	C3/ITGB2/CD40LG/ITGAM/PLAUR/F10/ITGAL/FCGR2A/ITGAX/ICAM3/CCN1
BIOCARTA_IL2_PATHWAY	BIOCARTA_IL2_PATHWAY	21	-0.794518	-1.88469	0.000210001	0.00348191	0.0028196	776	tags=33%, list=5%, signal=32%	IL2RB/LCK/IL2RA/IL2RG/JAK3/JUN/FOS
WP_TOLLLIKE_RECEPTOR_SIGNALING_PATHWAY	WP_TOLLLIKE_RECEPTOR_SIGNALING_PATHWAY	82	-0.622277	-1.89101	1.50847e-05	0.000411101	0.000332904	1226	tags=28%, list=8%, signal=26%	LY96/TNF/CD86/TLR5/NFKBIA/TLR4/CD14/PIK3CG/TLR1/TLR6/TLR2/CCL5/PIK3R5/PIK3CD/MAP3K8/TLR8/CCL4/CCL3/JUN/IL1B/IL6/CXCL8/FOS
REACTOME_PI3K_AKT_SIGNALING_IN_CANCER	REACTOME_PI3K_AKT_SIGNALING_IN_CANCER	90	-0.615299	-1.89147	7.84661e-06	0.000238517	0.000193147	2230	tags=33%, list=14%, signal=29%	FYN/KLB/ERBB4/GAB2/FGFR4/FGFR2/FGFR1/CDKN1B/FOXO6/FGF9/RHOG/PDGFRA/IRS2/NRG1/CD86/VAV1/FGF17/PIK3AP1/LCK/CDKN1A/CD28/FGF10/CD19/ICOS/PIK3CD/TRAT1/RAC2/HBEGF/AREG/NR4A1
WP_SELECTIVE_EXPRESSION_OF_CHEMOKINE_RECEPTORS_DURING_TCELL_POLARIZATION	WP_SELECTIVE_EXPRESSION_OF_CHEMOKINE_RECEPTORS_DURING_TCELL_POLARIZATION	22	-0.793259	-1.89373	0.000102568	0.00207853	0.00168316	1300	tags=73%, list=8%, signal=67%	CCR5/TGFB1/IL18R1/IL12RB2/IL12RB1/CD4/CCR7/CCR4/CD28/CCR2/CD40LG/CCR1/CCR3/CCL4/CXCR4/CCL3
WP_MAPK_PATHWAY_IN_CONGENITAL_THYROID_CANCER	WP_MAPK_PATHWAY_IN_CONGENITAL_THYROID_CANCER	15	-0.85117	-1.90045	0.000135922	0.00259895	0.00210459	227	tags=20%, list=1%, signal=20%	MYC/JUN/FOS
PID_TCR_JNK_PATHWAY	PID_TCR_JNK_PATHWAY	13	-0.88502	-1.90392	1.46335e-05	0.000411101	0.000332904	1027	tags=46%, list=7%, signal=43%	MAP4K1/GRAP2/LCP2/MAP3K8/PRKCB/JUN
BIOCARTA_CDMAC_PATHWAY	BIOCARTA_CDMAC_PATHWAY	16	-0.839943	-1.90656	0.000140913	0.00263515	0.00213391	1099	tags=38%, list=7%, signal=35%	TNF/NFKBIA/MYC/PRKCB/JUN/FOS
PID_FCER1_PATHWAY	PID_FCER1_PATHWAY	58	-0.661933	-1.9075	3.75456e-05	0.000855967	0.00069315	1275	tags=38%, list=8%, signal=35%	FCGR2B/GRB2/PXN/SYK/DOK1/FYN/GAB2/CBLB/WIPF1/VAV1/MS4A2/LYN/BTK/HCLS1/ITK/FCER1G/LCP2/LAT2/PRKCB/DUSP1/JUN/FOS
WP_B_CELL_RECEPTOR_SIGNALING_PATHWAY	WP_B_CELL_RECEPTOR_SIGNALING_PATHWAY	96	-0.621633	-1.90995	8.50263e-06	0.000251997	0.000204063	3424	tags=46%, list=22%, signal=36%	INPP5D/E2F3/PIP5K1A/PLCG2/CBL/MEF2D/MAX/GRB2/REL/PRKCD/SYK/PIP5K1B/FYN/RPS6KA1/GAB2/TEC/KLF11/DAPP1/CR2/BCL6/BCL10/CARD11/CD79B/VAV1/MAP4K1/PTPN6/NFKBIA/PIK3CG/CD22/LYN/BTK/CD79A/PIK3AP1/LCK/HCLS1/IRF4/BLK/CD19/LAT2/PTPRC/RAC2/MYC/PRKCB/JUN
WP_PREIMPLANTATION_EMBRYO	WP_PREIMPLANTATION_EMBRYO	38	-0.720341	-1.9121	6.73637e-05	0.00145199	0.0011758	1829	tags=42%, list=12%, signal=37%	IRX5/GATA3/TFAP2B/FOXQ1/GATA2/MYBL1/DDIT3/IRF4/FOXD1/ZFP36L2/MXD1/KLF4/AQP9/ZFP36/EGR1/FOSB
WP_TCELL_ACTIVATION_SARSCOV2	WP_TCELL_ACTIVATION_SARSCOV2	76	-0.639276	-1.9124	1.12854e-05	0.000330343	0.000267507	2590	tags=46%, list=16%, signal=39%	GRB2/JAK2/PRKCQ/IFNAR2/RICTOR/IL18R1/FYN/MYD88/RASGRP1/IL12RB2/BCL10/CARD11/IRF2BPL/IL12RB1/CD3D/CD4/TNF/CD86/NFKBIA/GRAP2/CD3G/STAT4/LCK/CDKN1A/CD3E/CD28/ICOS/CTLA4/ZAP70/LCP2/PIK3CD/CD247/PTPRC/JUN/FOS
PID_BCR_5PATHWAY	PID_BCR_5PATHWAY	63	-0.659085	-1.91963	1.99453e-05	0.000519674	0.000420825	3159	tags=41%, list=20%, signal=33%	PLCG2/PTEN/SH3BP5/FCGR2B/GRB2/SYK/CD72/DOK1/CSK/DAPP1/BCL10/CARD11/CD79B/POU2F2/MAP4K1/PTPN6/NFKBIA/CD22/LYN/BTK/CD79A/CD19/PTPRC/BCL2A1/JUN/FOS
KEGG_B_CELL_RECEPTOR_SIGNALING_PATHWAY	KEGG_B_CELL_RECEPTOR_SIGNALING_PATHWAY	73	-0.643823	-1.92173	1.49166e-05	0.000411101	0.000332904	1850	tags=40%, list=12%, signal=35%	FCGR2B/PPP3R1/GRB2/NFKBIE/NFATC4/SYK/CD72/DAPP1/CR2/BCL10/CARD11/CD79B/VAV1/PTPN6/NFKBIA/PIK3CG/CD22/LYN/BTK/CD79A/PIK3AP1/CD19/PIK3R5/PIK3CD/RAC2/PRKCB/LILRB3/JUN/FOS
PID_IL2_1PATHWAY	PID_IL2_1PATHWAY	53	-0.673745	-1.92276	5.48656e-05	0.00122723	0.000993793	1173	tags=43%, list=7%, signal=40%	BCL2/GRB2/PRKCE/SYK/STAT5B/PTK2B/FYN/GAB2/CISH/IRS2/DOK2/IKZF3/IL2RB/LCK/IL2RA/IL2RG/JAK3/SOCS1/MYC/PRKCB/SOCS3/JUN/FOS
BIOCARTA_TCR_PATHWAY	BIOCARTA_TCR_PATHWAY	43	-0.699763	-1.92437	0.000127401	0.00247597	0.002005	1268	tags=30%, list=8%, signal=28%	PTPN7/CD3D/VAV1/NFKBIA/PIK3CG/CD3G/LCK/CD3E/ZAP70/CD247/PRKCB/JUN/FOS
WP_PATHOGENESIS_OF_SARSCOV2_MEDIATED_BY_NSP9NSP10_COMPLEX	WP_PATHOGENESIS_OF_SARSCOV2_MEDIATED_BY_NSP9NSP10_COMPLEX	17	-0.842658	-1.92892	3.54699e-05	0.000824011	0.000667271	1353	tags=71%, list=9%, signal=65%	CD8A/CD2/CD4/CD8B/CD3G/LCK/CD3E/ZAP70/CD247/MMP25/IL6/CXCL8
WP_GLUCOCORTICOID_RECEPTOR_PATHWAY	WP_GLUCOCORTICOID_RECEPTOR_PATHWAY	63	-0.662611	-1.9299	1.58485e-05	0.000427009	0.000345785	1930	tags=43%, list=12%, signal=38%	SNAI2/ACKR3/SLC19A2/HSP90AA1/SEC14L1/SERPINB9/CAVIN2/THBD/ARL5B/TSC22D3/PDE4B/BIRC3/SPRY1/TNFAIP3/CDKN1C/NAV3/ALOX5AP/BHLHE40/CCL2/B3GNT5/SRGN/MGAM/GADD45B/RGS2/JUN/PTGS2/EDN2
WP_DEVELOPMENT_AND_HETEROGENEITY_OF_THE_ILC_FAMILY	WP_DEVELOPMENT_AND_HETEROGENEITY_OF_THE_ILC_FAMILY	20	-0.814704	-1.93018	7.95208e-05	0.00168343	0.00136321	1721	tags=60%, list=11%, signal=54%	GATA3/TOX/ID2/TNF/EOMES/BCL11B/NFIL3/GFI1/TBX21/IL1B/AREG/IL6
REACTOME_NEUTROPHIL_DEGRANULATION	REACTOME_NEUTROPHIL_DEGRANULATION	450	-0.537032	-1.93501	1e-10	1.12905e-08	9.14286e-09	1810	tags=27%, list=11%, signal=25%	IMPDH1/TCIRG1/RAB3A/HSP90AA1/ATP8B4/CYBA/CRISPLD2/SIRPA/PTPRJ/PLEKHO2/SLPI/APAF1/FTL/PLD1/CNN2/PLAC8/GSN/C3AR1/ALDOA/RHOG/LAIR1/HVCN1/CPPED1/NCKAP1L/IRAG2/ALOX5/CD55/CTSS/PTPN6/STK10/CD14/PTAFR/BST1/RNASET2/VNN1/TNFRSF1B/UNC13D/FGL2/MME/CYBB/GLIPR1/FOLR3/RAB37/ANPEP/ADGRE5/DOCK2/BPI/COTL1/ARHGAP45/GMFG/TLR2/C3/MPO/OLR1/RAB44/FCER1G/TYROBP/OSCAR/CD33/RAP2B/ITGB2/P2RX1/TBC1D10C/ITGAM/PLAUR/PADI2/CD…
WP_INTERACTIONS_OF_NATURAL_KILLER_CELLS_IN_PANCREATIC_CANCER	WP_INTERACTIONS_OF_NATURAL_KILLER_CELLS_IN_PANCREATIC_CANCER	22	-0.81062	-1.93518	3.34583e-05	0.000785442	0.000636039	1534	tags=68%, list=10%, signal=62%	TIGIT/KLRK1/TNF/GATA2/CD226/MICB/CD96/CCL5/GZMB/FCGR3A/PRF1/MYC/CCL2/CCL4/CCL3
BIOCARTA_IL6_PATHWAY	BIOCARTA_IL6_PATHWAY	21	-0.816815	-1.93758	5.86625e-05	0.00129989	0.00105263	1087	tags=33%, list=7%, signal=31%	SRF/IL6R/CEBPB/JAK3/JUN/IL6/FOS
WP_SPINAL_CORD_INJURY	WP_SPINAL_CORD_INJURY	99	-0.629334	-1.94409	3.13722e-06	0.00011102	8.99023e-05	1099	tags=28%, list=7%, signal=26%	TNF/SLIT2/TLR4/C1QB/NOS1/AIF1/PLA2G2A/TNFSF13B/CCR2/SOX9/PLA2G5/RHOB/LTB/FCGR2A/MYC/CCL2/LILRB3/CXCL1/BTG2/ZFP36/IL1B/CXCL2/PTGS2/IL6/CXCL8/FOS/EGR1/NR4A1
PID_IL8_CXCR1_PATHWAY	PID_IL8_CXCR1_PATHWAY	27	-0.774823	-1.94616	3.23595e-05	0.000767244	0.000621302	1530	tags=59%, list=10%, signal=54%	PRKCE/GNA14/DNM1/GRK2/PLD1/PIK3R6/GNG2/PIK3CG/LYN/ARRB2/PLCB2/HCK/PRKCB/FGR/CXCR1/CXCL8
BIOCARTA_LAIR_PATHWAY	BIOCARTA_LAIR_PATHWAY	15	-0.873816	-1.95101	2.80003e-05	0.000684419	0.000554232	1099	tags=67%, list=7%, signal=62%	TNF/ITGA4/C3/ITGB2/ITGAL/C6/SELPLG/C7/IL6/CXCL8
WP_CELLS_AND_MOLECULES_INVOLVED_IN_LOCAL_ACUTE_INFLAMMATORY_RESPONSE	WP_CELLS_AND_MOLECULES_INVOLVED_IN_LOCAL_ACUTE_INFLAMMATORY_RESPONSE	15	-0.873816	-1.95101	2.80003e-05	0.000684419	0.000554232	1099	tags=67%, list=7%, signal=62%	TNF/ITGA4/C3/ITGB2/ITGAL/C6/SELPLG/C7/IL6/CXCL8
WP_ACUTE_VIRAL_MYOCARDITIS	WP_ACUTE_VIRAL_MYOCARDITIS	78	-0.645357	-1.95378	5.28257e-06	0.000169256	0.000137061	2577	tags=37%, list=16%, signal=31%	CCR5/TGFB1/ABL1/KRT8/FYN/NFKB2/TICAM1/CASP8/CASP1/CD4/TNF/CD55/ACTB/TLR5/TLR4/SGCA/NOS1/AIF1/NOD2/ITGB2/CD40LG/SOCS1/ITGAL/SGCG/RAC2/CCR3/CXCR4/IL10/IL6
REACTOME_INTERLEUKIN_4_AND_INTERLEUKIN_13_SIGNALING	REACTOME_INTERLEUKIN_4_AND_INTERLEUKIN_13_SIGNALING	97	-0.634901	-1.95516	1.63078e-06	6.13744e-05	4.97001e-05	1449	tags=36%, list=9%, signal=33%	HMOX1/F13A1/COL1A2/IGHG1/FASLG/TNF/ALOX5/PIM1/IL6R/TNFRSF1B/TWIST1/CDKN1A/IRF4/IL2RG/JAK3/ITGB2/ITGAM/SOCS1/MCL1/VEGFA/CEBPD/MYC/CCL2/ITGAX/FCER2/LIF/IL10/JUNB/SOCS3/IL1B/PTGS2/IL6/CXCL8/FOS/OSM
WP_THYMIC_STROMAL_LYMPHOPOIETIN_TSLP_SIGNALING_PATHWAY	WP_THYMIC_STROMAL_LYMPHOPOIETIN_TSLP_SIGNALING_PATHWAY	45	-0.706085	-1.95636	1.61849e-05	0.000431173	0.000349158	2504	tags=42%, list=16%, signal=36%	STAT5B/FYN/NFKB2/GAB2/TEC/TNFSF4/FES/CISH/NFKBIA/LYN/BTK/STAT4/LCK/IL2RA/IL7R/HCK/MYC/IL6/CXCL8
BIOCARTA_CCR5_PATHWAY	BIOCARTA_CCR5_PATHWAY	17	-0.855122	-1.95745	1.48429e-05	0.000411101	0.000332904	225	tags=59%, list=1%, signal=58%	CCR5/PTK2B/CALM3/CXCL12/CCL2/PRKCB/CCL4/CXCR4/JUN/FOS
WP_MIRNAS_INVOLVEMENT_IN_THE_IMMUNE_RESPONSE_IN_SEPSIS	WP_MIRNAS_INVOLVEMENT_IN_THE_IMMUNE_RESPONSE_IN_SEPSIS	40	-0.725572	-1.95779	3.57963e-05	0.000824011	0.000667271	1099	tags=30%, list=7%, signal=28%	TNF/NFKBIA/TLR4/IRF1/GZMB/ELANE/TLR8/CCL4/IL10/CCL3/IL6/CXCL8
WP_NETWORK_MAP_OF_SARSCOV2_SIGNALING_PATHWAY	WP_NETWORK_MAP_OF_SARSCOV2_SIGNALING_PATHWAY	183	-0.585866	-1.95961	3.09267e-08	1.70529e-06	1.38091e-06	1524	tags=30%, list=10%, signal=27%	IGFBP3/CD163/GSN/CARD11/CD8A/CXCL6/CD2/CD4/ACTG1/IL1R2/DDIT4/TNF/ACTB/CD226/PTPN6/CD8B/C1R/CD14/CD3G/SKAP1/LCK/CEBPB/CD3E/CCL5/CXCL5/ZAP70/CAMK4/NLRP3/CD247/HBB/HBD/PF4/CXCL3/CCL2/CFP/CASP5/IL18RAP/CXCL1/CCL8/CXCR2/MMP25/CCL4/IL10/CXCR1/JUNB/CCL3/DUSP1/JUN/IL1B/CXCL2/PTGS2/IL6/CXCL8/FOS/EGR1
REACTOME_SIGNALING_BY_INTERLEUKINS	REACTOME_SIGNALING_BY_INTERLEUKINS	406	-0.554478	-1.98107	1e-10	1.12905e-08	9.14286e-09	1892	tags=25%, list=12%, signal=23%	IL10RB/CTSG/ALOX15/CASP8/HSP90AA1/IL16/IL21R/UBC/IL12RB2/GATA3/CISH/PTPN7/PELI2/BCL6/CSF2RA/H3C10/PELI1/CNN2/CASP1/AGER/HMOX1/IL11RA/F13A1/IL17RA/COL1A2/CSF1/IGHG1/IL12RB1/CD4/FASLG/LMNB1/IRS2/EBI3/IL1R2/TNF/ALOX5/CD86/VAV1/DUSP6/PTPN6/NFKBIA/IL1RL1/PTAFR/CSF1R/PIM1/LYN/IL6R/TNFRSF1B/CNTFR/IL2RB/STAT4/IL5RA/LCK/IL10RA/IL2RA/NOD2/TWIST1/CSF2RB/CDKN1A/IRF4/IL2RG/JAK3/CCL5/IL24/CCR2/ITGB2/DUSP4/ITGA…
KEGG_NATURAL_KILLER_CELL_MEDIATED_CYTOTOXICITY	KEGG_NATURAL_KILLER_CELL_MEDIATED_CYTOTOXICITY	97	-0.643316	-1.98108	7.32228e-07	3.04581e-05	2.46645e-05	1225	tags=31%, list=8%, signal=29%	FASLG/KLRK1/TNF/VAV1/PTPN6/MICB/PIK3CG/LCK/SH2D1A/KLRC1/FCER1G/TYROBP/ITGB2/SH2D1B/ZAP70/PIK3R5/KLRD1/LCP2/ITGAL/PIK3CD/CD247/CD244/GZMB/RAC2/CD48/FCGR3A/PRF1/PRKCB/TNFRSF10C/FCGR3B
PID_REG_GR_PATHWAY	PID_REG_GR_PATHWAY	67	-0.674938	-1.98295	3.34651e-06	0.000114994	9.31203e-05	1075	tags=18%, list=7%, signal=17%	SELE/IRF1/CDKN1A/KRT17/SPI1/TBX21/JUN/IL6/CXCL8/FOS/EGR1/NR4A1
WP_MEASLES_VIRUS_INFECTION	WP_MEASLES_VIRUS_INFECTION	114	-0.62692	-1.98664	2.04023e-07	9.67478e-06	7.83449e-06	1819	tags=25%, list=12%, signal=23%	CBLB/CASP8/CDKN1B/IRF7/APAF1/CD3D/FASLG/SLAMF1/NFKBIA/TLR4/CCND2/IL2RB/CD3G/IL2RA/CD3E/IL2RG/JAK3/TLR2/TNFAIP3/CD28/CD209/PIK3CD/HSPA1B/HSPA1A/HSPA6/JUN/IL1B/IL6/FOS
KEGG_CHEMOKINE_SIGNALING_PATHWAY	KEGG_CHEMOKINE_SIGNALING_PATHWAY	162	-0.602798	-1.9886	3.91525e-08	2.0629e-06	1.67051e-06	1184	tags=32%, list=8%, signal=30%	CXCL14/CCR10/SHC2/GRK5/CXCR6/CXCL6/CCR7/XCL1/VAV1/NFKBIA/GNG2/PIK3CG/LYN/PREX1/RASGRP2/ARRB2/XCL2/CCR4/DOCK2/ITK/JAK3/CCL5/CXCL5/CCR2/CX3CR1/PIK3R5/PLCB2/CCL24/PIK3CD/RAC2/PF4/CCR1/HCK/CXCL3/CCL2/PRKCB/PPBP/FGR/WAS/NCF1/CXCL1/CCL8/CCR3/CXCR2/CCL4L2/CCL3L1/CCL4/CXCR4/CXCR1/CCL3/CXCL2/CXCL8
PID_TCR_CALCIUM_PATHWAY	PID_TCR_CALCIUM_PATHWAY	23	-0.824586	-1.99338	5.37948e-06	0.000170063	0.000137715	654	tags=35%, list=4%, signal=33%	FASLG/IL2RA/CD40LG/FOSL1/JUNB/JUN/PTGS2/FOS
WP_TYROBP_CAUSAL_NETWORK_IN_MICROGLIA	WP_TYROBP_CAUSAL_NETWORK_IN_MICROGLIA	60	-0.688053	-1.99717	6.55727e-06	0.000201913	0.000163506	2316	tags=63%, list=15%, signal=54%	ELF4/CD84/RPS6KA1/GIMAP2/DPYD/TCIRG1/RUNX3/NRROS/RNASE6/KCNE3/LYL1/TMEM106A/PPP1R18/MAF/SLC7A7/CD4/NCKAP1L/ADAP2/C1QC/TNFRSF1B/IL10RA/HCLS1/HLX/C3/SAMSN1/TYROBP/ZFP36L2/ITGB2/ITGAM/CD37/PLEK/IGSF6/GAPT/APBB1IP/NCF2/BIN2/ITGAX/RGS1
KEGG_PRION_DISEASES	KEGG_PRION_DISEASES	29	-0.788767	-2.00241	1.94938e-05	0.000513553	0.000415867	1039	tags=48%, list=7%, signal=45%	FYN/PRNP/NCAM1/NCAM2/C1QC/C1QA/C1QB/CCL5/C6/HSPA1A/C7/IL1B/IL6/EGR1
REACTOME_CELL_SURFACE_INTERACTIONS_AT_THE_VASCULAR_WALL	REACTOME_CELL_SURFACE_INTERACTIONS_AT_THE_VASCULAR_WALL	156	-0.615214	-2.02071	1.01424e-08	7.07281e-07	5.72746e-07	1695	tags=42%, list=11%, signal=38%	SIRPA/IGHV3-7/IGHV3-23/IGHV4-34/THBD/IGHV4-59/IGLV1-44/COL1A2/CD2/SLC7A7/IGLC3/IGLV2-14/IGKV1-17/GYPC/IGKV1-16/IGHV1-2/SELE/IGHV4-39/IGLV2-11/IGKV1D-39/PTPN6/IGKV3-11/IGLV3-25/IGKV4-1/IGHV3-48/SIRPG/LYN/DOK2/SPN/LCK/IGHA2/IGKV3-15/IGLV1-40/IGHV2-70/ITGA4/IGKV1D-33/IGHV2-5/OLR1/FCER1G/IGKV2-30/IGHA1/IGKV3-20/IGLV6-57/ITGB2/IGLC2/IGLV1-51/ITGAM/JCHAIN/IGHV3-30/IGLV1-47/ITGAL/CD244/IGKV2D-30/SELPLG/…
WP_COMPLEMENT_SYSTEM	WP_COMPLEMENT_SYSTEM	75	-0.675641	-2.02622	1.07677e-06	4.25504e-05	3.44567e-05	1689	tags=49%, list=11%, signal=44%	CR2/C1S/C3AR1/F13A1/VSIG4/SELE/CD55/SERPING1/THBS1/PLG/ADM/ARRB2/DCN/TLR2/C3/CD19/ITGB2/ITGA2B/PLAUR/F10/C6/SELPLG/C5AR2/FCGR3A/ELANE/WAS/CFP/C7/ITGAX/CR1/CFD/C4BPA/FCER2/SELL/FCN1/C5AR1/FPR1
WP_INFLAMMATORY_BOWEL_DISEASE_SIGNALING	WP_INFLAMMATORY_BOWEL_DISEASE_SIGNALING	31	-0.788337	-2.02764	5.06804e-06	0.000164607	0.000133296	1794	tags=55%, list=11%, signal=49%	IL21R/IL12RB2/GATA3/IL12RB1/MAF/TNF/TLR5/TLR4/STAT4/NOD2/IL2RG/TLR2/TBX21/IL18RAP/IL10/JUN/IL6
WP_IL3_SIGNALING_PATHWAY	WP_IL3_SIGNALING_PATHWAY	47	-0.734801	-2.04028	2.50443e-06	8.99698e-05	7.28562e-05	1081	tags=28%, list=7%, signal=26%	CD86/VAV1/PTPN6/LYN/IL5RA/CSF2RB/PIK3CD/HCK/CCR3/JUN/CD69/CXCL8/FOS
PID_CD8_TCR_PATHWAY	PID_CD8_TCR_PATHWAY	51	-0.717009	-2.04028	3.67348e-06	0.000124426	0.000100758	3185	tags=63%, list=20%, signal=50%	MAP3K14/STIM1/CBL/GRB2/PRKCE/PRKCQ/RAP1A/FYN/CSK/RASGRP1/RASSF5/BCL10/CARD11/CD8A/CD3D/CD86/VAV1/PTPN6/CD8B/GRAP2/CD3G/RASGRP2/LCK/CD3E/CD28/ZAP70/LCP2/CD247/MAP3K8/PTPRC/PRF1/PRKCB
KEGG_JAK_STAT_SIGNALING_PATHWAY	KEGG_JAK_STAT_SIGNALING_PATHWAY	105	-0.65406	-2.04107	7.56872e-08	3.81818e-06	3.0919e-06	1892	tags=37%, list=12%, signal=33%	IL10RB/CBLB/IL21R/SPRY2/IL12RB2/CISH/CSF2RA/GHR/IL11RA/IL12RB1/PTPN6/CCND2/PIM1/PIK3CG/SPRY1/IL6R/CNTFR/IL2RB/STAT4/LEPR/IL5RA/IL10RA/IL2RA/CSF2RB/IL2RG/JAK3/IL24/PIK3R5/SOCS1/PIK3CD/CLCF1/IL7R/MYC/CSF3R/LIF/IL10/SOCS3/IL6/OSM
WP_HEMATOPOIETIC_STEM_CELL_DIFFERENTIATION	WP_HEMATOPOIETIC_STEM_CELL_DIFFERENTIATION	44	-0.742018	-2.04674	4.03245e-06	0.000132791	0.000107532	1415	tags=43%, list=9%, signal=39%	CD34/CSF1/CBFA2T3/LYL1/NCKAP1L/GATA2/VAV1/PIM1/IKZF1/ITGA2B/TRAF3IP3/RHOH/SPI1/NFE2/CXCR4/IL1B/IL6/FOS/FOSB
REACTOME_ROLE_OF_PHOSPHOLIPIDS_IN_PHAGOCYTOSIS	REACTOME_ROLE_OF_PHOSPHOLIPIDS_IN_PHAGOCYTOSIS	71	-0.689353	-2.05333	7.96959e-07	3.25791e-05	2.63821e-05	2655	tags=70%, list=17%, signal=59%	PLA2G6/IGLV2-23/PRKCD/SYK/IGLV3-21/PLD4/IGKV1-5/IGHV1-46/IGKV2D-28/PLD3/IGHV3-7/IGHV3-23/PLD1/IGHV4-34/IGHV4-59/IGLV1-44/IGHG1/IGLC3/IGLV2-14/IGKV1-17/IGKV1-16/IGHV1-2/IGHV4-39/IGLV2-11/IGKV1D-39/IGKV3-11/IGLV3-25/IGKV4-1/IGHV3-48/CD3G/IGKV3-15/FCGR1A/IGLV1-40/IGHV2-70/IGKV1D-33/IGHV2-5/IGKV2-30/IGKV3-20/IGLV6-57/IGLC2/IGLV1-51/IGHV3-30/IGLV1-47/CD247/IGKV2D-30/IGLV2-8/IGHV3-33/FCGR2A/FCGR3A/IGHV…
WP_MICROGLIA_PATHOGEN_PHAGOCYTOSIS_PATHWAY	WP_MICROGLIA_PATHOGEN_PHAGOCYTOSIS_PATHWAY	38	-0.773706	-2.05375	9.38484e-07	3.77143e-05	3.05405e-05	1419	tags=61%, list=9%, signal=55%	PIK3R6/NCKAP1L/VAV1/C1QC/PTPN6/PIK3CG/C1QA/C1QB/LYN/CYBB/FCGR1A/FCER1G/TYROBP/ITGB2/ITGAM/NCF4/PIK3CD/RAC2/HCK/SIGLEC7/NCF2/NCF1/TREM1
REACTOME_FCGAMMA_RECEPTOR_FCGR_DEPENDENT_PHAGOCYTOSIS	REACTOME_FCGAMMA_RECEPTOR_FCGR_DEPENDENT_PHAGOCYTOSIS	131	-0.64299	-2.05959	1.97933e-08	1.14463e-06	9.26906e-07	2655	tags=52%, list=17%, signal=44%	PLA2G6/IGLV2-23/PRKCD/SYK/ABL1/ARPC1B/WASF3/FYN/IGLV3-21/PLD4/IGKV1-5/IGHV1-46/PAK1/IGKV2D-28/PLD3/HSP90AA1/WASF1/IGHV3-7/IGHV3-23/PLD1/IGHV4-34/IGHV4-59/IGLV1-44/IGHG1/WIPF1/ACTG1/NCKAP1L/IGLC3/IGLV2-14/IGKV1-17/IGKV1-16/IGHV1-2/IGHV4-39/VAV1/IGLV2-11/ACTB/IGKV1D-39/CYFIP2/IGKV3-11/IGLV3-25/IGKV4-1/IGHV3-48/LYN/BTK/CD3G/IGKV3-15/FCGR1A/IGLV1-40/IGHV2-70/IGKV1D-33/IGHV2-5/IGKV2-30/IGKV3-20/IGLV6-…
PID_IL6_7_PATHWAY	PID_IL6_7_PATHWAY	43	-0.751321	-2.06615	3.21374e-06	0.000112056	9.0741e-05	1066	tags=30%, list=7%, signal=28%	VAV1/IRF1/IL6R/CEBPB/MCL1/HCK/CEBPD/MYC/JUNB/SOCS3/JUN/IL6/FOS
PID_TCR_PATHWAY	PID_TCR_PATHWAY	62	-0.70976	-2.06627	6.92649e-07	2.93263e-05	2.3748e-05	3185	tags=61%, list=20%, signal=49%	MAP3K14/STIM1/CBL/PTEN/GRB2/PRKCE/PRKCQ/RAP1A/FYN/CSK/STK39/GAB2/RASGRP1/RASSF5/BCL10/CARD11/CD3D/CD4/CD86/VAV1/MAP4K1/PTPN6/SLA2/GRAP2/CD3G/RASGRP2/LCK/ITK/CD3E/CD28/ZAP70/LCP2/CD247/MAP3K8/PTPRC/FYB1/PRKCB/WAS
PID_IL12_STAT4_PATHWAY	PID_IL12_STAT4_PATHWAY	28	-0.822115	-2.06948	2.22883e-06	8.1301e-05	6.58364e-05	1268	tags=54%, list=8%, signal=49%	CD3D/CD4/CD86/IRF1/CD3G/STAT4/IL2RA/CD3E/CD28/CD247/PRF1/TBX21/IL18RAP/JUN/FOS
KEGG_T_CELL_RECEPTOR_SIGNALING_PATHWAY	KEGG_T_CELL_RECEPTOR_SIGNALING_PATHWAY	99	-0.669932	-2.0695	3.86548e-08	2.0629e-06	1.67051e-06	1985	tags=36%, list=13%, signal=32%	PAK1/PDCD1/TEC/RASGRP1/CBLB/BCL10/CARD11/CD8A/CD3D/CD4/TNF/VAV1/PTPN6/NFKBIA/CD8B/PIK3CG/GRAP2/CD3G/LCK/ITK/CD3E/PAK3/CD28/CD40LG/ICOS/CTLA4/ZAP70/PIK3R5/LCP2/PIK3CD/CD247/MAP3K8/PTPRC/IL10/JUN/FOS
REACTOME_SIGNALING_BY_NTRKS	REACTOME_SIGNALING_BY_NTRKS	124	-0.65361	-2.08065	3.13259e-09	2.59264e-07	2.09948e-07	1321	tags=16%, list=8%, signal=15%	ID2/LYL1/PTPRO/IRS2/SRF/DUSP6/ID1/DUSP4/JUND/ID3/TRIB1/ADCYAP1/ARC/FOSL1/JUNB/FOS/EGR1/EGR2/EGR3/FOSB
WP_HYPERTROPHY_MODEL	WP_HYPERTROPHY_MODEL	16	-0.917902	-2.08352	2.35013e-07	1.09258e-05	8.84756e-06	305	tags=38%, list=2%, signal=37%	VEGFA/JUND/HBEGF/NR4A3/ATF3/CCN1
WP_MODULATORS_OF_TCR_SIGNALING_AND_T_CELL_ACTIVATION	WP_MODULATORS_OF_TCR_SIGNALING_AND_T_CELL_ACTIVATION	59	-0.727129	-2.10231	3.6488e-07	1.57296e-05	1.27376e-05	1819	tags=46%, list=12%, signal=41%	CBLB/CDKN1B/BCL10/CARD11/CD8A/CD5/CD3D/VAV1/MAP4K1/PTPN6/NFKBIA/UBASH3A/GRAP2/CD3G/ZFP36L1/LCK/SH2D1A/ITK/CD3E/TNFAIP3/CD28/ZAP70/LCP2/SOCS1/CD247/MAP3K8/RHOH
PID_IL8_CXCR2_PATHWAY	PID_IL8_CXCR2_PATHWAY	33	-0.809189	-2.11269	3.09462e-07	1.35877e-05	1.10031e-05	1419	tags=42%, list=9%, signal=39%	PIK3R6/VASP/GNG2/PIK3CG/LYN/ARRB2/DOCK2/PLCB2/RAC2/HCK/PRKCB/FGR/CXCR2/CXCL8
WP_TH17_CELL_DIFFERENTIATION_PATHWAY	WP_TH17_CELL_DIFFERENTIATION_PATHWAY	57	-0.736831	-2.11385	1.56394e-07	7.56754e-06	6.12808e-06	1799	tags=40%, list=11%, signal=36%	HSP90AA1/IL21R/GATA3/RARA/CD3D/CD4/NFKBIA/IL6R/PER1/CD3G/LCK/IL2RA/NFIL3/CD3E/IRF4/ZAP70/CD247/TBX21/SOCS3/JUN/IL1B/IL6/FOS
REACTOME_LEISHMANIA_INFECTION	REACTOME_LEISHMANIA_INFECTION	233	-0.626776	-2.12341	1e-10	1.12905e-08	9.14286e-09	2051	tags=39%, list=13%, signal=34%	IGKV1-5/GNG7/IGHV1-46/RHBDF2/IGKV2D-28/CTSG/ADRB2/CYSLTR1/CYBA/WASF1/IGHV3-7/IGHV3-23/IGHV4-34/CD163/PRKAR2B/IGHV4-59/CASP1/C3AR1/HMOX1/IGLV1-44/NT5E/IGHG1/WIPF1/ACTG1/NCKAP1L/IGLC3/IGLV2-14/IGKV1-17/DPEP1/IGKV1-16/IGHV1-2/IGHV4-39/VAV1/IGLV2-11/ACTB/PTH1R/IGKV1D-39/CYFIP2/IGKV3-11/IGLV3-25/GGT1/GNG2/IGKV4-1/IGHV3-48/ADM/LYN/BTK/PTHLH/CD3G/IGKV3-15/PTGER4/PTGER2/FCGR1A/IGLV1-40/IGHV2-70/IGKV1D-33…
REACTOME_BINDING_AND_UPTAKE_OF_LIGANDS_BY_SCAVENGER_RECEPTORS	REACTOME_BINDING_AND_UPTAKE_OF_LIGANDS_BY_SCAVENGER_RECEPTORS	81	-0.705551	-2.14077	1.0045e-08	7.07281e-07	5.72746e-07	2051	tags=60%, list=13%, signal=53%	IGKV1-5/IGHV1-46/IGKV2D-28/HSP90AA1/IGHV3-7/FTL/IGHV3-23/IGHV4-34/CD163/IGHV4-59/IGLV1-44/COL1A2/IGLC3/STAB1/IGLV2-14/IGKV1-17/HBA1/IGKV1-16/IGHV1-2/IGHV4-39/IGLV2-11/IGKV1D-39/IGKV3-11/IGLV3-25/IGKV4-1/IGHV3-48/MARCO/IGHA2/IGKV3-15/IGLV1-40/IGHV2-70/IGKV1D-33/IGHV2-5/IGKV2-30/IGHA1/IGKV3-20/SCARA5/IGLV6-57/IGLC2/IGLV1-51/JCHAIN/IGHV3-30/HBA2/IGLV1-47/HBB/IGKV2D-30/IGLV2-8/IGHV3-33/IGHV3-11
REACTOME_SIGNALING_BY_THE_B_CELL_RECEPTOR_BCR	REACTOME_SIGNALING_BY_THE_B_CELL_RECEPTOR_BCR	154	-0.655987	-2.14118	1.21074e-10	1.30485e-08	1.05665e-08	2051	tags=38%, list=13%, signal=33%	IGKV1-5/IGHV1-46/IGKV2D-28/RASGRP1/DAPP1/ORAI2/UBC/IGHV3-7/IGHV3-23/IGHV4-34/IGHV4-59/BCL10/CARD11/SH3KBP1/IGLV1-44/CD79B/IGLC3/IGLV2-14/IGKV1-17/IGKV1-16/IGHV1-2/IGHV4-39/VAV1/IGLV2-11/IGKV1D-39/PTPN6/NFKBIA/IGKV3-11/IGLV3-25/IGKV4-1/IGHV3-48/CD22/LYN/BTK/CD79A/PIK3AP1/IGKV3-15/IGLV1-40/IGHV2-70/IGKV1D-33/BLK/IGHV2-5/IGKV2-30/IGKV3-20/IGHD/CD19/IGLV6-57/IGLC2/IGLV1-51/IGHV3-30/IGLV1-47/PIK3CD/IG…
REACTOME_FCERI_MEDIATED_NF_KB_ACTIVATION	REACTOME_FCERI_MEDIATED_NF_KB_ACTIVATION	124	-0.67273	-2.14151	2.69348e-10	2.66093e-08	2.15478e-08	2051	tags=38%, list=13%, signal=33%	IGKV1-5/IGHV1-46/IGKV2D-28/RASGRP1/UBE2D1/UBC/IGHV3-7/IGHV3-23/IGHV4-34/IGHV4-59/BCL10/CARD11/IGLV1-44/IGLC3/IGLV2-14/IGKV1-17/IGKV1-16/IGHV1-2/IGHV4-39/IGLV2-11/IGKV1D-39/MS4A2/NFKBIA/IGKV3-11/IGLV3-25/IGKV4-1/IGHV3-48/LYN/RASGRP2/IGKV3-15/IGLV1-40/IGHV2-70/IGKV1D-33/IGHV2-5/FCER1G/IGKV2-30/IGKV3-20/IGLV6-57/IGLC2/IGLV1-51/IGHV3-30/IGLV1-47/IGKV2D-30/IGLV2-8/IGHV3-33/IGHV3-11/RASGRP4
REACTOME_ANTI_INFLAMMATORY_RESPONSE_FAVOURING_LEISHMANIA_PARASITE_INFECTION	REACTOME_ANTI_INFLAMMATORY_RESPONSE_FAVOURING_LEISHMANIA_PARASITE_INFECTION	151	-0.658319	-2.14427	1e-10	1.12905e-08	9.14286e-09	2051	tags=46%, list=13%, signal=40%	IGKV1-5/GNG7/IGHV1-46/RHBDF2/IGKV2D-28/ADRB2/CYSLTR1/IGHV3-7/IGHV3-23/IGHV4-34/CD163/PRKAR2B/IGHV4-59/IGLV1-44/IGHG1/IGLC3/IGLV2-14/IGKV1-17/DPEP1/IGKV1-16/IGHV1-2/IGHV4-39/IGLV2-11/PTH1R/IGKV1D-39/IGKV3-11/IGLV3-25/GGT1/GNG2/IGKV4-1/IGHV3-48/ADM/LYN/PTHLH/CD3G/IGKV3-15/PTGER4/PTGER2/FCGR1A/IGLV1-40/IGHV2-70/IGKV1D-33/IGHV2-5/GPR27/IGKV2-30/HRH2/DPEP2/IGKV3-20/GPBAR1/IGLV6-57/IGLC2/IGLV1-51/IGHV3…
KEGG_HEMATOPOIETIC_CELL_LINEAGE	KEGG_HEMATOPOIETIC_CELL_LINEAGE	68	-0.728628	-2.15004	1.27089e-08	8.6094e-07	6.97176e-07	1689	tags=59%, list=11%, signal=53%	CR2/CSF2RA/CD34/IL11RA/CD8A/CSF1/CD5/CD2/CD3D/CD4/IL1R2/TNF/CD55/CD8B/CD14/CSF1R/CD22/IL6R/MME/CD7/CD3G/IL5RA/ANPEP/IL2RA/FCGR1A/ITGA4/CD3E/MS4A1/CD33/CD19/ITGA2B/ITGAM/CD37/CD1D/IL7R/CR1/FCER2/CSF3R/IL1B/IL6
KEGG_CYTOKINE_CYTOKINE_RECEPTOR_INTERACTION	KEGG_CYTOKINE_CYTOKINE_RECEPTOR_INTERACTION	186	-0.643999	-2.15228	1e-10	1.12905e-08	9.14286e-09	1892	tags=44%, list=12%, signal=39%	IL10RB/TNFSF4/CD27/IL21R/IL12RB2/CXCL14/CSF2RA/CCR10/PLEKHO2/GHR/TNFSF8/TNFRSF8/IL11RA/CXCR6/IL17RA/CXCL6/CSF1/IL12RB1/PDGFRA/FASLG/CCR7/XCL1/IL1R2/TNFRSF13C/TNF/RELT/TNFSF15/TNFSF9/BMP2/CSF1R/IL6R/TNFRSF1B/CNTFR/IL2RB/LEPR/IL5RA/XCL2/CCR4/IL10RA/IL2RA/CSF2RB/IL2RG/CCL5/TNFSF13B/IL24/CXCL5/CCR2/CX3CR1/CD40LG/TNFRSF17/CCL24/VEGFA/TNFSF14/LTB/CLCF1/PF4/CCR1/IL7R/CXCL3/CCL2/PPBP/TNFRSF13B/IL18RAP/CX…
PID_ATF2_PATHWAY	PID_ATF2_PATHWAY	54	-0.751687	-2.15246	1.02193e-07	5.04791e-06	4.08772e-06	340	tags=30%, list=2%, signal=29%	JDP2/PDGFRA/SELE/DDIT3/DUSP8/HES1/JUND/JUNB/SOCS3/DUSP1/JUN/DUSP5/IL6/CXCL8/FOS/ATF3
REACTOME_INTERLEUKIN_10_SIGNALING	REACTOME_INTERLEUKIN_10_SIGNALING	38	-0.811841	-2.15498	1.97205e-08	1.14463e-06	9.26906e-07	1111	tags=61%, list=7%, signal=56%	IL1R2/TNF/CD86/PTAFR/TNFRSF1B/IL10RA/CCL5/CCR2/CCR1/CCL2/CXCL1/FCER2/CCL3L1/FPR1/CCL4/LIF/IL10/CCL3/IL1B/CXCL2/PTGS2/IL6/CXCL8
REACTOME_POTENTIAL_THERAPEUTICS_FOR_SARS	REACTOME_POTENTIAL_THERAPEUTICS_FOR_SARS	137	-0.665879	-2.15634	1e-10	1.12905e-08	9.14286e-09	3256	tags=53%, list=21%, signal=42%	IGKV2-28/IFNAR1/PTGES3/PLCG2/ACE2/ATP1B2/HSP90AB1/IFNGR2/PHF21A/SAP30/GRB2/JAK2/NFE2L2/IGLV2-23/SYK/IFNAR2/IGLV3-21/TLR7/ARID4B/IGKV1-5/IGHV1-46/PDCD1/IGKV2D-28/ARID4A/IMPDH1/HSP90AA1/CYSLTR1/IGHV3-7/IGHV3-23/IGHV4-34/IGHV4-59/SH3KBP1/IGLV1-44/CD79B/IGLC3/IGLV2-14/IGKV1-17/IGKV1-16/IGHV1-2/IGHV4-39/VAV1/IGLV2-11/IGKV1D-39/IGKV3-11/IGLV3-25/IGKV4-1/IGHV3-48/IL6R/BTK/CD79A/IGKV3-15/IGLV1-40/IGHV2-7…
WP_TCELL_ANTIGEN_RECEPTOR_TCR_PATHWAY_DURING_STAPHYLOCOCCUS_AUREUS_INFECTION	WP_TCELL_ANTIGEN_RECEPTOR_TCR_PATHWAY_DURING_STAPHYLOCOCCUS_AUREUS_INFECTION	56	-0.749661	-2.15653	1.58132e-08	9.86662e-07	7.98984e-07	1985	tags=45%, list=13%, signal=39%	PAK1/PDCD1/PDK1/BCL10/CARD11/CD8A/CD3D/CD4/TNF/PTPN6/NFKBIA/GRAP2/LCK/ITK/CD28/CD40LG/ICOS/CTLA4/ZAP70/LCP2/MAP3K8/PTPRC/IL10/JUN/FOS
KEGG_NOD_LIKE_RECEPTOR_SIGNALING_PATHWAY	KEGG_NOD_LIKE_RECEPTOR_SIGNALING_PATHWAY	58	-0.749579	-2.16007	1.71651e-08	1.04355e-06	8.45051e-07	1099	tags=31%, list=7%, signal=29%	TNF/NFKBIA/BIRC3/NOD2/PSTPIP1/CCL5/TNFAIP3/NLRP3/NLRC4/CCL2/CASP5/MEFV/CXCL1/CCL8/IL1B/CXCL2/IL6/CXCL8
PID_AP1_PATHWAY	PID_AP1_PATHWAY	61	-0.744191	-2.16036	1.35514e-08	8.68391e-07	7.0321e-07	301	tags=25%, list=2%, signal=24%	JUND/MYC/CCL2/IL10/FOSL1/JUNB/DUSP1/JUN/IL6/CXCL8/FOS/ATF3/EGR1/CCN1/FOSB
KEGG_PRIMARY_IMMUNODEFICIENCY	KEGG_PRIMARY_IMMUNODEFICIENCY	31	-0.841609	-2.16466	2.71399e-08	1.53211e-06	1.24068e-06	1353	tags=58%, list=9%, signal=53%	CD8A/CD3D/CD4/TNFRSF13C/CD8B/BTK/CD79A/LCK/CD3E/IL2RG/JAK3/CD19/CD40LG/ICOS/ZAP70/PTPRC/IL7R/TNFRSF13B
WP_TCELL_RECEPTOR_SIGNALING_PATHWAY	WP_TCELL_RECEPTOR_SIGNALING_PATHWAY	84	-0.713933	-2.16964	3.17109e-09	2.59264e-07	2.09948e-07	2619	tags=49%, list=17%, signal=41%	PRKCD/PRKCQ/CCR5/TGFB1/RIPK2/PTK2B/IL15RA/FYN/GAB2/PAK1/CBLB/GATA3/BCL10/CARD11/CD8A/CD3D/CD4/VAV1/MAP4K1/NFKBIA/GRAP2/CD3G/SKAP1/LCK/ITK/CD3E/IRF4/PSTPIP1/CD28/ICOS/ZAP70/LCP2/CD247/MAP3K8/CD83/FYB1/WAS/JUN/IL1B/IL6/FOS
KEGG_LEISHMANIA_INFECTION	KEGG_LEISHMANIA_INFECTION	64	-0.746864	-2.17955	1.34678e-08	8.68391e-07	7.0321e-07	1099	tags=36%, list=7%, signal=34%	TNF/PTPN6/NFKBIA/TLR4/FCGR1A/ITGA4/TLR2/C3/ITGB2/ITGAM/NCF4/FCGR2A/FCGR3A/PRKCB/NCF2/CR1/NCF1/FCGR3B/IL10/JUN/IL1B/PTGS2/FOS
REACTOME_FC_EPSILON_RECEPTOR_FCERI_SIGNALING	REACTOME_FC_EPSILON_RECEPTOR_FCERI_SIGNALING	172	-0.657968	-2.18721	1e-10	1.12905e-08	9.14286e-09	2051	tags=34%, list=13%, signal=30%	IGKV1-5/IGHV1-46/GAB2/PAK1/IGKV2D-28/TEC/RASGRP1/UBE2D1/UBC/IGHV3-7/IGHV3-23/IGHV4-34/IGHV4-59/BCL10/CARD11/IGLV1-44/TXK/IGLC3/IGLV2-14/IGKV1-17/IGKV1-16/IGHV1-2/IGHV4-39/VAV1/IGLV2-11/IGKV1D-39/MS4A2/NFKBIA/IGKV3-11/IGLV3-25/IGKV4-1/IGHV3-48/LYN/BTK/GRAP2/RASGRP2/IGKV3-15/IGLV1-40/IGHV2-70/ITK/IGKV1D-33/IGHV2-5/FCER1G/IGKV2-30/IGKV3-20/IGLV6-57/IGLC2/IGLV1-51/IGHV3-30/LCP2/IGLV1-47/LAT2/IGKV2D-3…
REACTOME_NGF_STIMULATED_TRANSCRIPTION	REACTOME_NGF_STIMULATED_TRANSCRIPTION	35	-0.834875	-2.18805	3.93556e-09	3.01007e-07	2.43751e-07	633	tags=43%, list=4%, signal=41%	ID2/LYL1/SRF/ID1/JUND/ID3/TRIB1/ARC/FOSL1/JUNB/FOS/EGR1/EGR2/EGR3/FOSB
WP_EXTRAFOLLICULAR_B_CELL_ACTIVATION_BY_SARSCOV2	WP_EXTRAFOLLICULAR_B_CELL_ACTIVATION_BY_SARSCOV2	61	-0.757671	-2.19949	3.15586e-09	2.59264e-07	2.09948e-07	2196	tags=74%, list=14%, signal=64%	XBP1/C4A/SYK/IFNAR2/IRF8/TLR7/NEAT1/CXCL12/PDCD1/ZEB2/CR2/BCL6/BACH2/SLAMF7/MAF/CCR7/EBI3/TNF/TLR4/CD22/PAX5/CD79A/IFNG-AS1/FCRL5/IRF4/C3/MS4A1/TNFSF13B/CD19/ITGB2/CD40LG/ICOS/IFIT2/PTPRC/CD1D/PRDM1/TBX21/GPR183/ITGAX/CR1/SELL/CXCR4/IL10/CD69/IL6
PID_IL12_2PATHWAY	PID_IL12_2PATHWAY	57	-0.767657	-2.20229	5.97116e-09	4.42425e-07	3.58269e-07	1353	tags=46%, list=9%, signal=42%	CD8A/IL12RB1/CD3D/CD4/FASLG/CD8B/IL2RB/CD3G/STAT4/EOMES/LCK/GZMA/IL2RA/HLX/CD3E/IL2RG/SOCS1/CD247/GZMB/TBX21/IL18RAP/GADD45B/CCL4/CCL3/IL1B/FOS
PID_NFAT_TFPATHWAY	PID_NFAT_TFPATHWAY	38	-0.832016	-2.20853	1.38981e-09	1.2674e-07	1.02632e-07	1233	tags=47%, list=8%, signal=44%	MAF/FASLG/TNF/IL2RA/IRF4/IKZF1/CD40LG/CTLA4/TBX21/FOSL1/JUNB/JUN/PTGS2/CXCL8/FOS/EGR1/EGR2/EGR3
PID_CD8_TCR_DOWNSTREAM_PATHWAY	PID_CD8_TCR_DOWNSTREAM_PATHWAY	50	-0.788569	-2.22269	3.31182e-09	2.61744e-07	2.11957e-07	1353	tags=42%, list=9%, signal=39%	CD8A/CD3D/FASLG/TNF/CD8B/IL2RB/CD3G/STAT4/EOMES/IL2RA/CD3E/IL2RG/CD247/GZMB/PRF1/PRKCB/FOSL1/JUNB/JUN/FOS/EGR1
REACTOME_PARASITE_INFECTION	REACTOME_PARASITE_INFECTION	105	-0.717248	-2.23826	1e-10	1.12905e-08	9.14286e-09	2644	tags=56%, list=17%, signal=47%	IGLV2-23/SYK/ABL1/ARPC1B/WASF3/FYN/IGLV3-21/IGKV1-5/IGHV1-46/IGKV2D-28/WASF1/IGHV3-7/IGHV3-23/IGHV4-34/IGHV4-59/IGLV1-44/IGHG1/WIPF1/ACTG1/NCKAP1L/IGLC3/IGLV2-14/IGKV1-17/IGKV1-16/IGHV1-2/IGHV4-39/VAV1/IGLV2-11/ACTB/IGKV1D-39/CYFIP2/IGKV3-11/IGLV3-25/IGKV4-1/IGHV3-48/LYN/BTK/CD3G/IGKV3-15/IGLV1-40/IGHV2-70/IGKV1D-33/IGHV2-5/IGKV2-30/IGKV3-20/IGLV6-57/IGLC2/IGLV1-51/IGHV3-30/IGLV1-47/CD247/IGKV2D-…
REACTOME_FCGR3A_MEDIATED_IL10_SYNTHESIS	REACTOME_FCGR3A_MEDIATED_IL10_SYNTHESIS	83	-0.739927	-2.24588	1e-10	1.12905e-08	9.14286e-09	2051	tags=57%, list=13%, signal=50%	IGKV1-5/IGHV1-46/IGKV2D-28/IGHV3-7/IGHV3-23/IGHV4-34/PRKAR2B/IGHV4-59/IGLV1-44/IGHG1/IGLC3/IGLV2-14/IGKV1-17/IGKV1-16/IGHV1-2/IGHV4-39/IGLV2-11/IGKV1D-39/IGKV3-11/IGLV3-25/IGKV4-1/IGHV3-48/LYN/CD3G/IGKV3-15/FCGR1A/IGLV1-40/IGHV2-70/IGKV1D-33/IGHV2-5/IGKV2-30/IGKV3-20/IGLV6-57/IGLC2/IGLV1-51/IGHV3-30/IGLV1-47/CD247/IGKV2D-30/IGLV2-8/IGHV3-33/FCGR2A/FCGR3A/HCK/FGR/IGHV3-11/IL10
REACTOME_NUCLEAR_EVENTS_KINASE_AND_TRANSCRIPTION_FACTOR_ACTIVATION	REACTOME_NUCLEAR_EVENTS_KINASE_AND_TRANSCRIPTION_FACTOR_ACTIVATION	57	-0.786881	-2.25744	3.84365e-10	3.64532e-08	2.95192e-08	1321	tags=30%, list=8%, signal=27%	ID2/LYL1/SRF/DUSP6/ID1/DUSP4/JUND/ID3/TRIB1/ARC/FOSL1/JUNB/FOS/EGR1/EGR2/EGR3/FOSB
REACTOME_ROLE_OF_LAT2_NTAL_LAB_ON_CALCIUM_MOBILIZATION	REACTOME_ROLE_OF_LAT2_NTAL_LAB_ON_CALCIUM_MOBILIZATION	60	-0.787833	-2.2868	1.91903e-10	1.97827e-08	1.60197e-08	2051	tags=68%, list=13%, signal=60%	IGKV1-5/IGHV1-46/GAB2/IGKV2D-28/IGHV3-7/IGHV3-23/IGHV4-34/IGHV4-59/IGLV1-44/IGLC3/IGLV2-14/IGKV1-17/IGKV1-16/IGHV1-2/IGHV4-39/IGLV2-11/IGKV1D-39/MS4A2/IGKV3-11/IGLV3-25/IGKV4-1/IGHV3-48/LYN/IGKV3-15/IGLV1-40/IGHV2-70/IGKV1D-33/IGHV2-5/FCER1G/IGKV2-30/IGKV3-20/IGLV6-57/IGLC2/IGLV1-51/IGHV3-30/IGLV1-47/LAT2/IGKV2D-30/IGLV2-8/IGHV3-33/IGHV3-11
REACTOME_INITIAL_TRIGGERING_OF_COMPLEMENT	REACTOME_INITIAL_TRIGGERING_OF_COMPLEMENT	63	-0.7884	-2.29627	1e-10	1.12905e-08	9.14286e-09	2051	tags=75%, list=13%, signal=65%	IGKV1-5/IGHV1-46/IGKV2D-28/IGHV3-7/C1S/IGHV3-23/IGHV4-34/IGHV4-59/IGLV1-44/IGHG1/IGLC3/IGLV2-14/IGKV1-17/IGKV1-16/IGHV1-2/IGHV4-39/IGLV2-11/IGKV1D-39/C1QC/C1R/IGKV3-11/IGLV3-25/IGKV4-1/IGHV3-48/C1QA/C1QB/IGKV3-15/IGLV1-40/IGHV2-70/IGKV1D-33/IGHV2-5/C3/IGKV2-30/IGKV3-20/GZMM/IGLV6-57/IGLC2/IGLV1-51/IGHV3-30/IGLV1-47/IGKV2D-30/IGLV2-8/IGHV3-33/CFP/IGHV3-11/CFD/FCN1
REACTOME_FCERI_MEDIATED_CA_2_MOBILIZATION	REACTOME_FCERI_MEDIATED_CA_2_MOBILIZATION	75	-0.765964	-2.2971	1e-10	1.12905e-08	9.14286e-09	2051	tags=61%, list=13%, signal=54%	IGKV1-5/IGHV1-46/IGKV2D-28/TEC/IGHV3-7/IGHV3-23/IGHV4-34/IGHV4-59/IGLV1-44/TXK/IGLC3/IGLV2-14/IGKV1-17/IGKV1-16/IGHV1-2/IGHV4-39/VAV1/IGLV2-11/IGKV1D-39/MS4A2/IGKV3-11/IGLV3-25/IGKV4-1/IGHV3-48/LYN/BTK/GRAP2/IGKV3-15/IGLV1-40/IGHV2-70/ITK/IGKV1D-33/IGHV2-5/FCER1G/IGKV2-30/IGKV3-20/IGLV6-57/IGLC2/IGLV1-51/IGHV3-30/LCP2/IGLV1-47/IGKV2D-30/IGLV2-8/IGHV3-33/IGHV3-11
REACTOME_CREATION_OF_C4_AND_C2_ACTIVATORS	REACTOME_CREATION_OF_C4_AND_C2_ACTIVATORS	55	-0.806067	-2.3225	1e-10	1.12905e-08	9.14286e-09	2051	tags=78%, list=13%, signal=68%	IGKV1-5/IGHV1-46/IGKV2D-28/IGHV3-7/C1S/IGHV3-23/IGHV4-34/IGHV4-59/IGLV1-44/IGHG1/IGLC3/IGLV2-14/IGKV1-17/IGKV1-16/IGHV1-2/IGHV4-39/IGLV2-11/IGKV1D-39/C1QC/C1R/IGKV3-11/IGLV3-25/IGKV4-1/IGHV3-48/C1QA/C1QB/IGKV3-15/IGLV1-40/IGHV2-70/IGKV1D-33/IGHV2-5/IGKV2-30/IGKV3-20/IGLV6-57/IGLC2/IGLV1-51/IGHV3-30/IGLV1-47/IGKV2D-30/IGLV2-8/IGHV3-33/IGHV3-11/FCN1
REACTOME_FCERI_MEDIATED_MAPK_ACTIVATION	REACTOME_FCERI_MEDIATED_MAPK_ACTIVATION	76	-0.781232	-2.33706	1e-10	1.12905e-08	9.14286e-09	2051	tags=59%, list=13%, signal=52%	IGKV1-5/IGHV1-46/PAK1/IGKV2D-28/IGHV3-7/IGHV3-23/IGHV4-34/IGHV4-59/IGLV1-44/IGLC3/IGLV2-14/IGKV1-17/IGKV1-16/IGHV1-2/IGHV4-39/VAV1/IGLV2-11/IGKV1D-39/MS4A2/IGKV3-11/IGLV3-25/IGKV4-1/IGHV3-48/LYN/GRAP2/IGKV3-15/IGLV1-40/IGHV2-70/IGKV1D-33/IGHV2-5/FCER1G/IGKV2-30/IGKV3-20/IGLV6-57/IGLC2/IGLV1-51/IGHV3-30/LCP2/IGLV1-47/IGKV2D-30/IGLV2-8/IGHV3-33/IGHV3-11/JUN/FOS
REACTOME_FCGR_ACTIVATION	REACTOME_FCGR_ACTIVATION	59	-0.81043	-2.34315	1e-10	1.12905e-08	9.14286e-09	2051	tags=76%, list=13%, signal=67%	IGKV1-5/IGHV1-46/IGKV2D-28/IGHV3-7/IGHV3-23/IGHV4-34/IGHV4-59/IGLV1-44/IGHG1/IGLC3/IGLV2-14/IGKV1-17/IGKV1-16/IGHV1-2/IGHV4-39/IGLV2-11/IGKV1D-39/IGKV3-11/IGLV3-25/IGKV4-1/IGHV3-48/LYN/CD3G/IGKV3-15/FCGR1A/IGLV1-40/IGHV2-70/IGKV1D-33/IGHV2-5/IGKV2-30/IGKV3-20/IGLV6-57/IGLC2/IGLV1-51/IGHV3-30/IGLV1-47/CD247/IGKV2D-30/IGLV2-8/IGHV3-33/FCGR2A/FCGR3A/HCK/FGR/IGHV3-11
REACTOME_ANTIGEN_ACTIVATES_B_CELL_RECEPTOR_BCR_LEADING_TO_GENERATION_OF_SECOND_MESSENGERS	REACTOME_ANTIGEN_ACTIVATES_B_CELL_RECEPTOR_BCR_LEADING_TO_GENERATION_OF_SECOND_MESSENGERS	76	-0.783415	-2.34359	1e-10	1.12905e-08	9.14286e-09	2051	tags=68%, list=13%, signal=60%	IGKV1-5/IGHV1-46/IGKV2D-28/DAPP1/ORAI2/IGHV3-7/IGHV3-23/IGHV4-34/IGHV4-59/SH3KBP1/IGLV1-44/CD79B/IGLC3/IGLV2-14/IGKV1-17/IGKV1-16/IGHV1-2/IGHV4-39/VAV1/IGLV2-11/IGKV1D-39/PTPN6/IGKV3-11/IGLV3-25/IGKV4-1/IGHV3-48/CD22/LYN/BTK/CD79A/PIK3AP1/IGKV3-15/IGLV1-40/IGHV2-70/IGKV1D-33/BLK/IGHV2-5/IGKV2-30/IGKV3-20/IGHD/CD19/IGLV6-57/IGLC2/IGLV1-51/IGHV3-30/IGLV1-47/PIK3CD/IGKV2D-30/IGLV2-8/IGHV3-33/IGHM/IG…
REACTOME_SCAVENGING_OF_HEME_FROM_PLASMA	REACTOME_SCAVENGING_OF_HEME_FROM_PLASMA	55	-0.816247	-2.35183	1e-10	1.12905e-08	9.14286e-09	2051	tags=78%, list=13%, signal=68%	IGKV1-5/IGHV1-46/IGKV2D-28/IGHV3-7/IGHV3-23/IGHV4-34/CD163/IGHV4-59/IGLV1-44/IGLC3/IGLV2-14/IGKV1-17/HBA1/IGKV1-16/IGHV1-2/IGHV4-39/IGLV2-11/IGKV1D-39/IGKV3-11/IGLV3-25/IGKV4-1/IGHV3-48/IGHA2/IGKV3-15/IGLV1-40/IGHV2-70/IGKV1D-33/IGHV2-5/IGKV2-30/IGHA1/IGKV3-20/IGLV6-57/IGLC2/IGLV1-51/JCHAIN/IGHV3-30/HBA2/IGLV1-47/HBB/IGKV2D-30/IGLV2-8/IGHV3-33/IGHV3-11
REACTOME_CD22_MEDIATED_BCR_REGULATION	REACTOME_CD22_MEDIATED_BCR_REGULATION	51	-0.836624	-2.38065	1e-10	1.12905e-08	9.14286e-09	2051	tags=84%, list=13%, signal=74%	IGKV1-5/IGHV1-46/IGKV2D-28/IGHV3-7/IGHV3-23/IGHV4-34/IGHV4-59/IGLV1-44/CD79B/IGLC3/IGLV2-14/IGKV1-17/IGKV1-16/IGHV1-2/IGHV4-39/IGLV2-11/IGKV1D-39/PTPN6/IGKV3-11/IGLV3-25/IGKV4-1/IGHV3-48/CD22/LYN/CD79A/IGKV3-15/IGLV1-40/IGHV2-70/IGKV1D-33/IGHV2-5/IGKV2-30/IGKV3-20/IGHD/IGLV6-57/IGLC2/IGLV1-51/IGHV3-30/IGLV1-47/IGKV2D-30/IGLV2-8/IGHV3-33/IGHM/IGHV3-11
REACTOME_COMPLEMENT_CASCADE	REACTOME_COMPLEMENT_CASCADE	84	-0.79757	-2.42381	1e-10	1.12905e-08	9.14286e-09	1691	tags=68%, list=11%, signal=61%	IGHV3-7/CR2/C1S/IGHV3-23/IGHV4-34/IGHV4-59/C3AR1/IGLV1-44/IGHG1/IGLC3/IGLV2-14/IGKV1-17/IGKV1-16/IGHV1-2/IGHV4-39/CD55/IGLV2-11/IGKV1D-39/C1QC/SERPING1/C1R/IGKV3-11/IGLV3-25/IGKV4-1/IGHV3-48/C1QA/C1QB/IGKV3-15/IGLV1-40/IGHV2-70/IGKV1D-33/IGHV2-5/C3/IGKV2-30/IGKV3-20/GZMM/CD19/IGLV6-57/IGLC2/IGLV1-51/IGHV3-30/C4BPB/IGLV1-47/C6/IGKV2D-30/IGLV2-8/IGHV3-33/C5AR2/ELANE/CFP/IGHV3-11/C7/CR1/CFD/C4BPA/FC…
REACTOME_IMMUNOREGULATORY_INTERACTIONS_BETWEEN_A_LYMPHOID_AND_A_NON_LYMPHOID_CELL	REACTOME_IMMUNOREGULATORY_INTERACTIONS_BETWEEN_A_LYMPHOID_AND_A_NON_LYMPHOID_CELL	149	-0.769283	-2.50263	1e-10	1.12905e-08	9.14286e-09	1541	tags=65%, list=10%, signal=59%	IGHV3-23/IGHV4-34/ITGB7/SLAMF7/IGHV4-59/HCST/CD34/IGLV1-44/CD8A/COL1A2/LAIR1/CD3D/IGLC3/IGLV2-14/KLRK1/IGKV1-17/IGKV1-16/IGHV1-2/IGHV4-39/IGLV2-11/IGKV1D-39/CD226/CD8B/MICB/IGKV3-11/IGLV3-25/SIGLEC1/CRTAM/IGKV4-1/IGHV3-48/CD22/CD300C/CD3G/KLRG1/CD96/TREML1/SIGLEC8/IGKV3-15/FCGR1A/IGLV1-40/SH2D1A/LILRB5/IGHV2-70/ITGA4/IGKV1D-33/KLRC1/SLAMF6/CD3E/IGHV2-5/C3/IGKV2-30/TYROBP/IGKV3-20/OSCAR/CD33/CD19/…

## Sheet: Sheet1
REACTOME_MET_ACTIVATES_PTK2_SIGNALING
REACTOME_COLLAGEN_FORMATION
REACTOME_MET_PROMOTES_CELL_MOTILITY
KEGG_OXIDATIVE_PHOSPHORYLATION
WP_MAPK_SIGNALING_PATHWAY
