# Supplementary material for: Identification of biomarkers and immune microenvironment associated with pterygium through bioinformatics and machine learning
Source: Front Mol Biosci. 2024 Dec 11;11:1524517. doi: 10.3389/fmolb.2024.1524517 (PMC11668640; doi:10.3389/fmolb.2024.1524517)
Supplement: Supplementary file 6 [file Table1.xlsx]

## Sheet: Sheet 1
id	baseMean	log2FoldChange	lfcSE	stat	pvalue	padj
SBSN	93.6527	8.26882	0.91945	8.99322	2.40085e-19	7.91931e-17
CRCT1	8.39255	7.13377	1.71087	4.16968	3.05029e-05	0.000528751
TMPRSS11B	134.576	6.57739	0.691615	9.5102	1.90292e-21	7.53224e-19
SPRR2E	11.8213	6.55458	1.04057	6.29904	2.99492e-10	2.64908e-08
SPRR2D	26.8883	6.46276	0.828973	7.79611	6.38469e-15	1.34785e-12
S100A7	86.323	6.25872	0.60783	10.2968	7.28284e-25	4.07493e-22
LCN1	92.7952	6.22434	1.65633	3.75792	0.000171335	0.00215811
CRNN	206.422	5.98129	0.773401	7.73375	1.04426e-14	2.06672e-12
COL11A1	143.154	5.59255	0.493381	11.3352	8.78779e-30	9.93836e-27
SPRR1B	250.878	5.38744	0.504649	10.6756	1.32346e-26	9.11061e-24
KRT3	1655.12	5.24205	0.658052	7.96601	1.63879e-15	3.7067e-13
ACTC1	29.0543	5.20156	0.740005	7.02909	2.07885e-12	2.67596e-10
OPRPN	176.379	5.06389	0.827085	6.12258	9.20722e-10	7.67252e-08
SPRR3	898.128	5.04519	0.678719	7.43341	1.05834e-13	1.80179e-11
KRT6B	154.903	5.02318	0.606137	8.2872	1.15941e-16	3.27803e-14
KRT24	617.669	4.97667	0.46542	10.6929	1.09933e-26	7.91167e-24
KERA	125.951	4.9591	0.510601	9.71229	2.67264e-22	1.17544e-19
COMP	327.25	4.82613	0.629349	7.66845	1.74089e-14	3.36141e-12
KRT6A	4283.24	4.54938	0.599478	7.58891	3.22601e-14	5.80425e-12
DEFB4A	14.7511	4.52974	0.627229	7.22182	5.12969e-13	7.73509e-11
DES	217.633	4.52074	0.6388	7.07693	1.47388e-12	1.97762e-10
SPRR1A	186.16	4.45795	0.612931	7.27317	3.51158e-13	5.45086e-11
KRT1	60.6156	4.4314	0.591455	7.49237	6.76404e-14	1.17687e-11
SPINK7	35.9937	4.40761	0.546511	8.065	7.32334e-16	1.78385e-13
KLK7	64.5075	4.40132	0.564793	7.7928	6.55421e-15	1.36543e-12
KRT6C	107.55	4.38608	0.573469	7.64832	2.03624e-14	3.88431e-12
TMPRSS11E	34.0723	4.32771	0.517234	8.36702	5.90946e-17	1.76537e-14
KRT16	740.411	4.3244	0.545083	7.93346	2.1313e-15	4.7528e-13
LRRC15	226.953	4.27072	0.336724	12.6832	7.33218e-37	1.65843e-33
KRT76	22.564	4.21882	0.728326	5.79248	6.9354e-09	4.69265e-07
SPRR2A	148.987	4.21634	0.60746	6.94094	3.89505e-12	4.78065e-10
KRTDAP	16.0936	4.16444	0.644464	6.46186	1.03425e-10	1.01082e-08
GRP	15.3905	4.05458	0.537661	7.54114	4.65876e-14	8.1958e-12
AKR1B10	92.4266	3.91568	0.380622	10.2876	8.01822e-25	4.23175e-22
MMP3	235.327	3.82343	0.460633	8.30038	1.03776e-16	2.98744e-14
PLPP4	17.9152	3.705	0.500106	7.40844	1.27795e-13	2.12988e-11
MUCL1	1.26773	3.66144	1.41287	2.5915	0.00955589	0.0485086
UGT2A1	14.7567	3.58649	0.503024	7.12985	1.00479e-12	1.44339e-10
CST1	16.4392	3.5694	0.859296	4.15387	3.26898e-05	0.000560149
ADIPOQ	71.6523	3.48591	0.879111	3.96527	7.33133e-05	0.00108992
ATP6V0A4	12.5451	3.37937	0.513255	6.5842	4.57347e-11	4.79548e-09
ANO4	16.0555	3.31431	0.379309	8.73773	2.37832e-18	7.38351e-16
SCG2	40.442	3.30766	0.292934	11.2915	1.44549e-29	1.52576e-26
LPO	6.98797	3.25641	0.895608	3.63598	0.000276924	0.00318363
LTF	313.014	3.20217	0.497409	6.4377	1.21298e-10	1.16395e-08
MMP11	309.025	3.19073	0.419163	7.61215	2.69567e-14	4.9058e-12
SLURP1	25.4589	3.15971	0.563441	5.60789	2.04811e-08	1.1966e-06
FDCSP	77.7119	3.08422	0.749378	4.11571	3.85995e-05	0.000645903
PRSS3	22.742	2.90505	0.399252	7.27624	3.43263e-13	5.38106e-11
LIPG	12.2687	2.90057	0.411413	7.05027	1.78572e-12	2.33664e-10
SRD5A2	17.3417	2.87498	0.469807	6.11949	9.38724e-10	7.78158e-08
KLK12	36.4175	2.74991	0.526657	5.22144	1.77539e-07	7.17084e-06
ACAN	29.1062	2.71523	0.4968	5.46545	4.61734e-08	2.32823e-06
RHCG	419.195	2.66239	0.568084	4.68662	2.77756e-06	7.47909e-05
COCH	110.49	2.64119	0.376886	7.00793	2.41869e-12	3.06361e-10
SMR3B	45.6915	2.61328	0.644781	4.05297	5.05725e-05	0.000802319
CALML5	162.915	2.61259	0.51813	5.04235	4.59839e-07	1.61076e-05
COL10A1	109.336	2.52292	0.409045	6.16782	6.92357e-10	5.8936e-08
SERPINB3	32.8778	2.45538	0.496351	4.94685	7.54231e-07	2.48269e-05
SLC15A1	18.6249	2.43621	0.374079	6.51256	7.38823e-11	7.40366e-09
CEACAM5	1215.52	2.43204	0.465747	5.22179	1.772e-07	7.17084e-06
CA6	20.3413	2.40792	0.512341	4.69985	2.60357e-06	7.08289e-05
MAL	490.395	2.39094	0.376379	6.35248	2.11867e-10	1.90596e-08
KRT10	1383.6	2.38491	0.209719	11.3719	5.77062e-30	7.02817e-27
GPD1	90.5481	2.37761	0.363948	6.53284	6.45343e-11	6.59207e-09
TMPRSS11A	234.594	2.35289	0.500506	4.70103	2.58855e-06	7.06628e-05
PCP4	21.5965	2.3301	0.468651	4.97194	6.62871e-07	2.23303e-05
GDF10	112.527	2.292	0.278048	8.2432	1.67661e-16	4.5742e-14
ACTG2	106.799	2.28582	0.372198	6.14142	8.17895e-10	6.88816e-08
CXCL9	298.103	2.23592	0.401646	5.5669	2.59305e-08	1.43974e-06
MUC7	1047.89	2.2236	0.664126	3.34816	0.000813513	0.0073267
MYH11	2189.06	2.22342	0.320331	6.94101	3.89304e-12	4.78065e-10
INHBA	117.862	2.21394	0.333245	6.64358	3.06148e-11	3.34292e-09
MYEOV	40.1029	2.20769	0.400663	5.5101	3.58634e-08	1.88646e-06
ARHGAP40	40.4218	2.20104	0.494928	4.44718	8.70029e-06	0.000186615
IVL	111.315	2.19626	0.726878	3.0215	0.00251526	0.0174438
SOX21	104.287	2.17131	0.449331	4.83231	1.3496e-06	4.08201e-05
CNFN	113.495	2.15334	0.305388	7.05116	1.77434e-12	2.33664e-10
SERPINB13	437.595	2.10116	0.466199	4.50701	6.5746e-06	0.000149778
ATP2B2	17.4988	2.0967	0.226964	9.23803	2.51065e-20	9.24446e-18
KRT78	230.604	2.07796	0.549626	3.78069	0.000156395	0.0020034
CYP2C18	19.819	2.03946	0.472863	4.31301	1.61049e-05	0.000311723
SERPINB7	29.3656	2.03568	0.455669	4.46745	7.91573e-06	0.000172869
SYTL5	88.1118	2.03499	0.335352	6.06821	1.29342e-09	1.03953e-07
A2ML1	287.21	2.02947	0.448258	4.52746	5.96961e-06	0.000139611
SPINK5	602.543	2.02007	0.449486	4.49417	6.98408e-06	0.000156627
FIBIN	221.3	1.99976	0.228271	8.76047	1.94435e-18	6.15698e-16
ASPN	549.42	1.99563	0.257981	7.73559	1.02927e-14	2.06283e-12
SPP1	293.927	1.9904	0.349883	5.68875	1.27974e-08	7.91491e-07
TNC	946.325	1.96925	0.252996	7.78372	7.04216e-15	1.44803e-12
CYSRT1	56.2062	1.96485	0.306734	6.40571	1.49676e-10	1.40226e-08
KLK13	100.351	1.94236	0.450041	4.31595	1.58917e-05	0.00030835
CNTNAP4	42.4023	1.93792	0.384308	5.04262	4.59211e-07	1.61076e-05
PRSS27	156.841	1.9324	0.347155	5.56639	2.60068e-08	1.43974e-06
LY6D	441.54	1.93047	0.629194	3.06816	0.00215385	0.0155503
CREG2	61.1015	1.88978	0.597869	3.16087	0.00157301	0.0121729
C14orf180	11.1107	1.87061	0.691541	2.70499	0.00683072	0.0375393
SOX21-AS1	84.7639	1.84739	0.412289	4.48082	7.4357e-06	0.000165043
FN1	5144.26	1.84031	0.289032	6.36715	1.92575e-10	1.76245e-08
CHIT1	62.0676	1.83962	0.479904	3.83332	0.000126426	0.00170358
CD1A	22.8948	1.83549	0.33099	5.54546	2.93186e-08	1.58431e-06
KLK8	17.4701	1.82025	0.66264	2.74697	0.00601484	0.0340604
DUSP26	25.7583	1.80467	0.374713	4.81613	1.4637e-06	4.38087e-05
COL8A1	341.591	1.80384	0.244543	7.37637	1.62662e-13	2.68273e-11
CTSV	779.596	1.79679	0.505157	3.55689	0.000375266	0.00405292
NIPAL4	22.0547	1.77915	0.389707	4.56534	4.98686e-06	0.000121847
PRG4	164.426	1.77092	0.411017	4.30862	1.64275e-05	0.000315492
CST6	22.1055	1.74336	0.46115	3.78046	0.000156538	0.00200361
POSTN	2178.89	1.72757	0.297615	5.80472	6.44735e-09	4.40004e-07
MUC22	92.2896	1.72579	0.650137	2.65451	0.00794236	0.0421809
PPP1R1A	48.1759	1.70852	0.616606	2.77085	0.00559108	0.0323346
CLDN10	59.9217	1.70678	0.445804	3.82854	0.000128908	0.00172671
DNER	16.1113	1.70399	0.334763	5.09015	3.57773e-07	1.29035e-05
MIR205	19.6651	1.70206	0.492189	3.45814	0.000543921	0.00538918
SYT12	18.2603	1.69184	0.32053	5.27825	1.30425e-07	5.56608e-06
CXCL10	135.545	1.68626	0.422362	3.99247	6.53894e-05	0.000988835
GALNT13	27.9667	1.67463	0.343774	4.87131	1.10862e-06	3.4758e-05
PLN	194.634	1.67422	0.352958	4.74338	2.10179e-06	5.90164e-05
GPR15LG	38.4294	1.65937	0.566701	2.92812	0.00341022	0.0222015
SHISA9	29.7631	1.63274	0.512741	3.18434	0.00145086	0.0114343
DGKI	31.0064	1.62801	0.170541	9.54615	1.34604e-21	5.46457e-19
AZGP1	138.956	1.61596	0.445292	3.62898	0.00028454	0.00324109
CAPN14	95.695	1.61365	0.3435	4.69765	2.63166e-06	7.14702e-05
LHFPL3-AS1	38.1441	1.61209	0.442442	3.64362	0.000268828	0.00310683
CXCL11	23.9769	1.58396	0.418754	3.78256	0.000155225	0.00199615
ALDH3B2	274.149	1.57858	0.442354	3.5686	0.0003589	0.00391894
TYRP1	2748.35	1.57105	0.489394	3.21021	0.0013264	0.010655
ADAMTS12	105.705	1.56577	0.216058	7.247	4.26109e-13	6.55008e-11
PMEL	1833.29	1.56165	0.396765	3.93596	8.28638e-05	0.00120291
CPA4	133.877	1.5468	0.41136	3.76022	0.000169766	0.00214689
ITIH3	33.4131	1.54222	0.268245	5.74931	8.96095e-09	5.8147e-07
CHST9	54.6533	1.53062	0.317323	4.82353	1.41038e-06	4.23717e-05
GDA	32.1518	1.51937	0.418121	3.63379	0.000279285	0.0032043
HS3ST2	24.4637	1.49296	0.325406	4.58801	4.47495e-06	0.000111754
TRIM36	316.924	1.49185	0.444531	3.356	0.000790774	0.0071807
OR7C1	17.9746	1.48305	0.314335	4.71805	2.38112e-06	6.568e-05
CRABP1	29.8281	1.47958	0.298351	4.95919	7.07859e-07	2.35452e-05
F2RL2	376.718	1.46985	0.214732	6.84504	7.64552e-12	9.17056e-10
ADAM12	116.319	1.4692	0.315269	4.66014	3.16001e-06	8.3562e-05
DSG3	1834.5	1.46767	0.533694	2.75001	0.00595933	0.0338672
CBLN1	44.1089	1.46122	0.386193	3.78367	0.000154534	0.00198922
LAMP5	54.408	1.45917	0.37137	3.92916	8.52422e-05	0.00123255
TRPM1	292.939	1.45866	0.435628	3.34842	0.000812748	0.0073267
CNTNAP2	35.6319	1.45477	0.465222	3.12704	0.00176578	0.013225
SERPINE2	733.15	1.44396	0.245961	5.8707	4.33968e-09	3.12319e-07
GBP6	107.148	1.44145	0.421095	3.4231	0.000619118	0.00590512
HMCN1	764.175	1.4408	0.19922	7.2322	4.75236e-13	7.23501e-11
HMGCS2	36.0382	1.43583	0.528708	2.71574	0.00661279	0.0366598
SIGLEC14	34.0995	-1.62287	0.642656	-2.52526	0.0115613	0.0559598
TYR	245.795	1.43515	0.440165	3.26047	0.00111227	0.0093326
NGEF	39.2805	1.43048	0.26003	5.50119	3.7723e-08	1.95186e-06
TNN	29.0569	1.42609	0.386919	3.68577	0.000228008	0.00272046
CIDEA	15.126	1.41933	0.434582	3.26597	0.00109091	0.00921197
NCCRP1	419.625	1.41651	0.448277	3.15989	0.0015783	0.0122049
CSTA	517.034	1.41335	0.272562	5.18541	2.15541e-07	8.53165e-06
PTCHD4	21.5782	1.36561	0.264312	5.16667	2.38301e-07	9.29077e-06
MMP1	83.1187	1.36166	0.381717	3.56719	0.000360829	0.00393458
S100A8	8034.89	1.35786	0.293455	4.62715	3.70737e-06	9.56007e-05
THY1	287.489	1.34693	0.301351	4.46964	7.83524e-06	0.000171822
CYP3A5	245.92	1.34135	0.282154	4.75396	1.99468e-06	5.71099e-05
MOB1AP1	39.4671	1.34088	0.434558	3.08561	0.00203132	0.0148158
SLC26A4	99.7295	1.33221	0.307287	4.33541	1.45492e-05	0.000288668
CILP	102.209	1.32914	0.178677	7.43876	1.01635e-13	1.74912e-11
LINC03048	30.1034	1.32523	0.299962	4.41799	9.96247e-06	0.00020837
FNDC1	186.499	1.32282	0.292614	4.52071	6.16335e-06	0.000141593
ASPG	135.912	1.31976	0.277649	4.75336	2.00064e-06	5.7177e-05
RETN	25.6131	-1.5314	0.723311	-2.11721	0.0342417	0.12164
ETV4	73.1583	1.31948	0.285436	4.62268	3.78822e-06	9.72105e-05
RSPO2	22.1818	1.3191	0.422071	3.12531	0.00177616	0.0132839
TCN1	63.8195	1.31752	0.433777	3.03733	0.00238685	0.0168149
ITGA8	345.587	1.31159	0.309633	4.23593	2.27603e-05	0.000415165
WFDC21P	224.374	1.31028	0.338045	3.87605	0.000106165	0.00147708
ATG9B	41.101	1.30682	0.24171	5.40654	6.42554e-08	3.02784e-06
LINC00939	16.2843	1.3016	0.416524	3.12491	0.00177859	0.0132958
SLC47A2	95.3262	1.30106	0.291863	4.45776	8.28211e-06	0.000179385
SUSD5	137.301	1.29949	0.279432	4.65046	3.31199e-06	8.6963e-05
NDST4	61.4565	-1.49184	0.687254	-2.17073	0.0299514	0.110981
PODNL1	71.9882	1.29916	0.202947	6.4015	1.5386e-10	1.43298e-08
POU3F3	35.7333	1.29749	0.306159	4.23796	2.25557e-05	0.000412861
ALX4	181.458	1.29138	0.397401	3.24956	0.00115584	0.00959141
PLA2G2D	17.0803	1.28659	0.433788	2.96595	0.00301749	0.0201416
TREM2	59.4073	1.28565	0.303495	4.23615	2.27386e-05	0.000415165
SLC45A2	30.9538	1.27849	0.294329	4.34373	1.40085e-05	0.000280046
PAX3	79.8627	1.27834	0.325484	3.92749	8.58354e-05	0.00123999
RP1L1	16.7487	1.26958	0.237044	5.35589	8.51357e-08	3.88459e-06
GSDMC	186.747	1.263	0.445258	2.83655	0.00456032	0.0278134
WNT7A	29.1442	1.25693	0.42574	2.95235	0.0031537	0.0208356
SLC24A5	33.4255	1.24954	0.361993	3.45183	0.000556792	0.0054824
RASL11B	24.0801	1.24095	0.238501	5.20314	1.95953e-07	7.85451e-06
ART4	42.1396	1.23614	0.362153	3.41332	0.000641761	0.00609539
GJB2	1395.15	1.23095	0.458824	2.68285	0.0072998	0.0395273
SLC6A14	1335.58	1.22852	0.422094	2.91054	0.00360801	0.0231841
VEPH1	30.8774	1.22174	0.264435	4.6202	3.83368e-06	9.7901e-05
PRECSIT	37.7916	1.21692	0.188261	6.46401	1.01966e-10	1.00275e-08
MYOCD	100.972	1.21619	0.316746	3.83964	0.000123217	0.00166743
TENM2	99.1969	1.21208	0.300539	4.03303	5.50631e-05	0.000860857
WFDC1	46.6599	1.20825	0.267249	4.52107	6.15272e-06	0.000141593
CECR2	104.563	1.20792	0.285418	4.23212	2.315e-05	0.000419375
MMP28	207.33	1.20731	0.206058	5.85905	4.65515e-09	3.33507e-07
NPTX2	88.1648	1.20589	0.270825	4.45265	8.4817e-06	0.00018246
CD300LG	24.2285	1.20481	0.322791	3.73247	0.000189614	0.00233995
GPX2	454.041	1.19979	0.367254	3.26693	0.0010872	0.0091953
PDZK1IP1	410.34	1.1994	0.322298	3.72141	0.000198113	0.00242592
NMU	27.6395	1.19925	0.457626	2.6206	0.00877761	0.0455062
CLCA2	1946.71	1.1975	0.417062	2.87128	0.00408808	0.025503
LYPD2	1701.88	1.17689	0.424148	2.77471	0.0055251	0.0320553
RBM20	476.257	1.17633	0.350167	3.35935	0.000781269	0.00711728
RPRM	35.2808	1.17494	0.391187	3.00352	0.00266878	0.0183398
CYTL1	85.3397	1.17001	0.25208	4.64142	3.46028e-06	8.99754e-05
STRA6	233.325	1.16866	0.294257	3.97157	7.14012e-05	0.0010645
CNN1	286.866	1.15482	0.357532	3.22998	0.00123798	0.0100776
IGLC7	71.2033	-1.4035	0.659652	-2.12764	0.0333666	0.119307
ALG1L1P	44.9768	1.15428	0.274364	4.20712	2.58642e-05	0.000461158
HS6ST2	49.8407	1.1525	0.341684	3.373	0.000743532	0.00686835
RNASE7	17.4507	1.14629	0.323526	3.54312	0.000395423	0.00421598
LINC00924	54.6497	1.14191	0.234053	4.87887	1.06693e-06	3.37179e-05
DQX1	35.3454	1.13348	0.406969	2.78517	0.00535002	0.0312803
UPK3B	61.6339	1.12545	0.300865	3.74071	0.0001835	0.0022823
EPHX3	103.365	1.12453	0.336711	3.33974	0.000838566	0.00750114
FUT6	48.3844	1.12313	0.387002	2.90214	0.0037062	0.0237284
ITGB6	455.342	1.11821	0.429607	2.60287	0.00924482	0.0472477
SLC16A9	142.787	1.11302	0.228779	4.86506	1.1442e-06	3.56464e-05
ADGRV1	82.7974	1.1129	0.26499	4.1998	2.67156e-05	0.000470509
RASD2	19.5324	1.10937	0.252459	4.39425	1.11158e-05	0.000228271
PCSK2	169.939	1.10509	0.244292	4.52365	6.07816e-06	0.000141108
PI3	349.618	1.09474	0.418562	2.61548	0.00891018	0.0459827
POPDC3	34.5448	1.09311	0.422186	2.58917	0.00962077	0.0487415
SVOPL	61.9234	1.08896	0.329682	3.30306	0.000956351	0.00831059
ACSBG1	14.8875	1.08584	0.244261	4.44539	8.77324e-06	0.000187206
RERGL	239.48	1.08378	0.385863	2.80871	0.00497409	0.0296516
SERPINE1	172.01	1.08272	0.310487	3.48716	0.000488178	0.00495777
DUOXA2	137.811	1.0827	0.307308	3.52316	0.000426428	0.00446241
KIF4A	40.0504	1.08244	0.300526	3.60181	0.000316014	0.00352355
FLJ16779	30.6893	1.06711	0.298642	3.57321	0.000352635	0.0038692
BCAN	125.087	1.06479	0.346347	3.07435	0.00210961	0.0152797
EPHA8	49.8946	-1.34848	0.598875	-2.25169	0.0243417	0.0955149
TMEM45A	216.12	1.06339	0.167873	6.3345	2.38118e-10	2.11805e-08
COLCA1	483.018	1.06322	0.307348	3.45935	0.00054149	0.0053696
HPSE2	30.435	1.0607	0.216399	4.90162	9.50496e-07	3.07755e-05
TMEM132A	109.041	1.0601	0.201709	5.25559	1.4755e-07	6.18032e-06
DIPK1C	36.484	1.04808	0.226424	4.62882	3.67752e-06	9.52965e-05
FOXS1	29.0372	1.04744	0.314962	3.32562	0.000882227	0.00779481
CD24	538.993	1.04479	0.279344	3.74016	0.000183903	0.0022855
SSUH2	14.5227	1.04391	0.276882	3.77022	0.000163101	0.00206922
LINC01697	42.4914	1.04376	0.283976	3.67552	0.000237367	0.00281094
MLANA	356.953	1.04325	0.327319	3.18727	0.00143622	0.0113415
ASB11	15.9042	1.03225	0.30724	3.35973	0.000780176	0.00711142
NCR3LG1	64.7371	1.02187	0.176939	5.77528	7.68255e-09	5.08945e-07
KCNK2	34.1776	1.02107	0.222685	4.58527	4.53398e-06	0.000112758
SLCO4A1-AS1	25.6708	1.02037	0.314048	3.2491	0.0011577	0.0095968
CCL18	479.135	1.01908	0.354996	2.87067	0.00409605	0.0255426
F2R	1580.14	1.01826	0.17176	5.92842	3.05862e-09	2.29512e-07
KIF26B	124.33	1.01716	0.227504	4.47096	7.78688e-06	0.000171172
GPR101	15.712	-1.31071	0.567188	-2.31089	0.0208391	0.0852351
PAPPA	162.345	1.01682	0.15317	6.63849	3.16914e-11	3.41884e-09
HPDL	16.5478	1.01569	0.249905	4.06428	4.81813e-05	0.000776838
PF4	107.962	-1.30488	0.50656	-2.57595	0.00999638	0.0501339
RAB3C	31.2243	1.0111	0.308448	3.27803	0.00104535	0.00890317
KCND3	79.7639	1.01085	0.17738	5.69879	1.20658e-08	7.55088e-07
CSMD2	18.3624	1.01076	0.282984	3.5718	0.00035453	0.00388462
DSC2	2039.48	1.00316	0.269718	3.71928	0.000199793	0.00243895
SLC28A3	61.2316	0.999461	0.347849	2.87326	0.00406257	0.025434
WIPF3	36.4701	0.995153	0.185095	5.37646	7.59658e-08	3.50661e-06
APOC1	54.0106	0.989886	0.259598	3.81315	0.000137207	0.00180283
PITX1	771.703	0.987533	0.294385	3.35456	0.000794906	0.00720833
RHOD	445.054	0.983811	0.231332	4.25282	2.11097e-05	0.000388283
LINC01091	19.014	0.982135	0.228873	4.29119	1.77721e-05	0.000336585
FBXW10B	18.2977	0.979377	0.341006	2.87203	0.00407848	0.0254726
SALL4	14.5894	0.974396	0.360144	2.70557	0.00681873	0.0375008
RN7SL2	280.299	0.969866	0.359465	2.69808	0.00697397	0.038194
KLK10	169.04	0.969383	0.35206	2.75346	0.00589688	0.0335726
HBD	12.5646	-1.28817	0.546834	-2.35569	0.0184884	0.0784836
NFASC	411.496	0.965928	0.13594	7.10552	1.19868e-12	1.6648e-10
KIAA1549L	50.8057	0.963616	0.270481	3.56259	0.000367207	0.00399039
IGLV2-8	197.86	-1.28545	0.5076	-2.5324	0.0113285	0.0550365
FUT2	354.153	0.962421	0.32165	2.99214	0.00277028	0.0188816
LGI3	80.741	0.962328	0.290192	3.31618	0.000912565	0.00799593
ENPP1	201.447	0.961422	0.158413	6.06909	1.28635e-09	1.03912e-07
MYLK	1178.41	0.960506	0.21638	4.43898	9.03848e-06	0.000192606
LGR5	81.5184	0.957718	0.253204	3.7824	0.000155325	0.00199615
LINC00839	23.8032	0.955475	0.228517	4.18119	2.89985e-05	0.000506211
MATN3	49.9985	0.955112	0.264445	3.61176	0.000304131	0.00341997
REEP1	86.5583	0.94697	0.203006	4.66473	3.09026e-06	8.19567e-05
RAMP1	33.1585	0.945943	0.327147	2.89149	0.0038342	0.0243607
LHCGR	21.2403	-1.2722	0.508358	-2.50257	0.0123296	0.0585526
ALKAL2	16.7376	0.945614	0.288797	3.27432	0.00105918	0.00900647
FAM169A	166.597	0.943546	0.308733	3.05618	0.00224174	0.0160078
AOC1	26.9381	0.940705	0.36061	2.60865	0.00908997	0.0466671
SGIP1	204.266	0.937625	0.187091	5.01159	5.39809e-07	1.87019e-05
TTC39A	100.745	0.937407	0.34499	2.7172	0.00658366	0.036597
IGKV2D-30	30.7209	-1.25218	0.652584	-1.91881	0.055009	0.167534
CEMIP	333.72	0.936315	0.209431	4.47074	7.7948e-06	0.000171172
GPR143	122.293	0.935241	0.325285	2.87515	0.00403841	0.0253228
HACD1	36.443	0.935227	0.178919	5.2271	1.72192e-07	7.00854e-06
PGBD5	79.346	0.931621	0.253848	3.67	0.000242552	0.00285738
TRPV3	57.799	0.928515	0.23174	4.0067	6.15725e-05	0.000942822
ADAMTS6	65.1531	0.925982	0.20356	4.54893	5.39204e-06	0.000130099
CASQ2	180.917	0.923638	0.302778	3.05054	0.00228427	0.0162474
HMCN2	98.4044	0.923323	0.250293	3.68897	0.000225162	0.00269746
NPY1R	83.0013	0.923159	0.328141	2.8133	0.00490354	0.0293194
SOX10	237.169	0.922555	0.200459	4.60221	4.18023e-06	0.000105728
IL13RA2	26.7519	0.917738	0.198724	4.61815	3.87183e-06	9.8716e-05
AVPR2	68.7901	0.915241	0.203542	4.49657	6.906e-06	0.000155537
AGT	53.3489	0.914209	0.257496	3.55038	0.000384676	0.004132
CYP27C1	138.756	0.91396	0.193519	4.72284	2.32574e-06	6.44894e-05
FBN2	55.9719	0.913912	0.229528	3.98169	6.8426e-05	0.00102788
ENTPD3	122.789	0.913527	0.173665	5.26028	1.43835e-07	6.04071e-06
IGLV5-45	17.6026	-1.2357	0.799853	-1.5449	0.122369	0.286651
PBK	37.3005	0.911773	0.326589	2.7918	0.00524155	0.0308282
DUXAP8	33.0108	0.910208	0.274177	3.31979	0.000900861	0.00791527
DAAM2-AS1	20.6296	0.909622	0.220975	4.11641	3.84827e-05	0.000644758
IGSF11	35.2728	0.907772	0.212622	4.26942	1.9598e-05	0.000365327
KCNMB1	55.5137	0.907228	0.277782	3.26597	0.00109091	0.00921197
LINC00648	19.9331	-1.2188	0.514556	-2.36865	0.0178531	0.076546
NLGN4X	119.016	0.901835	0.243553	3.70283	0.000213208	0.002571
L1CAM	194.768	0.897466	0.160137	5.60436	2.0902e-08	1.21224e-06
PLXNA4	98.1136	0.893516	0.245961	3.63276	0.000280409	0.00321486
DEFB1	181.778	0.893431	0.313602	2.84893	0.00438662	0.0269408
CDC45	24.0942	0.892959	0.291285	3.06558	0.00217249	0.0156564
LINC00840	30.0096	0.891443	0.300192	2.96957	0.00298212	0.019956
BMX	102.282	0.888486	0.204576	4.34305	1.40518e-05	0.000280204
MAB21L1	88.2009	0.885679	0.273982	3.23262	0.00122662	0.0100057
LINC01010	15.9684	0.878435	0.304396	2.88582	0.0039039	0.0246945
SLC10A5	34.9655	0.87628	0.276723	3.16664	0.00154212	0.0119864
ANKRD22	51.1482	0.874182	0.332313	2.6306	0.00852342	0.0444811
ST8SIA6	47.3743	0.869055	0.183468	4.73681	2.17107e-06	6.07323e-05
MDFI	255.216	0.867958	0.169938	5.1075	3.26449e-07	1.19645e-05
CAP2	124.04	0.867516	0.189927	4.56763	4.93269e-06	0.000120897
POLQ	47.0344	0.865485	0.274196	3.15645	0.00159701	0.0122865
HBB	63876.1	-1.1984	0.490607	-2.44268	0.0145787	0.0660063
TNFRSF11B	76.1303	0.864987	0.248258	3.48422	0.000493568	0.00499658
SLC5A10	16.7654	0.862111	0.293605	2.9363	0.00332154	0.0216955
MMRN1	1939.1	0.86116	0.259086	3.32383	0.000887902	0.00782748
SLC1A2	20.722	0.861034	0.234245	3.67579	0.000237115	0.00281006
DLGAP5	29.6605	0.860624	0.331995	2.59228	0.00953414	0.0484138
BMPR1B	118.854	0.860381	0.198715	4.32972	1.49298e-05	0.000295158
ASPM	87.9993	0.857585	0.311641	2.75183	0.00592628	0.0337278
ENDOU	29.9622	0.856934	0.270157	3.17198	0.00151402	0.0118086
DMKN	330.898	0.856553	0.223886	3.82585	0.000130324	0.00173982
IGHV3-49	23.2413	-1.18101	0.676358	-1.74612	0.0807893	0.216306
CACNA1C	184.128	0.854915	0.198029	4.31711	1.58083e-05	0.000307863
PKD1L1	32.5089	0.854446	0.216046	3.95493	7.65574e-05	0.00113178
HS6ST3	86.7039	-1.17601	0.487839	-2.41066	0.0159236	0.070326
ALPK3	131.624	0.854088	0.159849	5.3431	9.13714e-08	4.12161e-06
MRAP2	97.3238	0.84994	0.174046	4.88341	1.04266e-06	3.31494e-05
ACKR2	40.041	0.849381	0.168392	5.04405	4.55768e-07	1.6036e-05
ENPP6	982.284	-1.17256	0.52175	-2.24736	0.0246169	0.0963559
ZSCAN31	250.29	0.846817	0.153327	5.52296	3.33338e-08	1.77106e-06
LMO3	306.125	0.846064	0.291157	2.90586	0.00366242	0.0234576
NKD2	132.805	0.844343	0.236439	3.57108	0.000355517	0.00389058
CNTNAP3B	226.867	0.843704	0.175397	4.81024	1.50746e-06	4.49484e-05
MIR34AHG	200.218	0.843651	0.13552	6.22528	4.80711e-10	4.13647e-08
NRG4	15.51	0.843128	0.280999	3.00047	0.00269566	0.0184444
HOXD10	40.1634	0.837646	0.321005	2.60945	0.00906885	0.0465738
CLEC5A	31.1669	0.837548	0.28861	2.90201	0.00370781	0.0237291
CD109	1026.86	0.835767	0.123474	6.76876	1.2989e-11	1.47953e-09
BMAL2	189.662	0.835753	0.163521	5.111	3.20459e-07	1.17996e-05
SAPCD2	63.9638	0.833414	0.272706	3.05608	0.00224249	0.0160078
SLC9C1	17.1469	0.833323	0.293881	2.83557	0.00457433	0.0278601
RASGRF1	28.025	0.830818	0.287069	2.89414	0.00380194	0.0242039
IMPG1	18.6195	0.830258	0.22779	3.64483	0.000267564	0.00309447
GPR20	25.3881	0.827292	0.28083	2.94588	0.0032204	0.0211923
ADAMTSL2	76.0602	0.826997	0.269173	3.07237	0.00212368	0.0153676
IGLV1-47	114.664	-1.14977	0.581045	-1.97879	0.0478395	0.152464
DLGAP2	23.5023	0.825282	0.235333	3.50687	0.000453415	0.00467987
ANK1	82.058	0.824971	0.22474	3.67078	0.000241814	0.00285334
RHOXF1-AS1	15.3261	0.824562	0.229627	3.59087	0.000329575	0.00365673
USP32P1	21.279	-1.14223	0.491034	-2.32618	0.0200091	0.0828764
OR51E1	16.2456	0.824523	0.262403	3.1422	0.00167684	0.0127396
LOXL1	569.433	0.822776	0.204602	4.02135	5.78667e-05	0.00089648
LMX1A	63.2525	-1.13743	0.461953	-2.46222	0.0138081	0.0634425
ITGA10	136.981	0.822488	0.189543	4.33931	1.4293e-05	0.000284298
SCX	31.3089	0.822018	0.262191	3.13519	0.00171743	0.0129486
MYL4	27.3236	-1.13391	0.480859	-2.3581	0.0183688	0.0781523
CCDC3	892.686	0.820735	0.201007	4.08311	4.44371e-05	0.000726832
SDK2	63.9876	0.818394	0.214776	3.81045	0.000138712	0.00181657
DIO2	4566.8	0.817367	0.213762	3.82373	0.000131449	0.00174893
DIRAS1	40.9406	0.816064	0.214962	3.79631	0.000146865	0.00190287
ABCA4	14.8893	0.81445	0.277364	2.93639	0.00332052	0.0216955
P4HA3	45.2032	0.81346	0.274811	2.96007	0.00307565	0.0204094
PLA2R1	1074.13	0.813033	0.1368	5.94323	2.79458e-09	2.11706e-07
VSIG10L	71.3546	0.808588	0.233503	3.46286	0.000534463	0.00531876
GPR17	60.525	0.805787	0.303877	2.65169	0.00800904	0.0424814
HBA2	19985.6	-1.12265	0.486834	-2.30602	0.0211093	0.0860072
CDKN2A	127.765	0.803692	0.254154	3.16223	0.00156566	0.0121278
TNFRSF12A	157.778	0.802572	0.221413	3.62478	0.000289213	0.00328251
SUCNR1	44.1232	0.798576	0.254731	3.13497	0.00171869	0.0129519
CDH13	561.354	0.797834	0.183697	4.3432	1.40425e-05	0.000280204
SEMA3G	793.647	0.796593	0.252655	3.15289	0.00161664	0.0123976
SLC6A9	393.668	0.795168	0.15157	5.2462	1.55268e-07	6.45237e-06
NPR3	151.677	0.794719	0.21858	3.63583	0.000277082	0.00318363
PDLIM3	550.081	0.792283	0.192427	4.11731	3.83316e-05	0.000643588
CDKN3	24.2092	0.790424	0.216214	3.65575	0.000256436	0.0029854
ACTA2	1198.89	0.790331	0.286115	2.76228	0.00573985	0.0329154
TCL1A	18.731	-1.11169	0.581276	-1.9125	0.0558125	0.168887
STEAP3	450.009	0.78954	0.148341	5.32245	1.02378e-07	4.49019e-06
LOXL2	278.138	0.788041	0.182854	4.30967	1.63501e-05	0.000314927
LINC02615	68.479	0.782418	0.258653	3.02498	0.00248652	0.0173051
RYR2	68.6055	0.780634	0.219589	3.55497	0.000378015	0.00407611
JCAD	1100.18	0.78044	0.185007	4.21843	2.4601e-05	0.00044211
LINC01948	27.5131	0.778969	0.218867	3.5591	0.000372127	0.00402726
CCN5	677.437	-1.10731	0.45119	-2.45419	0.0141204	0.0644101
LARGE2	173.406	0.776406	0.279431	2.77852	0.00546066	0.0317746
NCAPG	44.9866	0.770968	0.292594	2.63494	0.00841515	0.0440599
CHST1	87.2441	0.76994	0.171861	4.48002	7.46358e-06	0.000165043
IFITM10	43.2525	0.767823	0.297269	2.58292	0.00979683	0.0494148
HOXD9	173.994	0.767267	0.179287	4.27954	1.87276e-05	0.000351737
IGHV3-30	16.3729	-1.09808	0.546902	-2.00781	0.0446632	0.145355
JCHAIN	11591.8	-1.09679	0.504143	-2.17556	0.029588	0.109931
NMNAT2	156.18	0.766736	0.179432	4.27313	1.92744e-05	0.00036066
TMEM132B	31.1796	0.766373	0.217389	3.52535	0.000422917	0.00443447
MYO7B	64.4558	0.765487	0.270687	2.82794	0.00468489	0.0283203
FAM222A	48.3975	0.764391	0.239545	3.19101	0.00141774	0.0112294
PRR27	0.670223	-1.09243	0.98211	-1.11233	0.265995	0.471454
REEP2	42.8001	0.762519	0.19913	3.82926	0.000128532	0.00172315
FMO3	260.441	0.759478	0.224748	3.37924	0.00072686	0.00674978
MYCN	45.5071	0.755385	0.237361	3.18243	0.00146046	0.0114813
TXN	3047.47	0.753438	0.172271	4.37355	1.2224e-05	0.000247814
SCN3B	102.176	0.753418	0.204296	3.68787	0.000226142	0.00270227
LINC00639	45.2805	0.751805	0.236909	3.17339	0.00150668	0.0117745
GREB1L	21.0282	0.751357	0.287125	2.61683	0.00887513	0.0458317
TRIM63	31.3095	0.750499	0.200808	3.73739	0.000185942	0.00230722
PEX5L	16.917	0.749695	0.278757	2.68942	0.00715759	0.0389704
CCL23	31.3438	0.746323	0.28943	2.5786	0.00992021	0.0498308
TMC7	37.7016	0.74474	0.14112	5.27734	1.31072e-07	5.57866e-06
CES3	41.7419	0.742646	0.182852	4.06147	4.87647e-05	0.000783055
GALNT18	465.576	0.740166	0.153177	4.83211	1.35096e-06	4.08201e-05
RAB38	427.709	0.739889	0.26194	2.82465	0.00473321	0.0285055
SCD	650.118	0.739627	0.224361	3.29659	0.00097866	0.00843961
NRIP3	19.637	0.737656	0.204513	3.60689	0.000309886	0.00346499
SERPINB1	3846.89	0.735606	0.188298	3.9066	9.36034e-05	0.00132917
SBSPON	135.373	0.735382	0.19638	3.74468	0.000180621	0.00225001
PICART1	21.8936	0.734192	0.227156	3.23211	0.00122879	0.0100183
NEXN	82.3701	0.733656	0.24256	3.02463	0.00248934	0.0173171
IGLV1-51	226.366	-1.07137	0.456888	-2.34493	0.0190305	0.0800716
NCAPH	35.7067	0.733627	0.212023	3.46014	0.000539898	0.00536027
SPON2	911.93	0.732522	0.165188	4.43449	9.22922e-06	0.000195918
TEX41	78.1935	0.731476	0.16067	4.55265	5.29733e-06	0.000128523
OCA2	46.7419	0.727923	0.181221	4.01676	5.90029e-05	0.000911234
SRD5A1	420.674	0.727894	0.176783	4.11743	3.83113e-05	0.000643588
IGLC2	6173.07	-1.06683	0.432788	-2.46502	0.0137004	0.0629846
MIR3142HG	56.3556	0.721879	0.210589	3.4279	0.000608268	0.00583043
TNFRSF17	46.1853	-1.06331	0.418393	-2.5414	0.0110408	0.0539201
KCNN3	255.06	0.721603	0.17093	4.22162	2.42552e-05	0.0004364
INPP5J	33.3731	0.720707	0.178331	4.04139	5.31344e-05	0.000837926
ZNF365	22.8974	0.719907	0.232485	3.09657	0.00195775	0.0144172
FBXL22	24.9285	0.719482	0.197992	3.6339	0.000279172	0.0032043
S100A9	17810	0.719447	0.271357	2.65129	0.00801856	0.0425177
PLEKHH1	319.02	0.716827	0.261374	2.74254	0.00609665	0.0344498
IGKV2-29	45.0509	-1.05981	0.804322	-1.31764	0.187625	0.377851
MASP2	79.3602	0.716168	0.173769	4.12138	3.76606e-05	0.000635693
CRYM	47.8743	0.715689	0.241954	2.95796	0.00309686	0.0205329
SERPINI2	21.2697	0.712605	0.247603	2.87801	0.00400196	0.025204
EN1	16.139	-1.05609	0.485492	-2.1753	0.0296073	0.109963
STARD4-AS1	89.3802	0.712008	0.181999	3.91215	9.14789e-05	0.00130565
KRT17	1325.2	-1.05395	0.41529	-2.53787	0.0111528	0.0543667
DYNLT5	49.4915	0.710345	0.166712	4.26092	2.03584e-05	0.000377884
SHISAL1	39.2922	0.709612	0.268474	2.64313	0.00821428	0.043313
GDF6	124.215	-1.04874	0.469165	-2.23533	0.0253958	0.0985476
AHNAK2	2411.71	0.709041	0.248338	2.85515	0.00430171	0.026512
CCNB2	40.206	0.708824	0.261454	2.71109	0.00670629	0.0370226
CSPG4	285.436	0.707933	0.200359	3.53332	0.000410381	0.00433749
IGLV4-69	40.1273	-1.04359	0.566771	-1.8413	0.0655779	0.188302
SPC24	21.8937	0.707288	0.250926	2.81871	0.00482163	0.028928
HS3ST3A1	24.1117	0.706941	0.214851	3.29038	0.00100051	0.00857664
SPEG	285.883	0.705598	0.26938	2.61934	0.00880991	0.045599
H4C16	64.763	0.702863	0.182611	3.84897	0.000118617	0.00162322
TMEM158	47.9535	0.701836	0.205853	3.4094	0.000651068	0.00617267
KIF2C	49.3561	0.701268	0.264054	2.65577	0.00791265	0.0421111
PXDN	820.787	0.700738	0.154249	4.54289	5.54891e-06	0.000132914
IGLV6-57	154.006	-1.03411	0.504232	-2.05086	0.0402806	0.135868
COL4A1	920.361	0.699785	0.165166	4.23685	2.26673e-05	0.000414424
CD19	25.8939	-1.03019	0.450253	-2.28802	0.0221363	0.088978
TSPAN11	228.541	0.699286	0.195531	3.57634	0.000348433	0.00383107
BVES	100.716	0.698463	0.14927	4.67919	2.8801e-06	7.71585e-05
COL6A6	169.577	-1.02751	0.426525	-2.40902	0.0159952	0.0705439
ANGPTL1	512.565	0.698459	0.229085	3.0489	0.00229679	0.0163143
ABCB4	62.8692	0.698186	0.142661	4.89401	9.88042e-07	3.17316e-05
SHROOM4	474.465	0.697359	0.120003	5.81117	6.20376e-09	4.28926e-07
S100A1	20.6221	0.696695	0.261499	2.66424	0.00771627	0.0413161
CACNB2	82.4389	0.695365	0.157285	4.42105	9.82208e-06	0.000206131
PLCB4	402.264	0.694886	0.196232	3.54115	0.000398394	0.00423625
SYNPO	1511.92	0.69091	0.183637	3.76237	0.000168309	0.00213187
SLC2A12	51.2172	0.688237	0.147951	4.6518	3.29057e-06	8.65442e-05
MEGF11	17.538	0.687198	0.228094	3.01279	0.00258858	0.0178895
MCAM	1876.14	0.686911	0.239758	2.86502	0.00416989	0.0259011
DUXAP10	44.2554	0.685077	0.259648	2.63848	0.00832776	0.0436901
PTPRB	1243.45	0.683511	0.181847	3.75872	0.000170782	0.00215286
KCNC4	360.53	0.683461	0.125036	5.46613	4.59972e-08	2.32675e-06
DOC2B	448.718	0.683264	0.203142	3.36348	0.000769661	0.00704063
NAT8L	57.0663	0.681028	0.193755	3.51489	0.000439934	0.00457653
SLC38A11	151.112	0.680893	0.177541	3.83513	0.000125497	0.00169539
COL21A1	194.494	0.679937	0.166473	4.08436	4.41985e-05	0.000724426
H1-2	108.296	0.677918	0.234696	2.88849	0.00387094	0.0245154
KCNIP3	170.111	0.676254	0.192806	3.50743	0.000452458	0.00467673
LZTS1	202.974	0.675719	0.191005	3.5377	0.000403631	0.00428043
NQO1	1824.26	0.673176	0.234337	2.87268	0.00407005	0.0254607
PALD1	308.181	0.672144	0.129326	5.19729	2.02215e-07	8.04441e-06
C10orf95-AS1	193.187	0.671417	0.160813	4.17513	2.97812e-05	0.00051816
TM7SF2	183.34	0.669695	0.182813	3.66329	0.000249001	0.00292031
IGHD	1088.12	-1.00476	0.605641	-1.659	0.0971166	0.246112
NKD1	686.215	0.669345	0.167965	3.98502	6.74742e-05	0.00101551
NUF2	35.2772	0.663121	0.256036	2.58996	0.00959878	0.0486639
BGN	2734.67	0.663009	0.249703	2.65519	0.00792636	0.0421417
LRRTM2	18.99	0.661265	0.190293	3.47498	0.0005109	0.00512941
GAL	15.2268	-0.997487	0.424636	-2.34904	0.018822	0.0795114
CDK1	143.481	0.660743	0.241494	2.73606	0.00621791	0.03501
DBNDD1	46.7846	0.660498	0.168686	3.91556	9.01965e-05	0.00129005
COL4A2	1149.1	0.659357	0.193138	3.41391	0.000640376	0.00608954
CXCL5	21.5189	-0.994573	0.429967	-2.31314	0.0207152	0.0849257
GREB1	57.7322	0.658972	0.177646	3.70946	0.000207698	0.00251991
SCGB3A1	458.819	-0.993879	0.591534	-1.68017	0.0929235	0.23857
ZFP92	34.7337	0.65796	0.164009	4.01173	6.02746e-05	0.000927431
DEPP1	1003.88	0.656745	0.202042	3.25054	0.00115185	0.00956831
TYMS	62.0754	0.655409	0.190958	3.43221	0.000598676	0.00576922
IGLV2-18	40.269	-0.99102	0.718046	-1.38016	0.167537	0.351246
FCRL1	35.9131	-0.990888	0.492675	-2.01124	0.0443	0.144589
FOXD2-AS1	26.8754	0.652971	0.207757	3.14296	0.0016725	0.0127188
EFCC1	167.389	0.65279	0.152109	4.29159	1.77397e-05	0.000336374
GUCY1A1	707.596	0.652437	0.181658	3.59157	0.00032869	0.00364948
GPR68	256.989	0.647485	0.115579	5.60208	2.11796e-08	1.21973e-06
FOXL1	43.77	0.647472	0.244864	2.64421	0.00818808	0.0432428
ATP1B3	3066.62	0.645459	0.166921	3.86686	0.000110247	0.00152582
HRCT1	37.0003	0.644032	0.243946	2.64006	0.00828914	0.0436165
IGKV3-20	730.931	-0.984629	0.502403	-1.95984	0.0500145	0.15734
EDDM13	55.9454	0.643485	0.230479	2.79195	0.00523921	0.0308282
SORBS1	824.762	0.642047	0.186389	3.44466	0.000571774	0.00557445
LAMC3	291.601	0.639611	0.159367	4.01346	5.98364e-05	0.000922482
AK5	31.248	0.639128	0.237215	2.6943	0.00705367	0.0385372
ABO	463.607	0.638812	0.158398	4.03296	5.50779e-05	0.000860857
KHDC1	25.4618	0.637651	0.191477	3.33017	0.000867941	0.00770188
FRZB	431.328	0.637299	0.183692	3.46938	0.000521655	0.00521754
DKK3	2193.65	0.635579	0.203471	3.12369	0.00178598	0.0133447
KRT7-AS	59.7523	-0.975133	0.478418	-2.03825	0.0415253	0.138473
TICRR	34.9322	0.635467	0.142255	4.46711	7.92839e-06	0.000172907
ESAM-AS1	28.9499	0.635087	0.226726	2.80112	0.00509256	0.0301648
SLFNL1	22.4905	0.635078	0.24093	2.63595	0.00839023	0.0439584
IGDCC4	134.633	-0.971644	0.40206	-2.41666	0.0156635	0.0696118
IGHA1	36312.4	-0.971635	0.531142	-1.82933	0.0673502	0.191963
TSPAN8	106.172	0.63381	0.232955	2.72074	0.00651369	0.0362627
MS4A1	223.163	-0.970131	0.451737	-2.14756	0.0317491	0.115374
F2RL3	20.7203	0.633534	0.217161	2.91734	0.00353031	0.0228331
AKR1C2	1572.78	0.632427	0.218927	2.88876	0.00386768	0.0245046
CHN1	173.08	0.632327	0.155624	4.06317	4.84117e-05	0.000778965
PALMD	573.201	0.631645	0.140223	4.50456	6.65097e-06	0.000151061
IGKV2-30	217.164	-0.966899	0.543349	-1.77952	0.0751551	0.206442
MEOX1	237.406	0.631462	0.243872	2.58932	0.00961671	0.0487392
SP6	24.5285	0.631442	0.221369	2.85244	0.00433856	0.0266974
CRIP2	2555.9	0.628698	0.14562	4.31738	1.57895e-05	0.000307863
IGHJ3P	28.1349	-0.964887	0.555137	-1.73811	0.0821922	0.218825
GABRA2	17.5809	-0.964367	0.399897	-2.41154	0.0158854	0.0702356
FAIM2	228.826	0.628515	0.183835	3.41892	0.000628712	0.00598221
SAP30L-AS1	20.0838	0.626927	0.172144	3.64189	0.000270647	0.00312556
NREP	368.261	0.626686	0.176647	3.54768	0.000388644	0.00416108
SCNN1B	92.5696	0.625504	0.220876	2.83192	0.00462695	0.0280684
S100A16	1907.27	0.625341	0.152309	4.10575	4.03e-05	0.000669539
GRB10	790.683	0.624518	0.158397	3.94273	8.05579e-05	0.00117772
IGHV7-4-1	55.5419	-0.959255	0.85485	-1.12213	0.261806	0.466694
SUGCT	40.9712	0.624098	0.19725	3.164	0.00155619	0.0120756
FZD6	1525.22	0.62243	0.137543	4.52534	6.02993e-06	0.000140603
VWF	3172.74	0.622414	0.206697	3.01123	0.0026019	0.0179738
TIE1	750.573	0.621886	0.190854	3.25843	0.00112031	0.00938512
OLR1	17.605	-0.95281	0.405155	-2.35172	0.018687	0.0791309
KALRN	296.5	0.620938	0.131972	4.70507	2.53785e-06	6.95186e-05
ZNF32-AS2	25.5313	0.61982	0.137059	4.52228	6.11781e-06	0.000141406
MPO	12.5561	-0.951681	0.404444	-2.35306	0.0186195	0.0788877
TAS2R4	30.9207	0.619234	0.230174	2.69029	0.00713908	0.0389098
TACR1	304.564	0.617686	0.188054	3.28461	0.00102122	0.00872587
TUBB1	120.027	-0.95008	0.397132	-2.39235	0.0167407	0.0729378
PDE6C	16.6932	0.616665	0.225025	2.74043	0.00613591	0.0346222
TMEM79	427.856	0.616331	0.21896	2.81481	0.00488056	0.0292261
CTC-338M12.4	30.4871	0.615864	0.152227	4.04569	5.21699e-05	0.000825181
ANO2	64.3579	0.614345	0.163276	3.76263	0.000168136	0.00213138
SCN3A	134.059	0.613156	0.167478	3.66111	0.000251128	0.00293657
KIF23	62.7594	0.612576	0.197384	3.10348	0.0019126	0.0141241
IGHV2-5	51.5091	-0.943735	0.553042	-1.70644	0.0879254	0.229269
SLC1A1	198.369	0.612296	0.147682	4.14604	3.38273e-05	0.000577765
ADAMTS7	142.089	0.612146	0.236464	2.58874	0.00963265	0.0487484
BLK	33.1774	-0.942358	0.461739	-2.04089	0.0412619	0.137965
CIT	119.2	0.61152	0.118512	5.15997	2.46991e-07	9.58481e-06
XKR4	41.6722	0.611128	0.224964	2.71656	0.00659643	0.0366075
STX1B	28.9303	0.608083	0.216862	2.80401	0.00504713	0.0299836
TYRO3	127.098	0.60757	0.159414	3.81127	0.000138255	0.00181358
AQP1	6165.78	0.607477	0.205492	2.95621	0.00311442	0.0206265
C1orf198	837.496	0.60552	0.0850897	7.11626	1.10898e-12	1.55385e-10
MYRIP	193.702	0.604464	0.178813	3.38043	0.000723719	0.00674047
DNAH3	17.3331	0.603846	0.231875	2.60418	0.00920933	0.0471424
ELOVL7	305.163	0.603409	0.151208	3.9906	6.59064e-05	0.000995703
WNT3	72.6793	0.602382	0.18467	3.26194	0.00110653	0.0092992
MFAP3L	266.13	0.601818	0.161688	3.7221	0.000197573	0.00242118
FZD8	159.765	0.601594	0.193024	3.11668	0.00182902	0.0136213
LINC03002	29.3196	0.600357	0.227034	2.64435	0.00818483	0.04324
TEK	526.673	0.599913	0.203811	2.94348	0.00324544	0.0213216
RP1	52.4442	-0.927028	0.41261	-2.24674	0.0246567	0.096462
PLK1	80.9827	0.597007	0.18293	3.26358	0.00110015	0.00926521
PLPPR4	244.55	0.596911	0.132623	4.50082	6.76919e-06	0.000152673
CDKN2C	281.445	0.596861	0.131173	4.55017	5.36036e-06	0.000129573
ZDHHC23	182.536	0.594507	0.191385	3.10635	0.00189413	0.0140139
IDO1	99.5318	-0.925709	0.402322	-2.30091	0.0213964	0.0868196
SORT1	1146.74	0.593957	0.118776	5.00065	5.71368e-07	1.96236e-05
CRYZL2P-SEC16B	33.9827	0.592407	0.222027	2.66818	0.00762636	0.0409316
MIR590	19.5976	0.592225	0.182499	3.24509	0.00117413	0.00967726
TBX1	271.874	0.591533	0.16387	3.60976	0.000306482	0.00343663
IGSF9B	59.9875	0.591237	0.205487	2.87724	0.00401166	0.025245
SERTAD4	430.179	0.591096	0.183758	3.2167	0.00129672	0.0104662
ECM1	731.433	0.591054	0.202519	2.91852	0.00351702	0.0227564
IGKV1D-33	31.1251	-0.917424	0.599249	-1.53096	0.12578	0.291792
HOXB3	32.0554	0.589814	0.223489	2.63911	0.00831232	0.0436514
MCOLN3	398.572	0.589679	0.178715	3.29955	0.000968415	0.0083924
MINAR1	45.7171	0.58913	0.166598	3.53623	0.000405877	0.00430001
IGKJ1	14.9226	-0.914494	0.541434	-1.68902	0.0912153	0.235568
CDH5	1219.42	0.588467	0.199194	2.95423	0.00313446	0.0207388
TSPAN2	239.833	0.587586	0.193935	3.02981	0.00244706	0.0171279
NXPH4	24.9482	-0.91401	0.427202	-2.13953	0.0323928	0.116864
TTLL7	160.907	0.585616	0.196872	2.97459	0.00293376	0.0197492
BPI	19.8317	-0.913058	0.438029	-2.08447	0.0371174	0.128906
TJP2	92.5816	0.58313	0.211243	2.76047	0.0057718	0.0330626
CLEC14A	902.016	0.580467	0.217508	2.66871	0.00761427	0.0408805
SEMA5B	85.1691	0.579838	0.195355	2.96813	0.00299619	0.0200417
SLC6A17	101.989	0.579761	0.187541	3.09139	0.00199223	0.0146304
GFI1B	18.5587	-0.910595	0.389941	-2.33521	0.0195324	0.0814048
ARHGAP22	110.167	0.579497	0.164126	3.53081	0.000414284	0.00436709
ATP10A	230.308	0.578501	0.15051	3.84361	0.00012124	0.00164871
CLIC3	192.261	0.577404	0.215581	2.67836	0.00739834	0.0399652
ANO1	630.03	0.575471	0.191153	3.01053	0.00260792	0.0180007
SEPTIN3	55.1327	0.574319	0.152942	3.75515	0.000173237	0.00217515
UBE2FP3	15.823	0.573963	0.178498	3.21551	0.00130211	0.0104864
TRIM7	219.79	0.573438	0.170965	3.35413	0.00079614	0.00721539
FAT1	2765.26	0.573233	0.220542	2.5992	0.00934418	0.0476631
CCDC144A	36.2425	-0.905913	0.466484	-1.942	0.0521365	0.161605
IGHV2-70	7.9548	-0.904616	0.80596	-1.12241	0.261689	0.466538
IFI27	2717.31	0.571926	0.217928	2.62438	0.00868077	0.0451223
COL27A1	236.58	0.57156	0.215173	2.65628	0.00790075	0.0420904
SGCD	454.474	0.568929	0.177411	3.20684	0.00134203	0.0107532
CCNB1	101.567	0.567335	0.185761	3.05411	0.00225731	0.0160701
ITIH5	639.781	0.566485	0.171466	3.30376	0.000953959	0.00829892
ABLIM2	116.651	0.566014	0.146193	3.8717	0.00010808	0.00149845
COL5A2	1618.44	0.565853	0.1536	3.68393	0.000229663	0.00273609
PMEPA1	1264.78	0.565372	0.156713	3.6077	0.000308927	0.00345916
EDN3	161.689	-0.897203	0.362101	-2.47777	0.0132206	0.0614967
CEP170B	1617.76	0.559623	0.184004	3.04137	0.00235505	0.0166462
PARD6G-AS1	40.3898	0.559033	0.162062	3.44951	0.0005616	0.00551307
FCRL5	131.715	-0.895457	0.443395	-2.01955	0.0434306	0.142456
IGLV1-40	195.573	-0.894836	0.501381	-1.78474	0.0743033	0.204848
HMGB3	208.592	0.55869	0.208186	2.68361	0.00728325	0.0394917
HAPLN3	254.685	0.557255	0.184256	3.02435	0.00249167	0.0173257
ARHGEF2-AS2	19.6538	0.5565	0.177407	3.13686	0.00170767	0.0128873
YTHDF3-DT	14.5804	0.556169	0.196777	2.8264	0.00470751	0.0284155
SLC35E4	106.987	0.555421	0.122305	4.54126	5.59181e-06	0.000133537
TMEM156	34.1723	-0.891684	0.360789	-2.47148	0.0134554	0.0622912
HAGLR	98.1981	0.554616	0.187309	2.96096	0.0030668	0.0203848
ASB9	60.1911	0.553554	0.181079	3.05698	0.00223578	0.0159816
ANKRD35	393.473	0.553445	0.135954	4.07082	4.68472e-05	0.000756869
LINC01409	56.7866	0.552809	0.160003	3.45499	0.000550309	0.00543837
EDNRB	750.716	0.551482	0.158751	3.47388	0.000512997	0.00514394
CDH11	419.33	0.551132	0.174735	3.15411	0.00160989	0.0123615
COL4A5	638.202	0.550489	0.15705	3.50519	0.000456283	0.0047064
ASB16	16.0584	0.550122	0.176568	3.11563	0.0018355	0.0136556
FOXM1	64.134	0.549993	0.196581	2.79779	0.00514531	0.0304204
PKP4-AS1	27.2022	0.547059	0.19293	2.83553	0.00457502	0.0278601
SRPX2	288.585	0.546255	0.160978	3.39335	0.000690433	0.00648761
KCNQ3	26.3697	0.545456	0.203176	2.68465	0.00726056	0.0394091
IGKV3-15	217.078	-0.878748	0.467216	-1.88082	0.0599966	0.177523
CHAD	32.5872	0.544726	0.190615	2.85773	0.00426689	0.0263794
IGHA2	6062.92	-0.877488	0.536701	-1.63497	0.102056	0.25396
MZB1	285.316	-0.877343	0.433984	-2.0216	0.0432174	0.142022
LTB4R2	95.7174	0.540669	0.207482	2.60586	0.00916434	0.0469728
E2F1	63.6247	0.540614	0.165394	3.26865	0.00108063	0.00915932
ACOT11	130.084	0.537136	0.1559	3.4454	0.000570218	0.00556613
TSSK4	88.1276	0.536864	0.12675	4.2356	2.27938e-05	0.000415298
LAYN	175.695	0.536059	0.128765	4.16309	3.13969e-05	0.000540921
HK2	488.126	0.535458	0.185881	2.88065	0.00396856	0.0250336
BMP6	182.647	0.53359	0.192794	2.76768	0.00564577	0.0325289
GPR176	238.191	0.533196	0.136437	3.90801	9.30603e-05	0.00132264
AMPD1	38.1788	-0.870833	0.408966	-2.12936	0.0332249	0.119039
CGNL1	632.953	0.532265	0.156026	3.41139	0.000646327	0.00613506
PRORSD1P	38.1231	0.53067	0.128097	4.14272	3.43214e-05	0.000584313
PLA2G2A	8177.85	-0.863243	0.376996	-2.28979	0.0220334	0.0886993
ASIP	29.2225	-0.863232	0.357447	-2.41499	0.0157356	0.0697678
SPHK1	378.692	0.528388	0.186486	2.8334	0.00460562	0.0279761
SYNJ2	519.369	0.524689	0.0902366	5.8146	6.07794e-09	4.2207e-07
PRSS23	879.967	0.52203	0.157322	3.31822	0.000905938	0.00794887
CAPN3	61.4325	0.521991	0.162135	3.21948	0.00128422	0.0104005
MARCO	298.038	-0.86076	0.459419	-1.87358	0.0609877	0.179702
LMCD1	693.982	0.521257	0.155147	3.35977	0.000780081	0.00711142
CAPN10-DT	72.5447	0.520104	0.126506	4.1113	3.93429e-05	0.000656393
CPT1C	66.0839	0.520089	0.159409	3.26262	0.00110389	0.00928768
NALCN	31.232	0.517803	0.148483	3.48728	0.000487959	0.00495777
ARNT2	140.579	0.517758	0.148833	3.47879	0.000503683	0.00506981
TMEM147-AS1	131.575	0.517731	0.124898	4.14523	3.39479e-05	0.000579199
MLC1	19.793	-0.855865	0.389036	-2.19996	0.0278096	0.105186
HMGCS1	1103.26	0.515337	0.174483	2.95351	0.00314182	0.0207788
BAALC-AS1	64.7764	0.513832	0.115587	4.44542	8.77207e-06	0.000187206
CLDN3	256.133	-0.853002	0.482424	-1.76816	0.0770344	0.209352
PI16	7774.85	-0.852797	0.39847	-2.14018	0.0323403	0.116798
GOLGA4-AS1	24.428	0.511357	0.137773	3.71159	0.000205958	0.00250071
MRTFB	1858.66	0.509928	0.0848962	6.00649	1.89588e-09	1.46427e-07
SPTY2D1OS	15.2619	0.509506	0.173498	2.93666	0.00331763	0.0216955
PARPBP	30.8115	0.509494	0.135545	3.75886	0.00017069	0.00215286
ECT2	201.08	0.508794	0.126899	4.00942	6.08671e-05	0.000934732
CCR4	76.3218	-0.848371	0.367355	-2.3094	0.0209212	0.0854826
SUCO	1588.25	0.508586	0.176628	2.87942	0.00398403	0.0251111
TBC1D8	580.071	0.508311	0.0692168	7.34375	2.07686e-13	3.32151e-11
DOCK3	168.989	0.508092	0.160585	3.164	0.00155617	0.0120756
TP53I3	579.647	0.50613	0.140172	3.61077	0.000305285	0.00342961
CC2D2B	39.7308	0.506017	0.153433	3.29797	0.000973855	0.00841192
TEAD4	89.6606	0.505912	0.14129	3.58066	0.000342734	0.00378681
ITGA6	3689.52	0.505754	0.0991954	5.09856	3.42243e-07	1.24466e-05
RGS17	48.8953	0.505087	0.136672	3.6956	0.000219366	0.00263323
MSC	120.159	0.504536	0.172359	2.92723	0.00341996	0.0222466
KIF24	38.4954	0.504341	0.131544	3.83402	0.000126065	0.0017007
AFF3	247.689	0.504338	0.153628	3.28285	0.00102763	0.00877114
MTFR2	21.2595	0.501207	0.191815	2.61297	0.00897585	0.0462312
TMEM177	87.736	0.500565	0.124374	4.02466	5.70567e-05	0.000887406
BEAN1	41.4505	0.500322	0.18157	2.75553	0.00585964	0.0334447
POLE2	47.4852	0.498123	0.163018	3.05564	0.00224583	0.016017
BOK	424.826	0.49646	0.150642	3.29562	0.000982044	0.00845091
OTUD7A	114.21	0.496354	0.107361	4.6232	3.77859e-06	9.71208e-05
ERG	741.053	0.494776	0.188645	2.62279	0.00872142	0.0452742
MIF4GD-DT	25.095	0.494695	0.16289	3.03699	0.0023895	0.0168149
MMP10	473.279	-0.837328	0.419654	-1.99528	0.0460124	0.148495
HLA-DOA	651.195	0.494417	0.174955	2.82598	0.00471369	0.028442
PODXL	2301.61	0.492299	0.147349	3.34104	0.00083464	0.0074787
PCOLCE2	587.332	-0.835366	0.367604	-2.27246	0.0230587	0.0916917
ADGRF5	1010.7	0.491993	0.161423	3.04784	0.0023049	0.0163513
MAP2	218.998	0.491968	0.156729	3.13896	0.00169547	0.0128442
IGHV3-15	94.3904	-0.834152	0.552495	-1.50979	0.131097	0.299604
SCN8A	29.4333	0.490842	0.177326	2.76802	0.00563974	0.032506
APRG1	19.1541	0.48902	0.183071	2.6712	0.00755796	0.0406206
CDH6	231.501	0.487696	0.175723	2.77537	0.00551393	0.0320022
EOGT	593.246	0.486478	0.0954604	5.09612	3.46679e-07	1.25459e-05
AK4	317.875	0.486238	0.11997	4.05299	5.05679e-05	0.000802319
MGC32805	14.5136	-0.830423	0.474457	-1.75026	0.0800734	0.215173
PITX1-AS1	42.0788	0.485809	0.1574	3.08646	0.00202554	0.0147994
WFIKKN2	18.976	-0.829433	0.371031	-2.23548	0.0253859	0.0985476
IGKV3D-15	17.4262	-0.829317	0.648012	-1.27979	0.20062	0.394146
SPRY3	93.752	0.485139	0.107287	4.52187	6.12959e-06	0.000141472
DMBT1L1	71.1464	-0.828131	0.489002	-1.69351	0.0903581	0.233965
FMN1	453.836	0.484405	0.174166	2.78128	0.00541457	0.0315876
GINS4	29.8863	0.484134	0.163338	2.964	0.00303667	0.0202611
CHKB-DT	18.7236	0.483565	0.171002	2.82784	0.00468637	0.0283203
DYNC1I1	50.3809	0.483503	0.161024	3.00267	0.00267621	0.0183829
PTP4A1	45.764	-0.827008	0.335081	-2.46809	0.0135837	0.0626539
AFAP1L1	449.935	0.483252	0.138606	3.48652	0.000489345	0.00496336
FOLR3	32.8538	-0.826554	0.472833	-1.74809	0.0804488	0.215816
NDC80	40.0843	0.482696	0.177792	2.71494	0.00662872	0.0367224
TNFAIP8L1	235.357	0.482303	0.13167	3.66297	0.000249308	0.00292176
TREML1	31.7918	-0.824506	0.372656	-2.21251	0.0269311	0.102722
CROT	1114.81	0.480325	0.178455	2.69158	0.00711152	0.0387997
KIF1C	2911.78	0.480183	0.0863002	5.56411	2.63501e-08	1.44732e-06
DNAJB5	129.637	0.478999	0.160233	2.9894	0.00279527	0.0190028
TRIM58	33.9777	-0.82069	0.412083	-1.99156	0.0464188	0.14939
PNCK	20.0267	-0.819979	0.422628	-1.94019	0.0523566	0.16201
SH3BP4	870.975	0.477713	0.105377	4.53337	5.80514e-06	0.000136167
NOS1	106.099	-0.81967	0.391587	-2.0932	0.0363313	0.126983
CD52	268.164	-0.819313	0.321752	-2.54642	0.0108835	0.0535318
HEY1	182.357	0.476774	0.155853	3.05913	0.00221978	0.0158959
RNF152	747.132	0.476264	0.160759	2.96259	0.00305062	0.0203199
RASAL2	1151.32	0.476111	0.101054	4.71145	2.45961e-06	6.74923e-05
CDCA3	41.9664	0.475916	0.163434	2.91198	0.00359151	0.0231069
ABCG1	664.397	0.475437	0.1173	4.05318	5.05252e-05	0.000802319
FLT4	450.174	0.4715	0.154312	3.05551	0.00224681	0.016017
RASL10A	23.9702	0.469882	0.181962	2.58231	0.00981416	0.049455
UCK2	398.615	0.469068	0.0845206	5.54975	2.86076e-08	1.55501e-06
RAD51AP1	46.1055	0.468264	0.172179	2.71963	0.00653552	0.0363715
CDH24	152.18	0.467312	0.104969	4.45191	8.51096e-06	0.000182841
KIFC3	717.252	0.466172	0.105126	4.4344	9.2328e-06	0.000195918
SPTSSB	56.6958	0.46535	0.168413	2.76315	0.0057246	0.0328949
SULF2	2770.58	0.464294	0.132917	3.49311	0.000477428	0.00487999
SELENOI	829.165	0.464064	0.164272	2.82497	0.00472843	0.0284875
PCDH19	115.845	0.463889	0.179268	2.58768	0.00966251	0.0488307
SHOX	25.3932	-0.807994	0.362964	-2.2261	0.0260074	0.100262
CELSR3	55.1397	0.463773	0.146393	3.16799	0.00153496	0.0119367
CD300C	34.1049	-0.80758	0.315832	-2.55699	0.0105582	0.0522891
DLEU1	43.665	0.462653	0.152353	3.03671	0.00239174	0.0168149
CNTFR	1427.86	-0.806515	0.366383	-2.20129	0.0277154	0.10493
BEND6	40.1442	0.462293	0.172944	2.67308	0.00751579	0.0404704
ABCC6	30.6468	-0.804509	0.312999	-2.57032	0.0101604	0.0507955
CLTB	1891.77	0.461379	0.141836	3.25291	0.00114228	0.0095088
DEXI	79.8072	0.46123	0.129755	3.55461	0.000378536	0.00407711
PKN3	260.357	0.460403	0.167125	2.75484	0.00587214	0.0334798
EFR3B	56.6742	0.460038	0.173226	2.65572	0.00791396	0.0421111
ACTN1	1716.39	0.459877	0.14031	3.27759	0.00104698	0.00891229
AGL	1136.9	0.459739	0.152462	3.01543	0.00256616	0.0177578
PTHLH	302.031	-0.799115	0.313867	-2.54603	0.0108955	0.0535741
PEBP4	55.3976	-0.798992	0.438155	-1.82354	0.0682222	0.193554
PCDHB15	67.7165	0.459051	0.158836	2.8901	0.00385123	0.0244591
KIF15	34.6304	0.458329	0.153611	2.98371	0.0028478	0.0192854
MFSD12	618.292	0.456333	0.113903	4.00634	6.16657e-05	0.000943337
MYO10	968.506	0.455668	0.152555	2.98691	0.00281814	0.0191244
ABLIM3	453.859	0.454454	0.157407	2.88713	0.00388771	0.0246019
TMEM38A	112.686	0.453749	0.106736	4.25113	2.12692e-05	0.000390667
HEPACAM2	49.9031	-0.793646	0.52707	-1.50577	0.132126	0.301217
NWD1	666.3	-0.793521	0.402464	-1.97166	0.0486487	0.154423
IFNG-AS1	19.6014	-0.793247	0.389329	-2.03747	0.0416025	0.138643
MHENCR	89.8518	0.450865	0.134274	3.35779	0.000785683	0.00714905
TAL1	183.977	0.45065	0.159693	2.82197	0.00477291	0.0287009
PTPRM	1411.92	0.449658	0.165601	2.71531	0.00662142	0.0366948
FAM30A	120.604	-0.791254	0.431621	-1.83321	0.0667707	0.190789
SYNC	111.211	0.448551	0.138046	3.2493	0.00115691	0.00959529
C3orf70	96.9746	0.448043	0.147761	3.03221	0.00242771	0.0170004
TSPAN15	260.944	0.446603	0.098796	4.52046	6.17061e-06	0.000141593
DCDC2	22.5769	-0.786125	0.494109	-1.59099	0.111611	0.270577
PTGR2	59.2217	0.446363	0.14202	3.14297	0.00167244	0.0127188
CMTM4	745.162	0.445711	0.153062	2.91197	0.00359162	0.0231069
PROB1	69.1637	0.445627	0.133642	3.33449	0.000854564	0.0076013
PHACTR3	46.3074	-0.783314	0.376111	-2.08267	0.0372815	0.129086
NDRG2	2540.67	0.445531	0.117269	3.79923	0.000145147	0.0018837
GPR153	796.954	0.443678	0.135899	3.26476	0.00109555	0.0092462
ZMAT3	960.382	0.442866	0.0771027	5.74384	9.25545e-09	5.98129e-07
GPR137C	21.951	0.442714	0.156303	2.83241	0.00461986	0.0280361
FBLIM1	517.854	0.442574	0.118606	3.73148	0.000190362	0.00234735
SRD5A3-AS1	28.9316	0.442353	0.135837	3.2565	0.00112795	0.00944102
GMPR	218.522	0.440878	0.128714	3.42527	0.000614199	0.00586881
MICAL2	694.563	0.438065	0.153313	2.85733	0.00427226	0.0264023
RNASE1	5741.11	-0.77745	0.331214	-2.34728	0.0189111	0.0797479
ZNF683	21.0797	-0.776617	0.315477	-2.46172	0.0138271	0.0634793
ELF3	4719.75	-0.776175	0.406721	-1.90837	0.0563434	0.170148
LRRC8B	352.038	0.437705	0.136727	3.20131	0.00136802	0.0109283
FAM13C	280.084	0.437589	0.154437	2.83344	0.00460494	0.0279761
IRX1	124.545	-0.774543	0.325525	-2.37936	0.0173426	0.0749295
ICA1	229.282	0.437503	0.101361	4.3163	1.58668e-05	0.000308245
CSTB	1625.26	0.437088	0.13397	3.26259	0.00110399	0.00928768
CD79A	392.987	-0.77402	0.418275	-1.85051	0.0642405	0.185906
SLC4A1	20.9669	-0.771919	0.520008	-1.48444	0.137693	0.308764
ADARB1	590.922	0.436715	0.110335	3.9581	7.55494e-05	0.00112001
FANCI	238.247	0.435997	0.149826	2.91003	0.00361394	0.023194
MEDAG	1038.5	-0.769988	0.317657	-2.42396	0.0153522	0.0685721
DERL3	91.8636	-0.768214	0.421517	-1.8225	0.0683793	0.19378
STAG3	94.3365	0.435746	0.123233	3.53596	0.000406292	0.00430001
SMIM10L2A	102.494	0.435046	0.114515	3.79902	0.000145272	0.00188377
CCDC85C	416.617	0.433865	0.135321	3.2062	0.00134501	0.0107608
CIITA	1218.2	0.432811	0.115377	3.75127	0.000175944	0.00220215
GALNT17	70.2565	-0.764423	0.307082	-2.48931	0.012799	0.0600208
CENPP	125.58	0.432527	0.151281	2.8591	0.00424848	0.0262759
CCDC150	22.0965	0.431251	0.151667	2.84341	0.00446338	0.0273063
DOCK6	818.917	0.431177	0.0798235	5.40163	6.60375e-08	3.09341e-06
PAQR4	82.8269	0.430927	0.164458	2.62028	0.00878566	0.0455162
SHCBP1	39.4183	0.430717	0.153597	2.8042	0.00504417	0.0299791
CBX2	99.9105	0.427049	0.158112	2.70093	0.00691455	0.037921
GPR78	18.4126	-0.761329	0.506601	-1.50282	0.132886	0.302051
ARHGAP11A	76.4929	0.426361	0.144026	2.96031	0.00307334	0.0204026
PAX5	39.3731	-0.760919	0.465047	-1.63622	0.101793	0.253571
RPS6KL1	62.9229	0.424433	0.160804	2.63944	0.00830435	0.043624
MSLNL	35.1413	-0.760237	0.466892	-1.62829	0.103463	0.256237
AIF1L	584.023	0.423333	0.146113	2.89729	0.00376404	0.0240016
PLS3	3439.87	0.423187	0.0895091	4.72786	2.26896e-06	6.30254e-05
NME9	17.5065	0.423024	0.149198	2.83532	0.00457805	0.0278678
PPARGC1B	357.761	0.421824	0.157183	2.68366	0.00728219	0.0394917
PIK3R3	459.044	0.421308	0.117602	3.58248	0.000340345	0.00376305
MRPL46	108.906	0.421054	0.101464	4.1498	3.32773e-05	0.000568984
SPATA6L	45.5107	0.420489	0.145754	2.88492	0.0039151	0.0247555
MATN2	1182.69	0.420138	0.13608	3.08742	0.002019	0.0147596
DDR2	5604.73	-0.755944	0.344691	-2.1931	0.0282999	0.106582
RASAL2-AS1	30.3212	0.419473	0.157954	2.65566	0.00791529	0.0421111
UQCC2	277.029	0.419441	0.0864093	4.85412	1.20925e-06	3.73751e-05
CYP19A1	117.682	-0.753799	0.393003	-1.91805	0.055105	0.167608
PAPLN	586.445	0.418105	0.135716	3.08073	0.00206494	0.015018
TPD52L1	581.064	0.416567	0.134067	3.10715	0.001889	0.013989
NCALD	198.475	0.414554	0.120238	3.44779	0.000565193	0.00554099
TMEM100	1073.09	-0.751234	0.302854	-2.48052	0.0131193	0.0611472
BHLHA15	18.9126	-0.750751	0.476622	-1.57515	0.115222	0.276243
CAV1	3608.32	0.413396	0.153802	2.68785	0.00719141	0.0391143
CADM1	231.946	0.413162	0.151672	2.72405	0.00644873	0.0359643
SOWAHD	21.835	-0.747764	0.320462	-2.33339	0.0196275	0.0817364
NXPH3	632.641	-0.747366	0.331118	-2.2571	0.0240021	0.0945019
CCDC9B	353.773	0.411648	0.120025	3.4297	0.000604248	0.00580839
SMIM4	73.7381	0.408707	0.118583	3.44659	0.00056771	0.00555619
ALOX12-AS1	51.3671	0.408533	0.123234	3.31511	0.000916068	0.00802218
IGKC	35147.3	-0.745445	0.472194	-1.57869	0.114408	0.275
MS4A4A	567.941	-0.745406	0.314994	-2.36641	0.0179613	0.0768808
GLUD1P3	52.4635	0.408123	0.144434	2.82568	0.00471806	0.0284467
NELL2	59.0563	-0.744259	0.300908	-2.47337	0.0133844	0.0620651
C1QB	2216.34	-0.743396	0.313851	-2.36863	0.0178541	0.076546
PIGZ	154.61	0.407997	0.105063	3.88335	0.000103028	0.00144097
CD22	87.3735	-0.742931	0.342381	-2.1699	0.0300145	0.111033
SIRPG	22.0553	-0.742403	0.346261	-2.14406	0.0320284	0.116008
TM4SF1	2854.89	0.407594	0.118281	3.44599	0.000568975	0.00556085
TUBA1C	880.777	0.406695	0.139608	2.91312	0.00357842	0.0230407
TAFA5	403.002	-0.740134	0.316653	-2.33737	0.0194201	0.0810434
WWTR1	1446.78	0.405196	0.110391	3.67055	0.000242028	0.00285334
CD44	4774.9	0.405167	0.114426	3.54085	0.000398846	0.00423821
HTRA4	21.7454	-0.735823	0.330139	-2.22883	0.0258255	0.0997499
DIRAS3	144.177	0.403965	0.129012	3.13123	0.00174076	0.0130933
LRRN2	73.7943	0.403021	0.150025	2.68636	0.00722343	0.0392345
KCNA3	86.1362	-0.734447	0.289595	-2.53612	0.0112088	0.0545724
LAX1	108.653	-0.734368	0.287175	-2.55722	0.0105513	0.0522891
NDST1	2239.75	0.401521	0.084578	4.74735	2.06101e-06	5.81676e-05
ADH1C	315.452	-0.7329	0.290193	-2.52556	0.0115515	0.0559313
H2BC19P	27.8456	0.399797	0.151075	2.64635	0.00813652	0.0430135
LY6G5B	47.3482	0.399667	0.148534	2.69075	0.0071292	0.0388827
RIMS3	148.733	0.398576	0.140227	2.84236	0.00447813	0.0273712
C1QA	2712.44	-0.731253	0.334579	-2.18559	0.0288455	0.108123
ARHGAP31	789.802	0.396173	0.145207	2.72833	0.00636558	0.0356009
ITPR1	653.932	0.394206	0.120544	3.27023	0.00107459	0.00911298
GSTZ1	302.681	0.394066	0.147151	2.67796	0.00740714	0.0399991
RAB11B-AS1	55.2892	0.393993	0.123153	3.19921	0.00137803	0.0109888
OVCH2	26.5801	-0.728178	0.408916	-1.78075	0.0749527	0.205993
AFF2	33.4257	-0.727748	0.297366	-2.44731	0.0143926	0.0652758
GCNT1	222.286	0.393962	0.125555	3.13776	0.00170246	0.0128593
KSR2	17.9056	-0.726785	0.302868	-2.39968	0.0164095	0.0718043
SQLE	218.503	0.392584	0.123282	3.18444	0.00145034	0.0114343
MCF2L	763.426	0.391882	0.116278	3.37022	0.000751072	0.00692991
MGAM2	22.6692	-0.72566	0.420305	-1.72651	0.0842564	0.222376
IGHV3-48	29.9401	-0.725395	0.535755	-1.35397	0.175746	0.361048
WNT5A	1059.28	0.39158	0.098178	3.98847	6.65005e-05	0.00100276
PLG	14.9801	-0.724517	0.382818	-1.89259	0.0584129	0.174237
SLCO2A1	1211.77	0.391221	0.132009	2.96358	0.0030408	0.0202801
DHRS11	131.686	0.390634	0.14799	2.6396	0.00830049	0.0436182
GFOD2	513.801	0.389928	0.0580931	6.71213	1.91806e-11	2.13864e-09
HOXB6	16.7829	-0.723027	0.35105	-2.05961	0.0394355	0.13393
ITGA9	805.042	0.389017	0.126985	3.06348	0.00218777	0.0157093
PNMA2	180.498	-0.722621	0.333635	-2.1659	0.0303185	0.111818
LINC01215	16.7923	-0.722086	0.362346	-1.99281	0.0462822	0.149062
SOX4	772.797	0.388172	0.123261	3.14919	0.00163725	0.0125196
TMEM161B-DT	148.391	0.387942	0.129721	2.99058	0.00278446	0.0189537
CRYBB1	15.923	-0.721314	0.314249	-2.29536	0.0217124	0.0877317
IGHV6-1	26.1184	-0.721126	0.615929	-1.17079	0.241682	0.443613
FMNL3	540.075	0.387289	0.128863	3.00542	0.00265211	0.0182578
LAMB4	474.325	-0.719935	0.490262	-1.46847	0.141976	0.315408
FBXL8	138.149	0.386	0.125024	3.0874	0.00201916	0.0147596
CCN3	236.929	0.384571	0.135674	2.83453	0.00458928	0.0279139
IGKV4-1	470.188	-0.718896	0.517492	-1.38919	0.164774	0.348035
TNNI2	1056.96	-0.717385	0.420074	-1.70776	0.0876811	0.228786
AP1S1	465.746	0.38451	0.119875	3.20758	0.00133857	0.0107364
C1QTNF3	519.285	-0.715958	0.309085	-2.31638	0.0205375	0.0842846
SEC14L2	60.8578	0.384239	0.111075	3.45929	0.000541606	0.0053696
SNX10-AS1	38.189	-0.715628	0.380149	-1.88249	0.0597692	0.177115
ACTA2-AS1	73.8809	-0.713694	0.279823	-2.55052	0.0107561	0.0531197
DNMT3B	65.4308	0.384182	0.104955	3.66045	0.000251771	0.00294191
IGHJ6	29.2004	-0.712212	0.56375	-1.26335	0.206465	0.401013
SLC27A4	381.95	0.384027	0.0945942	4.05973	4.913e-05	0.000787323
HYCC1	706.564	0.383298	0.10591	3.61909	0.000295645	0.00333401
GGCT	196.728	0.383081	0.125922	3.0422	0.00234855	0.01663
RTL10	666.216	0.383004	0.112815	3.39499	0.000686315	0.00645658
NME1	151.028	0.382982	0.127215	3.01051	0.00260807	0.0180007
EIF6	781.903	0.382231	0.14632	2.61229	0.0089937	0.0463081
ENAH	1049.98	0.379276	0.116817	3.24675	0.00116732	0.00965133
POLR1HASP	204.106	0.379046	0.120952	3.13386	0.00172524	0.0129828
EFNB2	581.004	0.377654	0.109248	3.45684	0.000546552	0.00540847
PTPMT1	48.9042	0.376196	0.111795	3.36506	0.000765276	0.00702006
UTS2	18.716	-0.707379	0.398574	-1.77478	0.075935	0.207899
CLUHP3	319.228	0.37465	0.100282	3.73597	0.000186992	0.00231482
PANK1	72.8521	0.374309	0.145028	2.58094	0.0098531	0.0495723
ZFAND2A-DT	81.8086	0.373515	0.0953807	3.91604	9.00145e-05	0.00128977
SEPTIN11	1583.92	0.373007	0.135172	2.7595	0.00578908	0.0331375
TNFSF9	36.3184	-0.705037	0.290254	-2.42904	0.0151389	0.0679599
MYO1E	637.167	0.372807	0.0819594	4.54867	5.39852e-06	0.000130099
RBFOX1	41.9012	-0.703171	0.372852	-1.88592	0.0593054	0.176335
GPR161	250.457	0.372612	0.0982207	3.79362	0.000148464	0.00192045
PIGW	154.604	0.367606	0.133658	2.75036	0.00595302	0.0338486
MVK	348.594	0.367173	0.127719	2.87484	0.00404229	0.0253271
CRTAM	23.6926	-0.700336	0.299695	-2.33683	0.0194478	0.0810949
MTSS2	307.498	0.367128	0.116876	3.14118	0.0016827	0.012778
PSMA6	58.7663	0.366645	0.139346	2.63119	0.00850872	0.0444763
PLOD2	281.84	0.364473	0.115799	3.14745	0.001647	0.0125733
WSCD2	67.2059	-0.698112	0.279625	-2.4966	0.0125389	0.0592444
SIGLEC1	793.084	-0.69672	0.330039	-2.11102	0.0347702	0.12298
HYAL1	197.465	0.363908	0.1089	3.34167	0.000832746	0.00747138
IGLV3-25	88.3699	-0.696127	0.548261	-1.2697	0.204192	0.398492
ARMC9	107.1	0.36345	0.0983254	3.6964	0.000218678	0.00262895
ALX3	31.0741	-0.694675	0.373069	-1.86206	0.062595	0.182719
FOXL2	509.542	-0.694297	0.297875	-2.33084	0.0197619	0.0821451
MYLK4	99.6496	0.362887	0.135446	2.6792	0.00737974	0.0399082
PFKFB2	493.21	0.362422	0.0843122	4.29857	1.71905e-05	0.00032832
BRINP3	106.522	-0.6921	0.462277	-1.49716	0.134353	0.304081
GNG12	2251.35	0.362102	0.0742527	4.87661	1.07923e-06	3.40371e-05
DMAC2L	464.589	0.361947	0.0858924	4.21396	2.50935e-05	0.000448426
PHF7	144.275	0.361827	0.101841	3.55286	0.000381069	0.00409604
GM2A	1709.83	0.360375	0.0764846	4.71174	2.45613e-06	6.74923e-05
ANKRD9	857.574	0.360249	0.134724	2.67397	0.00749586	0.0403818
ROPN1L	18.5345	-0.688429	0.332439	-2.07085	0.0383733	0.13165
TLL2	28.563	-0.688394	0.302056	-2.27903	0.0226651	0.0905062
IGKV3-11	312.135	-0.686959	0.463214	-1.48303	0.138068	0.309171
TRIM9	90.0099	-0.686799	0.295328	-2.32555	0.0200427	0.0829419
SPRYD4	212.424	0.359904	0.106521	3.37872	0.000728245	0.00675868
MTHFD1L	299.083	0.359314	0.128244	2.80179	0.00508198	0.0301247
FGF17	18.1593	-0.683043	0.360798	-1.89314	0.0583387	0.174049
DHX32	485.29	0.359174	0.0777095	4.62201	3.80041e-06	9.73655e-05
ZNF529-AS1	42.7695	0.357908	0.12535	2.85527	0.00429998	0.026512
WNT9A	301.423	0.357123	0.13311	2.68291	0.00729851	0.0395273
MGAT4C	27.0965	-0.679676	0.27867	-2.439	0.0147279	0.0665677
GPAM	388.456	0.356703	0.114401	3.118	0.00182081	0.0135665
CEACAM19	95.214	0.35598	0.132425	2.68817	0.00718451	0.0390902
MIR4453HG	79.6584	0.354697	0.104937	3.38011	0.000724581	0.00674047
TSPAN17	772.971	0.351116	0.113677	3.08871	0.00201029	0.0147152
MRC2	3146.7	-0.678013	0.278301	-2.43626	0.0148402	0.0669151
SGCA	130	-0.677054	0.33199	-2.03938	0.0414122	0.138271
SLC25A5	2463.65	0.351048	0.131237	2.67491	0.007475	0.0403105
P2RX7	299.273	0.350713	0.100809	3.47898	0.00050333	0.00506948
GLI4	221.912	0.349452	0.127613	2.73836	0.00617455	0.0347782
UNC13B	1689.47	0.349355	0.106388	3.28378	0.00102424	0.00874689
RBM45	203.708	0.349212	0.0828428	4.21536	2.49379e-05	0.000446148
SLC17A7	138.596	-0.674741	0.329707	-2.04649	0.0407085	0.136778
ACOT7	337.902	0.345654	0.134062	2.57832	0.00992826	0.0498554
DECR2	125.233	0.345363	0.126511	2.72991	0.00633512	0.0354807
DYNLT2	62.8333	0.345221	0.123826	2.78795	0.0053042	0.0311273
PYGB	2320.46	0.344437	0.101413	3.3964	0.000682786	0.00643485
MAPK11	396.514	0.343737	0.107642	3.19334	0.00140636	0.0111614
MITF	436.581	0.341643	0.0865534	3.9472	7.90705e-05	0.00115919
ENTPD1	939.169	0.339347	0.117084	2.89834	0.00375149	0.0239409
TCAF2	114.01	0.338618	0.125571	2.69662	0.00700478	0.0383362
WDHD1	114.252	0.334517	0.127142	2.63106	0.00851193	0.0444784
IGLV3-10	34.5316	-0.669807	0.491325	-1.36327	0.172799	0.357636
ZNF738	101.506	0.333733	0.11308	2.95131	0.00316431	0.0208774
VSIG10	422.23	0.333549	0.0867979	3.84283	0.000121625	0.00164871
TBX15	198.326	-0.666874	0.276898	-2.40837	0.0160237	0.0706302
CD6	187.241	-0.664987	0.27304	-2.43549	0.0148715	0.0670043
CBR1	789.96	0.333056	0.111287	2.99276	0.00276465	0.0188513
CLTCL1	158.618	0.331458	0.0965281	3.43379	0.000595197	0.0057462
BACE2	1227.93	0.330787	0.0598912	5.52313	3.33006e-08	1.77106e-06
NCKAP5	95.771	0.329503	0.125372	2.62821	0.00858355	0.0447197
INCENP	286.437	0.329475	0.116952	2.81719	0.00484461	0.0290438
LINC01915	27.8303	-0.662629	0.289683	-2.28743	0.0221709	0.0890282
TNFSF15	328.894	-0.662355	0.277598	-2.38602	0.0170318	0.073921
FANCC	227.579	0.329364	0.106728	3.086	0.00202868	0.0148119
CD99P1	100.116	0.328464	0.0939218	3.49721	0.00047016	0.00481504
XPNPEP2	213.456	-0.661492	0.404616	-1.63486	0.102078	0.25396
ENTPD8	25.1891	-0.661009	0.450295	-1.46795	0.142119	0.315548
RETSAT	1226.09	0.327991	0.105638	3.10487	0.00190363	0.0140754
NTM	462.351	-0.65953	0.300256	-2.19656	0.0280517	0.105824
S100A4	9406.08	0.32718	0.110137	2.97067	0.00297149	0.0199017
NRGN	369.288	-0.658115	0.372405	-1.7672	0.0771944	0.209715
MDGA2	15.8848	-0.656596	0.39265	-1.67222	0.0944818	0.241357
SLAMF1	67.7162	-0.656541	0.304182	-2.15838	0.0308983	0.113296
ADAM15	3064.76	0.326102	0.126113	2.58579	0.00971548	0.0490671
SLC39A14	575.472	0.32581	0.110396	2.95128	0.00316464	0.0208774
ZNF169	98.0264	0.325449	0.110624	2.94193	0.00326174	0.0213931
PLPP3	3299	-0.654172	0.269764	-2.42498	0.0153093	0.068511
RORA	1426.38	0.323812	0.116904	2.76991	0.00560725	0.0323903
LINC01480	15.7227	-0.65351	0.261084	-2.50307	0.0123122	0.0585248
CPEB1	67.3092	-0.652894	0.274265	-2.38052	0.0172881	0.0747467
EMP2	1778.59	0.32301	0.0992049	3.25599	0.00112996	0.00944102
NEK10	86.5718	-0.651779	0.38096	-1.71088	0.0871024	0.227799
ST6GAL2	189.076	-0.650139	0.414233	-1.5695	0.116531	0.277825
CDC20P1	15.9534	-0.649224	0.287376	-2.25914	0.0238745	0.0941607
MEG3	1592.71	-0.648823	0.2743	-2.36538	0.0180117	0.0770174
C1QC	2173.72	-0.648551	0.301767	-2.14918	0.0316203	0.115144
CILK1	1273.77	0.321869	0.119783	2.68709	0.00720776	0.0391628
OXLD1	244.39	0.321329	0.112976	2.84422	0.00445208	0.0272477
PLCXD3	109.372	-0.646459	0.303008	-2.13347	0.0328863	0.118234
FOLR2	932.898	-0.646273	0.321442	-2.01054	0.0443736	0.14477
ST3GAL6	190.344	0.320217	0.117314	2.72958	0.00634155	0.0354916
ADGRB3	59.5183	-0.645746	0.260869	-2.47536	0.0133102	0.0618345
LINC01011	55.9977	0.319379	0.119889	2.66397	0.00772246	0.0413213
LINC02384	15.7405	-0.645424	0.334385	-1.93018	0.0535844	0.164872
SHISA6	49.0666	-0.645189	0.385081	-1.67546	0.0938437	0.240231
IGKV1D-39	50.9961	-0.645039	0.525054	-1.22852	0.219252	0.416238
VANGL1	629.897	0.318346	0.0907142	3.50933	0.000449229	0.00465487
CENPO	77.5662	0.318093	0.097978	3.24657	0.00116805	0.00965133
MICAL3	378.33	0.317968	0.10872	2.92466	0.00344833	0.0224035
ADCK1	149.971	0.317891	0.109694	2.89798	0.00375579	0.0239587
JRK	741.201	0.317742	0.080051	3.96924	7.2102e-05	0.00107393
CLDN19	17.8432	-0.642628	0.413906	-1.55259	0.12052	0.283578
COQ4	901.98	0.315229	0.0899873	3.50304	0.000459985	0.00473188
BANK1	92.648	-0.642156	0.293023	-2.19149	0.0284165	0.106945
IQSEC3	61.875	-0.642006	0.371932	-1.72614	0.0843229	0.22244
MEI1	85.5288	-0.640919	0.293487	-2.1838	0.0289768	0.108426
IGLV2-11	156.01	-0.640684	0.51969	-1.23282	0.217643	0.414226
LETM1	691.898	0.31519	0.109749	2.87191	0.00407999	0.0254726
NIPBL-DT	402.834	0.314143	0.116455	2.69755	0.00698528	0.0382427
TYW5	251.945	0.31363	0.0974807	3.21735	0.00129379	0.0104567
CYP7B1	115.738	0.313215	0.0966568	3.24049	0.00119326	0.00978909
ARL15	646.722	0.312283	0.111978	2.78879	0.0052905	0.0310584
CLN8	511.821	0.310595	0.0796157	3.90118	9.57239e-05	0.001352
TRAIP	47.7425	0.309119	0.115724	2.67118	0.00755849	0.0406206
TUBG1	275.872	0.30822	0.0992727	3.10478	0.00190422	0.0140754
CYP2R1	404.22	0.307854	0.100901	3.05104	0.00228051	0.016228
MARCHF3	131.147	-0.637799	0.258321	-2.46902	0.0135484	0.0625583
GLRX3	652.471	0.30622	0.0790788	3.87234	0.000107795	0.00149626
PDXK	2067.67	0.305792	0.0779743	3.9217	8.79269e-05	0.00126444
IGHV4-39	56.4027	-0.637205	0.580974	-1.09679	0.272734	0.478737
TPSB2	350.53	-0.637161	0.304413	-2.09308	0.0363419	0.126992
SELE	510.345	-0.63695	0.32829	-1.9402	0.0523548	0.16201
LIMS1	1457.59	0.30452	0.0759019	4.01201	6.02028e-05	0.000927228
CABLES1	369.541	0.304104	0.0795588	3.82238	0.000132171	0.00175412
CNTN4	413.717	-0.634743	0.26696	-2.37767	0.0174225	0.0751431
TLR10	60.9316	-0.633758	0.284313	-2.22908	0.0258083	0.0997499
UTY	87.6339	-0.633688	2.63127	-0.24083	0.809687	0.900644
CYTH3	1500.85	0.303498	0.0719621	4.21748	2.47051e-05	0.000442985
CLN6	338.396	0.302774	0.0896371	3.37777	0.000730751	0.00677399
NID1	2040.95	-0.630777	0.259464	-2.43107	0.0150542	0.0676371
HAS1	27.6217	-0.63049	0.309381	-2.03791	0.0415592	0.138557
VPS13A	1390.19	0.298757	0.115565	2.58519	0.00973244	0.0491344
HIC1	861.588	-0.628142	0.268333	-2.3409	0.0192373	0.0805776
PGM2	628.844	0.298622	0.0981712	3.04185	0.00235131	0.016631
IGHV1-2	38.228	-0.627162	0.77679	-0.807376	0.41945	0.622355
B3GAT1	33.3539	-0.627157	0.295631	-2.12142	0.0338866	0.120758
KRT15	9547.07	-0.626112	0.487919	-1.28323	0.199412	0.392519
ADPRH	210.964	0.298615	0.103845	2.87559	0.00403275	0.0253004
LINC00954	37.8869	-0.625619	0.263543	-2.37388	0.0176025	0.0757126
GALNT1	1435.04	0.295424	0.0915295	3.22764	0.00124817	0.0101501
TMEM200C	53.883	-0.624339	0.339007	-1.84167	0.0655234	0.18823
OTOP2	52.823	-0.624337	0.456118	-1.3688	0.17106	0.355874
AEN	295.618	0.29037	0.0992887	2.9245	0.00345011	0.0224052
WDR4	167.743	0.289862	0.112179	2.58392	0.00976831	0.0492867
IGKV2D-29	35.4528	-0.622563	0.758177	-0.821131	0.411572	0.615337
MTCH2	721.921	0.289758	0.0898626	3.22446	0.00126213	0.0102531
ROBO3	187.721	-0.622467	0.277318	-2.24459	0.0247943	0.0968107
RPS6KA2	1302.12	0.288393	0.0991388	2.90898	0.00362606	0.0232529
C11orf96	312.795	-0.62147	0.284097	-2.18753	0.0287039	0.107822
RPL32P3	287.559	0.286963	0.0887945	3.23177	0.00123026	0.0100251
ADAP2	265.522	-0.621074	0.249774	-2.48655	0.012899	0.0603515
ICMT	1847.14	0.286822	0.0621373	4.61595	3.9131e-06	9.96078e-05
FBXO22	506.28	0.286271	0.0939345	3.04756	0.00230705	0.016358
INSM1	18.0736	-0.61983	0.431775	-1.43554	0.151133	0.329101
IGKV1-16	59.3607	-0.619565	0.589925	-1.05024	0.293606	0.500018
NRAV	87.4727	0.286079	0.0984356	2.90625	0.00365785	0.0234378
TNFRSF13C	50.5705	-0.619388	0.358007	-1.7301	0.0836124	0.221303
IL1R2	137.122	-0.61904	0.264687	-2.33876	0.0193478	0.0808908
ETHE1	227.362	0.285916	0.0946006	3.02234	0.00250825	0.0174028
ABCB9	121.875	0.285545	0.10847	2.63247	0.00847665	0.0443525
EBI3	54.6682	-0.618011	0.289161	-2.13725	0.0325775	0.117387
TIMM8B	420.644	0.284267	0.0889455	3.19597	0.00139361	0.0110879
DYNC1LI2	2183.58	0.283814	0.0493605	5.74982	8.93371e-09	5.8147e-07
SCAMP1-AS1	130.32	0.282399	0.0986581	2.8624	0.00420446	0.0260443
DPEP1	19.9611	-0.616182	0.391259	-1.57487	0.115286	0.27631
TRGC1	26.7637	-0.616161	0.314695	-1.95796	0.0502347	0.157623
GDE1	1323.87	0.282311	0.0936806	3.01355	0.00258213	0.0178527
DUS4L	117.856	0.281361	0.0987833	2.84826	0.0043959	0.0269455
NPR1	485.055	-0.615948	0.338485	-1.81972	0.0688011	0.194438
XCL1	18.0297	-0.61562	0.249389	-2.46851	0.0135676	0.0626217
ATOX1	408.723	0.28022	0.0612943	4.57172	4.8373e-06	0.000119112
MRC1	1751.69	-0.615112	0.285336	-2.15575	0.0311033	0.113784
CALHM6	35.483	-0.615029	0.280027	-2.19632	0.028069	0.105864
RUNX2	344.558	-0.615012	0.245858	-2.50149	0.0123671	0.058678
DENND2A	515.762	-0.614737	0.283033	-2.17196	0.0298585	0.110688
P2RX5	24.3614	-0.614435	0.425362	-1.4445	0.148598	0.325191
NAALAD2	202.996	-0.614284	0.285936	-2.14832	0.0316882	0.115232
C14orf132	2551.16	-0.613968	0.276662	-2.2192	0.0264731	0.101563
CASTOR3P	201.447	0.279551	0.0840561	3.32577	0.000881753	0.00779481
ARHGEF37	1045.83	0.278734	0.0874059	3.18896	0.00142784	0.0112922
TMEM88	59.4527	-0.61112	0.246614	-2.47804	0.0132105	0.0614819
NRG1	137.324	-0.61103	0.283494	-2.15535	0.0311343	0.113845
COX18	376.548	0.278383	0.062946	4.42257	9.75343e-06	0.000205081
GAS1	3135.12	-0.610788	0.240072	-2.54418	0.0109533	0.053675
CPNE7	30.3766	-0.610488	0.249698	-2.44491	0.014489	0.065678
CAV2	1631.98	0.278088	0.0991545	2.80459	0.00503809	0.0299542
DOCK9	2646.78	0.27806	0.0682983	4.07126	4.67599e-05	0.00075623
VSIG4	857.854	-0.610191	0.290873	-2.09779	0.0359233	0.126114
ELAPOR1	56.3872	-0.609614	0.334888	-1.82035	0.0687051	0.194337
TMEM19	654.107	0.276187	0.0880235	3.13765	0.00170308	0.0128593
IGHV3-74	74.7541	-0.608661	0.557282	-1.0922	0.274747	0.480776
MEG9	20.2294	-0.608613	0.364108	-1.67152	0.0946192	0.24163
MATK	88.4634	-0.60848	0.247246	-2.46103	0.0138539	0.0635243
PTPRVP	15.7938	-0.608287	0.344827	-1.76403	0.0777263	0.210582
PSMB5	903.753	0.275357	0.0747787	3.68229	0.000231148	0.00275089
KLC1	965.291	0.274262	0.0776729	3.53099	0.000414005	0.00436705
HBA1	3907.11	-0.608054	0.498732	-1.2192	0.222768	0.420341
CEL	156.332	-0.607794	0.390613	-1.556	0.119708	0.282507
GYPC	891.125	-0.606862	0.265267	-2.28774	0.0221524	0.0890202
TPCN2	459.765	0.273292	0.0818461	3.3391	0.000840502	0.00751421
ZNF668	83.2078	0.273143	0.105873	2.57992	0.00988235	0.0496722
ZNF789	277.283	0.27312	0.103879	2.62921	0.00855838	0.0446327
LINC02982	19.294	-0.605651	0.270802	-2.23651	0.0253182	0.0983772
IGKV6-21	16.2178	-0.605628	0.668244	-0.906297	0.364779	0.571932
NEFH	27.3541	-0.603826	0.259533	-2.32658	0.0199874	0.0828215
PKDCC	531.357	-0.603016	0.313558	-1.92314	0.0544626	0.166565
SERAC1	217.307	0.272116	0.0803722	3.3857	0.000709966	0.00664355
PHKA1	397.51	0.272041	0.0989777	2.74851	0.00598669	0.0339496
PCBD2	190.135	0.270839	0.0973567	2.78192	0.00540385	0.0315367
FOXQ1	693.7	-0.601781	0.42065	-1.4306	0.152546	0.331311
RHOBTB1	350.159	0.270685	0.0933703	2.89905	0.00374299	0.0238963
GCSAML	45.722	-0.601069	0.249272	-2.4113	0.0158957	0.0702419
PRDM8	142.762	-0.600874	0.249229	-2.41093	0.0159119	0.0702937
IGKV1-17	42.7936	-0.600622	0.599723	-1.0015	0.316586	0.524485
AGA	349.438	0.270496	0.0845528	3.19914	0.00137838	0.0109888
PDGFRL	1234.25	-0.599617	0.268613	-2.23228	0.0255967	0.0991368
KLRK1	24.6722	-0.599215	0.239043	-2.50673	0.0121855	0.05806
NDUFAF6	191.144	0.269651	0.095567	2.82159	0.00477863	0.0287244
EI24	1581.73	0.268007	0.0687321	3.8993	9.647e-05	0.00136012
PRADC1	251.508	0.267447	0.0895432	2.98679	0.00281919	0.0191244
CHRNE	16.3325	-0.597466	0.276165	-2.16344	0.0305074	0.112357
AACS	594.591	0.267142	0.0970102	2.75375	0.00589168	0.033555
ZNF778	213.987	0.266561	0.0658061	4.05071	5.10627e-05	0.000809286
FAM156A	17.9291	-0.597187	0.314665	-1.89785	0.057716	0.172875
KAZALD1	358.214	-0.597122	0.394452	-1.5138	0.130076	0.298132
SEMA3C	2056.79	-0.597057	0.291806	-2.04607	0.0407493	0.136778
SPIRE1	298.09	0.26534	0.0892258	2.97381	0.0029413	0.0197739
USP49	228.259	0.263942	0.0924424	2.85521	0.00430087	0.026512
LRRC4B	159.928	-0.596323	0.297541	-2.00417	0.0450514	0.146168
LRRN3	86.1565	-0.595877	0.276507	-2.15501	0.0311607	0.113881
CCR7	103.406	-0.595688	0.266349	-2.23649	0.0253197	0.0983772
ARV1	284.715	0.261469	0.089165	2.93241	0.00336341	0.0219419
TRAK2	1764.2	0.261437	0.0643167	4.06484	4.80652e-05	0.000775756
IGLV2-14	210.523	-0.594615	0.510471	-1.16483	0.244086	0.446289
CD59	4662.96	0.261292	0.085203	3.0667	0.00216437	0.0156049
SCNN1G	35.1967	-0.594155	0.434859	-1.36632	0.17184	0.356725
PCSK7	675.833	0.2609	0.0748021	3.48787	0.000486893	0.00495755
CAPN2	4626.42	0.259927	0.0450702	5.76717	8.06126e-09	5.31808e-07
STAB1	2997.89	-0.591801	0.26133	-2.26457	0.0235388	0.0931152
CTTN	3472.43	0.25874	0.0696535	3.71467	0.000203467	0.00247426
SLC17A9	101.974	-0.591257	0.23979	-2.46573	0.0136734	0.062897
GCLC	754.927	0.258724	0.0970364	2.66626	0.00767004	0.0411366
PMFBP1	38.171	-0.590991	0.296811	-1.99114	0.0464656	0.149392
MSANTD3	192.7	0.255138	0.0745587	3.42198	0.000621665	0.00592228
IGLC3	2470.98	-0.590591	0.486248	-1.21459	0.224523	0.422606
LRRC51	106.108	0.255131	0.0768462	3.32003	0.000900086	0.00791286
NINJ2	129.511	-0.589828	0.244147	-2.41588	0.0156974	0.0696574
NRXN2	123.312	-0.589741	0.375664	-1.56987	0.116446	0.277743
FNIP2	762.952	0.255123	0.0685367	3.72242	0.000197319	0.00242118
KNDC1	22.8541	-0.589619	0.256537	-2.29838	0.0215403	0.0872914
PPFIBP1	2119.19	0.253939	0.0961683	2.64057	0.00827662	0.043565
PPP1R3E	389.88	0.253436	0.0759961	3.33485	0.000853456	0.00759726
TMEM176B	1514.64	-0.589355	0.241871	-2.43665	0.0148242	0.0668694
COQ6	133.411	0.253233	0.0727565	3.48056	0.000500374	0.00504613
OLFML1	787.224	-0.588904	0.26703	-2.20538	0.0274272	0.104163
COX7A2	1232.3	0.252951	0.0834128	3.03252	0.0024252	0.0169903
PAQR3	344.271	0.252191	0.0698551	3.6102	0.000305956	0.00343317
PTGDS	70.7774	-0.58716	0.27709	-2.11902	0.0340885	0.121232
DOLK	230.759	0.25159	0.0949057	2.65095	0.00802664	0.0425237
TOM1L2	1475.77	0.251427	0.0863977	2.91012	0.00361294	0.023194
TENM1	222.327	-0.586201	0.231332	-2.53402	0.0112762	0.0547993
ITPRID2	2953.94	0.250879	0.0861804	2.91109	0.00360165	0.023162
PSMG1	303.154	0.25051	0.0935063	2.67907	0.00738276	0.0399082
ATP13A2	748.757	0.2502	0.0936699	2.67108	0.00756072	0.0406206
INTS10	1103.59	0.249055	0.0475057	5.24264	1.58298e-07	6.50995e-06
SYNGR3	14.7544	-0.58394	0.258497	-2.25898	0.0238848	0.0941653
TRIM13	643.848	0.248863	0.0748094	3.32662	0.000879054	0.0077798
RAB39B	22.896	-0.583834	0.234007	-2.49494	0.012598	0.0594703
VCL	1522.77	0.247187	0.0917275	2.6948	0.00704318	0.0384931
UQCRQ	1044.74	0.246926	0.082504	2.9929	0.00276341	0.0188511
P2RX6	21.2476	-0.582583	0.288095	-2.02219	0.0431569	0.141852
FASLG	28.0608	-0.581975	0.244905	-2.37633	0.017486	0.0753149
LY96	128.766	-0.580897	0.228073	-2.54697	0.0108661	0.0534628
ZDHHC3	1549.99	0.246604	0.0538488	4.57957	4.65938e-06	0.000115449
ALG1	216.113	0.246268	0.0925585	2.66067	0.00779854	0.041672
CIAPIN1	483.86	0.244591	0.0697358	3.50739	0.00045252	0.00467673
UFD1	695.192	0.244137	0.0446946	5.46233	4.6992e-08	2.36198e-06
ERMN	16.3775	-0.579084	0.292765	-1.97798	0.0479307	0.152694
PDGFRA	2055.07	-0.579077	0.248382	-2.3314	0.0197324	0.0820656
LYPLA1	864.017	0.24255	0.0836587	2.89929	0.00374014	0.0238877
LIPA	1925.88	0.242368	0.0877175	2.76305	0.00572643	0.0328949
ART5	19.7705	-0.578227	0.317432	-1.82157	0.0685197	0.194039
CPA3	640.089	-0.577839	0.242543	-2.38242	0.0171992	0.0745047
LAG3	39.9028	-0.577284	0.237963	-2.42594	0.0152688	0.0684072
SLC39A7	1410.58	0.242358	0.0721159	3.36068	0.000777518	0.00709945
CYP11A1	29.0391	-0.576667	0.252593	-2.28298	0.0224313	0.0898317
ITGAV	2138.07	0.240775	0.0711051	3.38619	0.000708715	0.00663577
GSTM3	955.398	-0.576521	0.241663	-2.38564	0.0170496	0.0739782
IGHV1-18	32.25	-0.576139	0.548126	-1.05111	0.293209	0.499652
RAMP2-AS1	175.662	-0.575818	0.311707	-1.8473	0.0647034	0.186656
TRIB2	1280.2	0.239785	0.0847888	2.82803	0.00468352	0.0283203
DYSF	599.007	-0.575015	0.237948	-2.41656	0.015668	0.0696118
IGHG3	4312.95	-0.574695	0.462256	-1.24324	0.213779	0.409332
POLH	296.643	0.235833	0.0616558	3.82499	0.000130779	0.00174295
ATG4A	217.181	0.235344	0.0762166	3.08783	0.00201625	0.014752
ATG9A	501.185	0.235172	0.0634468	3.70661	0.000210056	0.00254339
ARG2	33.7532	-0.573081	0.26215	-2.18608	0.02881	0.108031
GNPNAT1	243.712	0.234698	0.0806271	2.91091	0.00360378	0.0231663
EPM2A	169.402	0.233684	0.0720818	3.24193	0.00118721	0.00975967
FAM3C	914.333	0.231967	0.0826982	2.80498	0.00503204	0.0299407
IGHV5-51	90.371	-0.571919	0.660404	-0.866014	0.386483	0.593074
ZNF8	217.225	0.230187	0.076848	2.99536	0.00274123	0.0187239
TRIAP1	306.737	0.230186	0.0863967	2.66429	0.00771505	0.0413161
CLEC10A	282.971	-0.57162	0.259276	-2.20468	0.0274765	0.10425
MYO3B	21.07	-0.57119	0.25415	-2.24746	0.0246109	0.0963559
UGT8	26.1973	-0.570835	0.335519	-1.70135	0.088877	0.231294
SCN2B	97.2588	-0.57066	0.285547	-1.99848	0.0456641	0.147709
WDR77	263.233	0.229592	0.0652041	3.52113	0.000429718	0.00448794
DLK2	185.355	-0.570191	0.325617	-1.75111	0.0799269	0.214889
KRT40	201.281	-0.570072	0.407883	-1.39763	0.162223	0.344854
MACF1	6069.9	0.229397	0.0763281	3.00541	0.00265224	0.0182578
RBM33	1612.57	0.22908	0.0800202	2.86278	0.00419944	0.0260234
TOMM40L	172.306	0.228625	0.0863231	2.64848	0.00808553	0.0427582
ENTPD2	86.6344	-0.569036	0.241027	-2.36089	0.0182314	0.0777004
CD3D	101.044	-0.568991	0.283025	-2.01039	0.04439	0.144781
NAA20	626.89	0.228312	0.0727422	3.13864	0.00169734	0.012846
INCA1	78.6079	0.227273	0.0812809	2.79614	0.0051717	0.0305194
OPA3	533.838	0.226826	0.0868814	2.61076	0.00903413	0.046486
MSLN	2767.09	-0.566607	0.432134	-1.31118	0.189796	0.380627
CD2	204.039	-0.566566	0.247211	-2.29183	0.0219154	0.0883815
DDX3Y	312.793	-0.565234	2.84117	-0.198944	0.842306	0.91723
TM7SF3	1142.73	0.226509	0.0555867	4.07487	4.60393e-05	0.000747632
ACOX3	281.915	0.226334	0.0681018	3.32347	0.000889063	0.00783335
PCDHGA2	54.0579	-0.564444	0.254136	-2.22103	0.0263489	0.101185
NLGN1	174.931	-0.563994	0.258707	-2.18005	0.0292537	0.109059
PRPSAP1	689.021	0.225908	0.0571186	3.95506	7.65144e-05	0.00113178
H2BC4	31.0182	-0.562488	0.287052	-1.95953	0.0500503	0.15734
FER1L4	123.326	-0.562259	0.3203	-1.75541	0.0791889	0.213449
PLAC9	1397.01	-0.561511	0.304762	-1.84246	0.0654077	0.188069
MPZ	306.458	-0.561423	0.364685	-1.53948	0.123688	0.288758
PARD6B	102.138	-0.561395	0.266481	-2.1067	0.0351439	0.123982
SMIM12	376.19	0.225822	0.0579012	3.90013	9.61401e-05	0.00135667
RARRES1	1388.22	-0.56105	0.370338	-1.51497	0.12978	0.297755
DCUN1D2	370.482	0.225556	0.0635528	3.5491	0.000386544	0.00414363
AADACL2	145.638	-0.559867	0.223276	-2.50751	0.0121584	0.0579539
PCCB	411.886	0.225067	0.0673525	3.34163	0.00083288	0.00747138
HPGDS	120.899	-0.55952	0.27666	-2.02241	0.043134	0.141838
ADGRA3	545.639	0.224932	0.0848474	2.65102	0.00802503	0.0425237
BCR	1432.89	0.224818	0.0783977	2.86766	0.00413526	0.0257264
MYO5A	1715.8	0.222847	0.075882	2.93676	0.00331656	0.0216955
DCHS2	39.4384	-0.557832	0.275096	-2.02777	0.0425836	0.140757
SLFN12L	65.6966	-0.556967	0.235308	-2.36697	0.0179343	0.0767858
RBBP9	454.096	0.222266	0.0805532	2.75924	0.00579361	0.0331515
NDUFS3	627.674	0.222149	0.0858064	2.58895	0.00962688	0.048744
DLGAP1	26.1815	-0.554166	0.295469	-1.87554	0.0607179	0.178988
B3GALNT2	250.429	0.221298	0.0689297	3.21049	0.00132509	0.0106498
IL12RB1	89.2183	-0.553728	0.257674	-2.14895	0.0316387	0.115165
MOB3B	426.431	0.221032	0.0838273	2.63675	0.00837041	0.0438692
LRRN4CL	815.483	-0.553541	0.284994	-1.94229	0.0521019	0.161605
PSMD9	127.291	0.221025	0.066999	3.29894	0.000970512	0.00839678
COX7B	817.183	0.220282	0.0839528	2.62389	0.00869328	0.0451725
DPP4	276.831	-0.552751	0.266257	-2.07601	0.037893	0.130398
AGPAT5	309.176	0.219883	0.0567807	3.8725	0.000107725	0.00149626
DSE	746.682	0.219686	0.0754058	2.91338	0.00357539	0.0230306
TRABD2A	44.3323	-0.552354	0.267652	-2.0637	0.0390463	0.133094
ANXA2	19329.3	0.219253	0.084347	2.59941	0.00933836	0.0476631
LAIR1	346.519	-0.550728	0.236262	-2.33101	0.0197529	0.082129
LYL1	285.288	-0.550582	0.234763	-2.34527	0.0190134	0.080021
TIMD4	16.453	-0.55034	0.438427	-1.25526	0.209385	0.404197
ANKRD50	526.506	0.218852	0.0675988	3.23751	0.00120579	0.00986631
RARRES2	1471.42	-0.549316	0.284484	-1.93092	0.0534931	0.164649
DHX33	447.311	0.218674	0.0748511	2.92145	0.00348402	0.0225719
H2AC6	359.959	-0.548594	0.228841	-2.39727	0.0165176	0.072065
PRKG2	224.132	-0.54808	0.303187	-1.80773	0.070649	0.197929
PSMA1	237.311	0.218302	0.0617371	3.53599	0.000406256	0.00430001
HPS4	843.929	0.21816	0.0749874	2.90929	0.00362251	0.0232395
LINC01465	28.6057	-0.547601	0.231133	-2.3692	0.0178268	0.0764701
ZNF35	136.997	0.217322	0.0767511	2.83152	0.00463268	0.0280924
SULF1	2844.84	-0.547137	0.278972	-1.96126	0.0498488	0.157004
MRS2	563.156	0.216096	0.069019	3.13096	0.00174237	0.0130992
KBTBD4	120.817	0.21598	0.0782321	2.76075	0.0057668	0.0330459
HLA-V	33.3137	-0.546331	0.357511	-1.52815	0.126474	0.292858
LRP1B	85.9622	-0.546311	0.216703	-2.52102	0.0117016	0.0564507
ZNF831	92.6802	-0.546168	0.250361	-2.18152	0.0291448	0.108858
H2BC18	42.2767	-0.545953	0.258432	-2.11256	0.0346385	0.122692
CD5	113.331	-0.545794	0.26703	-2.04394	0.0409596	0.137339
GPR34	319.592	-0.545587	0.259403	-2.10324	0.0354448	0.124794
IGHG1	23788.9	-0.545435	0.41517	-1.31376	0.188926	0.379507
RCN2	1010.93	0.215195	0.0639783	3.36356	0.00076944	0.00704063
KHDC4	955.901	0.214049	0.0694503	3.08204	0.00205588	0.0149658
PNMA8A	88.6163	-0.544889	0.269415	-2.02248	0.0431263	0.141838
SLC25A13	283.196	0.213363	0.0720026	2.96326	0.00304396	0.0202841
CSF1	1131.83	-0.544761	0.232183	-2.34626	0.0189629	0.0798933
COL1A2	24480	-0.544684	0.285344	-1.90887	0.0562789	0.170003
MRPS11	316.188	0.213301	0.0617397	3.45485	0.000550604	0.00543837
NUP42	341.698	0.212287	0.0704073	3.01512	0.00256875	0.017768
CD79B	99.9553	-0.544525	0.233959	-2.32744	0.019942	0.0826551
INO80C	172.918	0.212137	0.062942	3.37037	0.000750686	0.00692991
SLITRK4	48.5859	-0.544032	0.255912	-2.12586	0.0335151	0.119703
YKT6	1349.82	0.212005	0.0623209	3.40183	0.000669368	0.00633101
COQ9	582.501	0.211949	0.0776961	2.72792	0.00637346	0.0356324
BPGM	343.291	0.21043	0.0766788	2.74431	0.00606386	0.0343012
IPO13	563.929	0.209649	0.0759731	2.75952	0.00578863	0.0331375
CARS1	556.234	0.20879	0.0447398	4.66676	3.05988e-06	8.12871e-05
IGLL5	30.1497	-0.542582	0.491594	-1.10372	0.269715	0.475688
TAMALIN	445.685	-0.541538	0.225659	-2.39981	0.0164036	0.0718043
CXCL6	85.451	-0.540525	0.40434	-1.33681	0.181285	0.368837
LSP1P4	122.757	-0.538804	0.293105	-1.83826	0.0660241	0.189343
NFATC2IP	844.273	0.208226	0.0722314	2.88276	0.00394203	0.024886
CD8A	234.747	-0.538139	0.217443	-2.47485	0.0133293	0.0618892
MS4A14	65.4166	-0.537884	0.241442	-2.2278	0.025894	0.0999462
BCAP29	856.345	0.207957	0.0765476	2.7167	0.0065937	0.0366052
SNRPA1	449.321	0.207339	0.0685742	3.02357	0.00249811	0.0173552
PMP22	3587.92	-0.537432	0.229773	-2.33897	0.0193372	0.0808908
PSEN2	345.166	0.20704	0.0783976	2.6409	0.00826863	0.0435375
SFRP5	38.7677	-0.535983	0.423202	-1.2665	0.205335	0.399591
A2MP1	19.1319	-0.535758	0.26948	-1.98812	0.0467987	0.150145
ZDHHC16	398.338	0.206903	0.0680526	3.04034	0.00236314	0.0166959
GOT1	322.914	0.206745	0.0790342	2.6159	0.00889937	0.0459419
PNMA8B	95.2778	-0.534418	0.255939	-2.08807	0.0367916	0.128111
ERMARD	423.423	0.20619	0.0735173	2.80464	0.00503724	0.0299542
CERCAM	900.4	-0.534183	0.247775	-2.15592	0.0310898	0.113783
PSMD14	519.386	0.204676	0.0766251	2.67113	0.00755968	0.0406206
NT5E	1292	-0.533594	0.236199	-2.25909	0.0238777	0.0941607
RTCB	1207.46	0.204005	0.0767261	2.65887	0.00784022	0.0418679
IGHV3-73	20.8179	-0.532941	0.630631	-0.845091	0.39806	0.603608
SNORD100	14.8112	-0.532189	0.267268	-1.99122	0.0464569	0.149392
CXCR6	76.8902	-0.532117	0.216173	-2.46154	0.0138343	0.0634895
RNASE6	266.792	-0.531997	0.211059	-2.52061	0.0117152	0.0564993
DENND11	1342.41	0.203701	0.0663664	3.06934	0.00214529	0.0154956
HACE1	352.252	0.202141	0.0772936	2.61524	0.00891652	0.0459858
SELENOP	2535.97	-0.531303	0.216677	-2.45206	0.0142043	0.0646812
FDFT1	1018.89	0.200512	0.0758454	2.6437	0.00820058	0.0432799
TIMM17A	536.428	0.20011	0.0606848	3.29753	0.000975407	0.00841953
RBM3	4419.35	0.19989	0.0770106	2.59561	0.00944225	0.0480859
VSTM2L	34.573	-0.529344	0.25439	-2.08084	0.0374488	0.129347
ZNF785	186.764	0.199552	0.071583	2.7877	0.00530839	0.0311403
CSNK1A1	1873.7	0.198432	0.0701306	2.82947	0.00466254	0.028241
TMEM181	960.665	0.198219	0.0588326	3.3692	0.000753878	0.00695174
MRRF	631.946	0.197753	0.0743749	2.65886	0.00784048	0.0418679
LGMN	3775.84	-0.527548	0.244632	-2.1565	0.031045	0.113729
EPHB1	31.5813	-0.527257	0.237994	-2.21542	0.0267309	0.10223
F13A1	6796.63	-0.526859	0.224587	-2.34591	0.0189809	0.0799482
REXO2	398.928	0.197249	0.0584765	3.37313	0.000743178	0.00686835
PSMD2	2123.28	0.197	0.0678987	2.90138	0.00371519	0.0237667
SIT1	53.3321	-0.525791	0.301945	-1.74135	0.0816223	0.218056
IGKV2-24	75.6446	-0.525555	0.637017	-0.825025	0.409357	0.613739
CAPN13	523.564	-0.525492	0.429568	-1.2233	0.221215	0.418625
DTYMK	247.297	0.196114	0.0752382	2.60658	0.0091452	0.0468899
DNAJC11	356.301	0.196068	0.0527819	3.71468	0.000203461	0.00247426
CRY1	413.262	0.195209	0.0699684	2.78995	0.00527155	0.0309701
TMOD3	2204.02	0.195009	0.0677854	2.87685	0.00401665	0.0252464
NCKAP1	3447.34	0.192939	0.0736746	2.6188	0.00882395	0.0456567
IL11RA	727.256	-0.524147	0.227256	-2.30641	0.0210875	0.0859625
TFEC	173.233	-0.523553	0.228344	-2.29283	0.0218579	0.0882397
PCDHGA3	22.5566	-0.523501	0.277234	-1.8883	0.058986	0.175517
ZNF257	31.8673	-0.523451	0.243925	-2.14595	0.0318772	0.115733
TCEAL7	72.3785	-0.523246	0.258512	-2.02407	0.0429631	0.14161
IGLV1-44	217.24	-0.522985	0.559403	-0.934898	0.349841	0.558201
TBX18	678.206	-0.522213	0.229424	-2.27619	0.0228346	0.0909763
MTMR2	568.219	0.191853	0.0702561	2.73077	0.00631865	0.0354135
TSBP1-AS1	33.3117	-0.520934	0.233339	-2.23251	0.025581	0.0991006
P2RY12	43.9413	-0.520911	0.232024	-2.24507	0.0247635	0.0967383
COL25A1	89.7678	-0.520902	0.251617	-2.07022	0.0384319	0.131733
ABL2	527.085	0.191806	0.0724205	2.64851	0.00808483	0.0427582
FDPS	515.235	0.190634	0.06937	2.74808	0.00599463	0.0339824
NSD2	768.762	0.190074	0.0731271	2.59923	0.00934343	0.0476631
PHAF1	450.881	0.188879	0.06964	2.71223	0.00668327	0.0369599
DPT	1076.42	-0.519383	0.278149	-1.86728	0.0618622	0.181517
RECK	1311.75	-0.518929	0.210425	-2.4661	0.0136593	0.0628504
WNK4	28.559	-0.518877	0.402225	-1.29002	0.197045	0.389976
CD34	6993.13	-0.518724	0.278652	-1.86155	0.062667	0.182895
DKK1	18.9524	-0.517552	0.333055	-1.55395	0.120196	0.283109
MAP3K7CL	179.684	-0.51753	0.279196	-1.85364	0.0637904	0.185116
MRPL13	317.942	0.188043	0.0718133	2.6185	0.00883176	0.0456822
PIK3R6	66.0803	-0.517237	0.215757	-2.39731	0.0165159	0.072065
TXLNA	1261.93	0.187513	0.0466557	4.01908	5.84261e-05	0.000904263
CREB3L1	290.509	-0.516233	0.283161	-1.82311	0.0682873	0.193589
UBE2G2	1848.31	0.187194	0.0525663	3.56111	0.000369294	0.00401031
NDUFS8	844.988	0.186129	0.066212	2.81111	0.00493711	0.0294645
GSC	17.5397	-0.514301	0.408572	-1.25878	0.208111	0.40303
CYP2W1	143.415	-0.514208	0.343884	-1.4953	0.134837	0.304669
LINC02057	25.7432	-0.514019	0.367261	-1.3996	0.161633	0.344027
NRROS	276.852	-0.514003	0.216599	-2.37307	0.0176412	0.0758177
LOXL4	129.868	-0.513937	0.240212	-2.13951	0.0323942	0.116864
ANKRD28	1175.6	0.185272	0.0687411	2.69522	0.00703425	0.0384709
FGF12	149.861	-0.513407	0.232493	-2.20827	0.0272251	0.103579
TRAPPC13	414.038	0.185236	0.0704162	2.63059	0.00852365	0.0444811
CYB561D1	525.943	0.183629	0.0584197	3.14327	0.00167073	0.0127176
CARD11	263.467	-0.512896	0.219132	-2.34058	0.0192537	0.080625
ALDOA	84.4107	-0.512878	0.24724	-2.07441	0.0380409	0.130651
MMD	216.892	-0.512858	0.201756	-2.54198	0.0110228	0.0538653
RCN3	563.737	-0.51272	0.281711	-1.82002	0.0687564	0.194431
TNFRSF8	32.8119	-0.512382	0.274111	-1.86925	0.0615875	0.180945
ZMYND12	17.7011	-0.511959	0.214488	-2.38689	0.0169915	0.0737867
VIT	964.931	-0.511866	0.238032	-2.15041	0.0315229	0.114895
ACADL	80.8608	-0.511444	0.364496	-1.40316	0.16057	0.342662
ASGR1	24.6785	-0.511113	0.274285	-1.86344	0.0624002	0.182387
RGS13	37.7899	-0.510695	0.2505	-2.03871	0.0414794	0.138437
HCST	16.6922	-0.510676	0.390742	-1.30694	0.191234	0.382134
NPIPA7	20.122	-0.510609	0.247357	-2.06426	0.038993	0.133002
NUP210	464.327	-0.510223	0.210659	-2.42204	0.0154338	0.0688349
HDAC9	315.645	-0.510175	0.202822	-2.51539	0.0118902	0.0570821
NPLOC4	1660.79	0.18314	0.0423872	4.32064	1.55578e-05	0.000305236
TGFBRAP1	681.296	0.180177	0.0373567	4.82316	1.41301e-06	4.23717e-05
HMOX1	416.027	-0.50938	0.24696	-2.0626	0.0391506	0.133277
SVEP1	1056.61	-0.509216	0.254507	-2.0008	0.0454141	0.14706
SDK1	260.235	-0.509043	0.251987	-2.02011	0.0433718	0.142352
KCNQ1OT1	208.192	-0.508949	0.225234	-2.25965	0.0238433	0.0940718
TNFSF8	72.0607	-0.5086	0.226502	-2.24546	0.0247389	0.0966971
ZNF621	776.103	0.179014	0.0668235	2.67891	0.00738628	0.0399136
YES1	1001.82	0.178503	0.0625199	2.85514	0.00430174	0.026512
UROS	627.159	0.177035	0.0560729	3.15723	0.00159275	0.0122775
CDC42BPB	2258.23	0.176636	0.061561	2.86928	0.00411408	0.0256147
C3AR1	315.525	-0.507414	0.236759	-2.14316	0.0321	0.116169
AP3M2	394.984	0.174061	0.0528934	3.29079	0.000999051	0.00857343
MFAP3	456.527	0.173897	0.0482549	3.60371	0.00031371	0.00350341
MRPS25	721.109	0.172986	0.0617806	2.8	0.00511025	0.0302582
ANO10	329.414	0.172261	0.0581483	2.96244	0.00305213	0.0203214
GHR	202.383	-0.505607	0.251298	-2.01198	0.0442224	0.144395
FITM2	217.309	0.17205	0.0582036	2.95601	0.00311651	0.0206286
ELAVL2	76.224	-0.505275	0.323809	-1.56041	0.118663	0.280961
KLHL42	645.185	0.171445	0.0633781	2.70511	0.00682808	0.0375379
TMEM92	17.094	-0.50472	0.267929	-1.88379	0.059594	0.176836
ATP5F1A	5068.92	0.171267	0.0587443	2.91546	0.00355163	0.0229157
PITRM1	967.904	0.171132	0.0642208	2.66475	0.00770466	0.0412819
CCDC110	22.8428	-0.503961	0.221322	-2.27705	0.0227832	0.0908175
C2orf68	478.48	0.170195	0.0548548	3.10264	0.00191803	0.0141577
PIGG	1092.96	0.169358	0.063926	2.64929	0.00806618	0.0426844
IGHV4-59	79.7006	-0.503633	0.560324	-0.898825	0.368746	0.576286
SLAMF7	456.254	-0.50346	0.253741	-1.98415	0.0472389	0.151006
MRPS15	506.84	0.167397	0.0515938	3.24451	0.00117653	0.00968855
PANK3	1222.15	0.167216	0.0564818	2.96053	0.00307112	0.0203964
RNASEH1	262.179	0.166422	0.0480126	3.46622	0.000527825	0.00526263
KRT31	37.7813	-0.502296	0.490449	-1.02415	0.305762	0.512721
EMP3	927.14	-0.502185	0.230097	-2.1825	0.0290729	0.108641
MESP1	41.6215	-0.501889	0.320263	-1.56711	0.117088	0.278565
MS4A7	630.632	-0.501828	0.236898	-2.11833	0.034147	0.121385
SOD3	5149.66	-0.50125	0.256288	-1.95581	0.0504875	0.158165
EPB41L2	2509.6	-0.500663	0.200932	-2.4917	0.0127132	0.059802
PSMD1	1182.09	0.165412	0.0494119	3.34761	0.000815108	0.00733346
MILR1	72.3255	-0.500228	0.23213	-2.15495	0.0311658	0.113881
PDHB	722.827	0.164841	0.0603082	2.7333	0.00627032	0.0352299
TMEM35A	40.6813	-0.500198	0.314672	-1.58959	0.111928	0.27122
HES5	212.251	-0.500009	0.392821	-1.27287	0.203065	0.397224
KIF13A	1798.32	0.164142	0.0636041	2.58068	0.00986066	0.0495844
SPRYD7	166.456	0.163935	0.0572025	2.86587	0.00415863	0.0258413
MPZL1	1830.12	0.162985	0.0617427	2.63974	0.00829698	0.0436182
SAMM50	582.992	0.162563	0.0587071	2.76905	0.00562198	0.032439
TNFAIP1	949.854	0.158125	0.0604157	2.61728	0.00886335	0.0457954
COX11	627.25	0.157065	0.0518537	3.029	0.00245361	0.0171515
CNIH1	1006.73	0.154896	0.0471201	3.28726	0.00101169	0.00866109
ELP6	309.34	0.154843	0.0576247	2.68709	0.00720775	0.0391628
DOK5	35.7777	-0.495625	0.317496	-1.56104	0.118513	0.280767
GRIA4	46.2355	-0.495605	0.243003	-2.0395	0.0413999	0.138259
DCAF8	944.774	0.153744	0.0570278	2.69594	0.00701893	0.0384004
CTNNA1	5765.4	0.151915	0.0547811	2.77314	0.00555187	0.0321517
FBXW2	1734.47	0.15156	0.0471618	3.21361	0.00131078	0.0105455
EPHA5	33.0206	-0.494735	0.244013	-2.02749	0.0426122	0.140793
GRAMD1B	219.007	-0.494656	0.201086	-2.45992	0.0138967	0.0636281
GSN	50335.4	-0.494369	0.255862	-1.93217	0.0533382	0.164396
AP3S2	379.528	0.151541	0.053201	2.84846	0.0043932	0.0269455
ASPA	158.988	-0.494125	0.2734	-1.80733	0.0707107	0.197971
WNT6	79.4983	-0.49384	0.193778	-2.54849	0.0108191	0.0533143
GPC6	678.265	-0.493677	0.360961	-1.36767	0.171415	0.356221
MNS1	54.9571	-0.492727	0.201329	-2.44738	0.01439	0.0652758
JSRP1	38.1709	-0.492164	0.350387	-1.40463	0.160132	0.342109
ABCF3	780.534	0.150397	0.0566896	2.65298	0.0079784	0.0423473
CD163	2032.28	-0.491814	0.304831	-1.6134	0.106658	0.261614
CCSER1	33.2267	-0.49144	0.19144	-2.56707	0.0102562	0.0511937
LENG9	139.353	-0.491255	0.196406	-2.50122	0.0123767	0.0587058
ACP1	1038.74	0.150321	0.0515424	2.91645	0.0035404	0.0228703
SLC8A1	353.736	-0.490639	0.200417	-2.44809	0.0143614	0.0651903
PLAC8	115.336	-0.490623	0.262081	-1.87203	0.0612025	0.180133
PSMB2	1025.25	0.150217	0.0558909	2.68769	0.00719478	0.0391191
AKAP12	3756.85	-0.489367	0.264724	-1.84859	0.064517	0.186439
CEBPG	788.762	0.146494	0.0537201	2.72698	0.00639167	0.0356964
SCO1	636.742	0.145514	0.0506745	2.87153	0.00408485	0.0254929
TMEM30A	3230.66	0.14415	0.0510112	2.82584	0.00471566	0.0284431
HARS1	766.205	0.142356	0.0462063	3.08089	0.00206383	0.0150168
IGFBP3	11560.9	-0.487799	0.224024	-2.17744	0.0294474	0.109652
TFDP2	1211.81	0.141649	0.0501366	2.82527	0.00472412	0.0284724
NACAD	100.871	-0.487147	0.238475	-2.04276	0.0410759	0.137612
TRAPPC5	17.6129	-0.48698	0.227337	-2.1421	0.0321853	0.116371
IGHV4-34	17.8855	-0.486794	0.577323	-0.843192	0.399121	0.604318
TRG-AS1	54.2784	-0.486609	0.242433	-2.00718	0.0447301	0.145543
C15orf40	393.398	0.140847	0.0515427	2.73262	0.00628326	0.0352776
XPOT	1287.73	0.138183	0.0531839	2.59822	0.00937096	0.0477689
HNMT	574.819	-0.484918	0.235654	-2.05775	0.0396143	0.134249
UNC50	627.559	0.132451	0.0440646	3.00584	0.00264846	0.0182476
TIGIT	82.0967	-0.484113	0.294514	-1.64377	0.100224	0.251003
ZNF385C	18.1324	-0.484001	0.188798	-2.56358	0.0103598	0.051613
TOX	62.0048	-0.483805	0.209592	-2.30832	0.0209813	0.085681
CHMP3	1967.13	0.131141	0.0468774	2.79753	0.00514944	0.0304207
EWSR1	3315.7	0.131115	0.0353939	3.70447	0.000211836	0.00255835
SKIC8	737.916	0.125764	0.0454039	2.7699	0.00560739	0.0323903
TPSD1	17.7875	-0.483275	0.314041	-1.53889	0.123831	0.288921
IGHV3-23	88.5698	-0.48297	0.524033	-0.921641	0.356716	0.564868
POU2AF1	222.769	-0.482743	0.382163	-1.26319	0.206522	0.401013
CYFIP1	2404.77	0.12243	0.0471823	2.59483	0.00946369	0.0481521
IGFBP6	7465.21	-0.482703	0.247035	-1.95399	0.0507025	0.158494
ABI3BP	2774.55	-0.482453	0.208059	-2.31883	0.0204042	0.0839116
ZC3H12B	73.0689	-0.482425	0.203963	-2.36526	0.0180176	0.0770174
ADH4	139.826	-0.482348	0.333133	-1.44792	0.147641	0.323856
RARA-AS1	41.6274	-0.482257	0.189451	-2.54555	0.0109106	0.0535967
FBXO9	1166.86	0.121454	0.0381239	3.18576	0.00144376	0.0113897
HMGXB3	858.363	0.121324	0.0409641	2.96171	0.00305934	0.0203523
AK2	1391.11	0.121274	0.0444893	2.72592	0.00641224	0.035786
PDCD6	1136.78	0.113506	0.0375091	3.02609	0.00247735	0.0172722
ANKRD13B	191.329	-0.481048	0.223619	-2.1512	0.0314607	0.114694
PEX26	838.23	0.102397	0.0334058	3.06523	0.002175	0.0156585
GPR162	45.0677	-0.480277	0.241686	-1.9872	0.0469005	0.150342
CLXN	36.916	-0.479956	0.247114	-1.94224	0.0521076	0.161605
PODN	3925.5	-0.479683	0.358652	-1.33746	0.181072	0.368498
DDX42	2411.44	0.0904247	0.031453	2.87492	0.00404131	0.0253271
YIPF4	1208.99	-0.0956817	0.035312	-2.7096	0.00673634	0.0371626
YTHDF1	960.955	-0.0973457	0.034416	-2.8285	0.00467663	0.0283018
CBFB	776.11	-0.104312	0.0356344	-2.92729	0.00341926	0.0222466
KCNQ5	31.3136	-0.478325	0.278971	-1.71461	0.0864174	0.226456
FAM120B	767.344	-0.106206	0.0391406	-2.71344	0.00665886	0.0368378
AXL	1388.55	-0.477447	0.200935	-2.37612	0.0174956	0.0753149
FTL	31930.4	-0.477415	0.217562	-2.19438	0.0282078	0.106337
RNF41	656.076	-0.108132	0.0407046	-2.65649	0.00789577	0.042078
IFIT3	1045.24	-0.476792	0.193938	-2.45848	0.0139528	0.0638482
DCAF5	1270.5	-0.110776	0.0305647	-3.6243	0.000289745	0.00328385
KAT8	800.193	-0.11179	0.0337957	-3.30781	0.000940291	0.00819125
CLK3	893.193	-0.115064	0.0444546	-2.58835	0.00964379	0.0487603
PSPC1	603.268	-0.115066	0.0429332	-2.68012	0.00735947	0.0398232
WDR33	1040.65	-0.11885	0.0313223	-3.79443	0.000147982	0.00191579
DAXX	728.844	-0.119168	0.0436901	-2.72756	0.0063804	0.0356586
SLPI	19150.9	-0.474302	0.231688	-2.04716	0.040642	0.136679
WDR48	970.857	-0.127561	0.0419996	-3.03721	0.00238779	0.0168149
FOXA3	19.0649	-0.474097	0.527004	-0.899608	0.368329	0.575861
CA8	402.813	-0.473972	0.297557	-1.59288	0.111188	0.269738
RENBP	201.183	-0.473926	0.228414	-2.07486	0.0379996	0.130606
RUNX3	324.022	-0.473866	0.21793	-2.17439	0.0296756	0.110113
TTC5	309.202	-0.128329	0.0431493	-2.97408	0.0029387	0.0197657
RNF114	1255.93	-0.131055	0.0343122	-3.8195	0.000133722	0.00176729
ADORA3	44.8151	-0.473093	0.273774	-1.72804	0.0839805	0.221869
RRP1B	661.156	-0.131608	0.0432669	-3.04178	0.00235185	0.016631
PCDHGA5	60.925	-0.472991	0.247401	-1.91184	0.055897	0.16909
TTC9C	269.364	-0.132302	0.0482806	-2.74027	0.00613881	0.0346262
COL6A2	11997.6	-0.472508	0.251346	-1.87991	0.0601201	0.177756
DKK2	1620.19	-0.472409	0.242113	-1.95119	0.0510344	0.159249
SLC1A7	160.506	-0.472339	0.388253	-1.21657	0.223766	0.421673
VENTX	57.7939	-0.47127	0.245514	-1.91952	0.0549184	0.167366
MPPED1	81.3797	-0.470891	0.265622	-1.77279	0.0762642	0.208476
TMEM167B	1106.17	-0.134316	0.0390556	-3.4391	0.000583641	0.00566225
YJEFN3	31.5148	-0.470728	0.192535	-2.44489	0.0144896	0.065678
GRK5	1279.81	-0.470331	0.235932	-1.9935	0.0462064	0.14893
EEF1A2	26.555	-0.470184	0.273428	-1.71959	0.0855073	0.224575
HNRNPU	6147.76	-0.134684	0.0451188	-2.98509	0.00283496	0.0192149
SPAG4	59.6753	-0.469568	0.292303	-1.60644	0.108177	0.264479
EBF1	778.623	-0.468759	0.260025	-1.80274	0.0714287	0.199228
ACHE	81.7792	-0.468739	0.209081	-2.2419	0.0249676	0.0973586
PRDM4	652.668	-0.135016	0.0390849	-3.45443	0.000551451	0.00544334
MYOM2	70.9019	-0.468464	0.217755	-2.15133	0.03145	0.114682
FBXL16	91.2767	-0.468359	0.256721	-1.82439	0.0680929	0.193349
DBN1	1933.91	-0.468179	0.233547	-2.00465	0.0450008	0.146088
KAT7	785.683	-0.136392	0.0523467	-2.60556	0.00917254	0.0469872
CHD2	1853.06	-0.137325	0.047533	-2.88905	0.00386412	0.0244918
FAM120AOS	1127.28	-0.137902	0.0446871	-3.08594	0.00202912	0.0148119
GPRASP1	468.961	-0.467149	0.213056	-2.19261	0.0283355	0.106691
PARN	638.351	-0.138125	0.0456596	-3.02509	0.00248556	0.0173051
SHC2	525.182	-0.466621	0.194325	-2.40124	0.0163397	0.0716439
FGF9	38.933	-0.466605	0.247857	-1.88256	0.05976	0.177115
LSM14A	2094.09	-0.13907	0.043424	-3.20259	0.00136196	0.0108854
RAF1	1922.41	-0.141573	0.0438915	-3.22551	0.00125746	0.0102204
MMP23B	20.536	-0.466307	0.388073	-1.2016	0.229519	0.428889
SMARCAL1	320.879	-0.143579	0.0455165	-3.15443	0.0016081	0.0123577
NFYC	733.097	-0.14411	0.0474667	-3.03603	0.00239716	0.0168237
GZMK	64.8116	-0.464689	0.260623	-1.78299	0.0745878	0.20538
NFKB1	1278.13	-0.144868	0.0486796	-2.97596	0.00292074	0.01967
RBM23	1383.22	-0.145585	0.0373742	-3.89534	9.80625e-05	0.00138011
PKMP3	26.0166	-0.464436	0.189569	-2.44996	0.0142874	0.0648917
DERL1	940.665	-0.14715	0.0529702	-2.77798	0.00546977	0.0318042
MTO1	367.55	-0.147417	0.0438525	-3.36165	0.000774779	0.00707852
MAML1	1263.76	-0.147535	0.051664	-2.85567	0.00429463	0.026512
CARS2	779.025	-0.147555	0.0545378	-2.70556	0.00681896	0.0375008
FSTL1	10023.9	-0.463198	0.245968	-1.88317	0.0596778	0.176944
ANKRD24	32.4924	-0.463193	0.201403	-2.29983	0.0214581	0.0870251
THADA	541.557	-0.148434	0.0497554	-2.98327	0.00285189	0.0192997
CLDN23	396.852	-0.462072	0.226852	-2.03689	0.041661	0.13875
GRID1	156.524	-0.461985	0.215295	-2.14582	0.0318875	0.115744
CCDC74B	46.8191	-0.461853	0.281898	-1.63837	0.101345	0.252812
HSD17B14	159.518	-0.461802	0.286033	-1.61451	0.106417	0.261145
BTG3-AS1	16.8212	-0.460822	0.193405	-2.38267	0.0171875	0.0744744
SERPINB9	295.427	-0.46078	0.179979	-2.56019	0.0104615	0.0519887
SDCCAG8	406.533	-0.14922	0.0511641	-2.9165	0.00353987	0.0228703
ACSL6	24.9039	-0.46026	0.219112	-2.10057	0.0356789	0.125367
FIG4	346.823	-0.14929	0.0474053	-3.14923	0.00163701	0.0125196
TCEAL5	14.918	-0.459939	0.561091	-0.819723	0.412374	0.615897
CSTF2T	599.464	-0.150138	0.0487559	-3.07938	0.00207434	0.0150656
ANKRD53	30.2274	-0.459685	0.222891	-2.06238	0.0391719	0.133292
RLIM	1238.97	-0.150319	0.057435	-2.61721	0.00886521	0.0457954
NECAP1	555.795	-0.150437	0.0505892	-2.97369	0.00294242	0.0197739
SNX27	743.41	-0.150723	0.0560328	-2.6899	0.00714733	0.038928
H3C10	28.5312	-0.459112	0.372522	-1.23244	0.217783	0.41441
KLHL9	1169.8	-0.150754	0.0360425	-4.18267	2.88102e-05	0.000503478
CCR10	25.9362	-0.458653	0.275683	-1.6637	0.096173	0.244455
CSF2RA	206.307	-0.458375	0.221627	-2.06823	0.0386188	0.132091
C1S	9433.45	-0.457869	0.204116	-2.24318	0.0248854	0.0971289
F2RL1	379.264	-0.457823	0.215453	-2.12494	0.0335919	0.119843
STK32B	136.407	-0.45736	0.265239	-1.72433	0.0846487	0.223115
CERS1	20.0308	-0.457124	0.372319	-1.22777	0.219532	0.416641
GASK1A	85.2552	-0.456929	0.233609	-1.95596	0.0504704	0.158151
PALM	1477.43	-0.456912	0.211334	-2.16204	0.030615	0.112622
HSD11B1	223.667	-0.456897	0.291827	-1.56565	0.117432	0.279089
SYT2	22.6015	-0.456737	0.203855	-2.2405	0.0250587	0.0976027
VRK3	384.062	-0.151817	0.0493454	-3.07662	0.00209359	0.0151845
DDX5	16206.6	-0.152035	0.0509766	-2.98244	0.00285958	0.0193321
NPR2	339.812	-0.454735	0.208879	-2.17702	0.0294787	0.109702
ADAMTS15	174.013	-0.45414	0.247478	-1.83507	0.0664953	0.19028
NCAM2	214.064	-0.453883	0.268564	-1.69004	0.091021	0.235249
KPNB1	2176.15	-0.153026	0.0532435	-2.87409	0.00405199	0.0253778
KRT74	18.4803	-0.453349	0.450241	-1.0069	0.313982	0.52159
MYO15A	27.6313	-0.453182	0.19257	-2.35334	0.0186055	0.0788492
TDP2	622.943	-0.153151	0.055566	-2.7562	0.00584779	0.0334132
BMP3	962.451	-0.452354	0.214989	-2.10407	0.035372	0.124612
CMTM5	18.5648	-0.452213	0.372763	-1.21314	0.225077	0.423286
MORC2	402.803	-0.153474	0.0553277	-2.77392	0.00553855	0.0321116
RAB3IL1	533.883	-0.451901	0.280411	-1.61157	0.107057	0.262307
TSPOAP1-AS1	32.4413	-0.451452	0.203746	-2.21576	0.0267078	0.102183
WFIKKN1	34.9649	-0.451216	0.235701	-1.91436	0.0555743	0.168446
HSPB6	286.984	-0.451007	0.331356	-1.36109	0.173484	0.358633
EXOC3L4	26.7509	-0.450767	0.349781	-1.28871	0.197498	0.390239
NSD3	1984.61	-0.153491	0.0553972	-2.77073	0.00559299	0.0323346
GGNBP2	1292.67	-0.153545	0.0532339	-2.88435	0.0039222	0.0247806
PRKAR1A	5128.25	-0.153701	0.0501441	-3.06519	0.0021753	0.0156585
CXCL14	17104.8	-0.449286	0.228669	-1.96479	0.0494386	0.156022
ARHGAP33	97.8312	-0.448867	0.19355	-2.31913	0.0203881	0.0838674
TRIM27	1090.58	-0.154123	0.0375966	-4.09939	4.14233e-05	0.000686759
PTPN7	144.502	-0.447599	0.243752	-1.83629	0.0663151	0.189902
APOD	9396.44	-0.447558	0.21256	-2.10556	0.0352425	0.12422
TNFAIP2	4550.23	-0.447536	0.210621	-2.12484	0.0336002	0.119845
SGMS1	1121.41	-0.154895	0.0537285	-2.88292	0.00394009	0.0248837
FOXO6	86.7825	-0.447176	0.188578	-2.3713	0.0177256	0.076098
C9orf85	221.52	-0.155089	0.0573775	-2.70296	0.00687242	0.0377423
PEG3	272.333	-0.446832	0.19029	-2.34816	0.0188662	0.0796342
TRIM39	178.533	-0.155463	0.0572243	-2.71673	0.00659313	0.0366052
NRF1	323.282	-0.155939	0.0447825	-3.48214	0.000497424	0.00501957
CHCHD7	478.889	-0.156624	0.0580338	-2.69884	0.0069581	0.0381335
DAB1	17.0404	-0.445702	0.28845	-1.54516	0.122307	0.286589
SLC26A8	20.9751	-0.445246	0.243916	-1.82541	0.0679396	0.193108
PRIMA1	200.417	-0.444998	0.197161	-2.25703	0.024006	0.0945019
CR2	33.7007	-0.444904	0.511305	-0.870134	0.384227	0.59087
FGGY-DT	17.2956	-0.444836	0.282929	-1.57226	0.115891	0.276884
IGHV3-7	95.7593	-0.44478	0.513513	-0.866152	0.386407	0.593074
BMI1	706.886	-0.156701	0.0533234	-2.93869	0.00329599	0.0215999
SLC25A38	480.686	-0.157015	0.0598464	-2.62364	0.00869956	0.0451904
MRGBP	287.377	-0.157115	0.0511438	-3.07202	0.00212617	0.0153786
SIRPA	1486.59	-0.44275	0.175542	-2.52218	0.0116629	0.0563157
ZC3H12D	84.5479	-0.442412	0.255197	-1.73361	0.0829877	0.220239
ARMCX1	376.546	-0.442076	0.188193	-2.34905	0.0188212	0.0795114
IWS1	670.763	-0.15831	0.0612395	-2.5851	0.00973502	0.0491344
ZKSCAN5	253.678	-0.158915	0.0608935	-2.60971	0.00906182	0.0465738
B3GALT2	129.095	-0.440407	0.359218	-1.22602	0.220193	0.417573
GPR160	123.376	-0.440334	0.210415	-2.09269	0.0363769	0.127044
BAG2	123.292	-0.440242	0.20621	-2.13492	0.0327674	0.117964
AR	247.804	-0.439279	0.253944	-1.72982	0.0836621	0.22138
NUB1	1100.33	-0.159126	0.0492181	-3.23307	0.00122466	0.0100001
UBAP1	829.077	-0.159683	0.0481242	-3.31814	0.000906191	0.00794887
C14orf119	721.449	-0.159859	0.0516641	-3.09419	0.00197353	0.0145132
PNMA3	18.2168	-0.438404	0.281942	-1.55494	0.11996	0.282912
KANSL3	1427	-0.160249	0.0440127	-3.64098	0.000271607	0.00313436
YTHDC1	1719.87	-0.160661	0.0611942	-2.62542	0.00865411	0.0450133
FAM193A	540.793	-0.160932	0.0539754	-2.98158	0.00286767	0.0193702
IGKJ5	17.021	-0.437332	0.533251	-0.820125	0.412145	0.615856
CRISPLD2	753.009	-0.43726	0.190303	-2.2977	0.0215788	0.0873805
RAD21	2269.19	-0.161083	0.045457	-3.54364	0.000394651	0.00421059
ADGRA2	3788.57	-0.436701	0.288082	-1.51589	0.129547	0.297307
KCNMB4	154.421	-0.436582	0.252438	-1.72946	0.0837264	0.221494
CCDC8	158.062	-0.43655	0.203344	-2.14686	0.0318046	0.115523
CYBA	2173.56	-0.436524	0.170138	-2.56571	0.0102965	0.0513461
LPA	187.991	-0.435694	0.381756	-1.14129	0.25375	0.45764
THUMPD1	1150.22	-0.161253	0.0531034	-3.03659	0.00239272	0.0168149
RGS22	113.453	-0.435368	0.240814	-1.8079	0.070622	0.197929
GATA3	186.456	-0.435354	0.262156	-1.66067	0.0967797	0.245642
IL12RB2	50.5536	-0.435115	0.266488	-1.63278	0.102516	0.254432
PRPF38A	898.957	-0.161931	0.0482423	-3.35661	0.000789038	0.00717155
YY1AP1	639.661	-0.162401	0.0477762	-3.39919	0.000675847	0.00638085
RNF168	464.523	-0.163565	0.049953	-3.27439	0.00105891	0.00900647
CCDC174	455.014	-0.163682	0.0389727	-4.19993	2.67001e-05	0.000470509
FGFR1	3338.85	-0.434334	0.243083	-1.78677	0.0739747	0.204191
PCDHB11	75.9492	-0.434147	0.219335	-1.97938	0.0477733	0.152345
HCAR1	20.269	-0.434108	0.289728	-1.49833	0.134048	0.303674
MYLIP	1325.22	-0.164265	0.0589459	-2.78671	0.00532469	0.0311782
POLR1E	301.773	-0.164557	0.0604706	-2.72127	0.00650313	0.0362167
PTPN22	143.489	-0.433329	0.177021	-2.4479	0.014369	0.0652063
PDZRN4	93.844	-0.432853	0.305318	-1.41771	0.156275	0.336777
RADIL	285.704	-0.432757	0.27223	-1.58967	0.111909	0.271216
RIPOR3	186.946	-0.432722	0.217083	-1.99335	0.0462227	0.14893
KDM3B	1824.79	-0.164906	0.0553829	-2.97756	0.00290554	0.0195759
KMT5B	1062.48	-0.16491	0.0596859	-2.76296	0.00572799	0.0328949
AZIN1	2098.39	-0.164968	0.0486513	-3.39083	0.000696823	0.00653989
MAN1C1	484.14	-0.432121	0.19914	-2.16993	0.030012	0.111033
NBAS	593.224	-0.165943	0.0543247	-3.05466	0.00225317	0.0160479
PRELP	8354.83	-0.431462	0.268822	-1.60501	0.108492	0.265003
BUD13	274.9	-0.165969	0.055294	-3.00157	0.0026859	0.0183937
NPRL2	295.58	-0.166043	0.06072	-2.73457	0.0062461	0.0351188
GXYLT1	455.5	-0.166169	0.0628747	-2.64286	0.00822079	0.0433288
TM2D3	726.92	-0.166591	0.0389029	-4.28221	1.85043e-05	0.000347956
FGFR2	1420.9	-0.430734	0.224138	-1.92173	0.0546392	0.166879
PIFO	57.285	-0.430533	0.231156	-1.86252	0.0625302	0.182646
TCTN3	847.11	-0.167181	0.053972	-3.09754	0.00195134	0.0143768
RNF4	873.214	-0.16765	0.0476344	-3.51951	0.00043235	0.00450949
LARP6	473.954	-0.429574	0.189635	-2.26526	0.0234965	0.0930981
DUSP9	38.9628	-0.429452	0.463274	-0.926994	0.35393	0.561425
ATP8B4	171.004	-0.429054	0.177558	-2.41642	0.015674	0.0696118
NUCKS1	5297.24	-0.16863	0.064154	-2.62852	0.00857577	0.0446939
FEZ1	468.866	-0.428322	0.238326	-1.79721	0.0723018	0.200898
ZBTB1	841.164	-0.168935	0.0627939	-2.6903	0.00713868	0.0389098
LILRB4	193.633	-0.427924	0.285835	-1.4971	0.134366	0.304081
ATP6V0E2-AS1	24.675	-0.427833	0.182886	-2.33934	0.019318	0.0808617
EFEMP2	1076.89	-0.427693	0.209399	-2.04248	0.0411037	0.137676
WWP2	1077.56	-0.169124	0.0639997	-2.64257	0.00822792	0.043352
PDK2	357.503	-0.169227	0.0650122	-2.603	0.0092411	0.0472439
TTC27	295.593	-0.169315	0.0652661	-2.59423	0.00948024	0.0481864
EGLN3	228.362	-0.426552	0.238895	-1.78552	0.0741772	0.204608
DDX6	2878.47	-0.169629	0.0430554	-3.93979	8.15536e-05	0.00119008
SATB1	878.652	-0.169926	0.0570299	-2.9796	0.00288625	0.0194708
ORAI2	476.163	-0.42576	0.184201	-2.31139	0.0208116	0.0851667
ZEB2	2221.8	-0.425417	0.199255	-2.13504	0.0327575	0.117955
PTCH2	185.311	-0.424995	0.251962	-1.68674	0.0916532	0.23628
UBE3A	1253.18	-0.170199	0.0551021	-3.0888	0.00200968	0.0147152
C2orf42	180.29	-0.171301	0.0595426	-2.87695	0.00401537	0.0252464
FNDC5	82.0019	-0.424718	0.282362	-1.50416	0.132539	0.301551
UIMC1	392.851	-0.172038	0.0639812	-2.68887	0.00716933	0.039021
RYK	1435.58	-0.172148	0.0454594	-3.78685	0.000152571	0.00196714
MYL3	17.2968	-0.424125	0.281946	-1.50428	0.13251	0.301543
USP6	31.2622	-0.423914	0.268946	-1.57621	0.114978	0.27591
CACNA1I	45.0316	-0.423749	0.283706	-1.49362	0.135275	0.305363
COMMD10	284.968	-0.172301	0.0632271	-2.72511	0.00642795	0.0358611
RIT1	643.793	-0.172411	0.0643036	-2.6812	0.00733594	0.0397094
ZFHX4	219.586	-0.423483	0.222434	-1.90386	0.0569286	0.171393
HMGN4	760.127	-0.172473	0.0562904	-3.06398	0.00218414	0.0156988
RBM10	669.112	-0.173367	0.061398	-2.82366	0.00474781	0.0285608
SHOC1	15.4707	-0.42266	0.304939	-1.38605	0.165733	0.349544
SLC8A2	26.5605	-0.422505	0.354207	-1.19282	0.232941	0.433085
WNT2B	826.411	-0.421999	0.260749	-1.61841	0.105574	0.259719
COL9A3	138.86	-0.421764	0.240692	-1.7523	0.0797224	0.214487
PID1	670.95	-0.421586	0.227288	-1.85486	0.0636165	0.184747
PEG13	16.796	-0.421425	0.207011	-2.03576	0.041774	0.138953
ANKMY2	521.686	-0.173467	0.0635154	-2.7311	0.00631233	0.0353953
TTF1	279.888	-0.173468	0.0610738	-2.8403	0.00450704	0.0275202
IL17RD	732.775	-0.420952	0.247359	-1.70178	0.088796	0.231121
KATNA1	240.385	-0.17362	0.0547422	-3.1716	0.00151601	0.0118183
ZNF609	927.923	-0.173713	0.0636066	-2.73106	0.00631316	0.0353953
CPNE5	138.487	-0.420187	0.241399	-1.74063	0.0817477	0.218177
SCN9A	160.713	-0.419943	0.233935	-1.79512	0.0726338	0.201544
ADRB2	1047.29	-0.419931	0.259301	-1.61947	0.105346	0.259317
IL21R	34.9672	-0.419458	0.297663	-1.40917	0.158786	0.340151
GDI1	1400.78	-0.174301	0.0643419	-2.70898	0.00674896	0.0371959
UBQLN2	957.374	-0.17433	0.052483	-3.32165	0.000894857	0.00787426
PRKAG2	620.984	-0.174615	0.0641049	-2.72389	0.00645181	0.0359689
CD27	98.0674	-0.418601	0.290675	-1.4401	0.14984	0.327197
BET1	442.519	-0.174782	0.0620627	-2.81622	0.00485925	0.0291206
CSRNP2	538.219	-0.175531	0.051524	-3.40678	0.00065733	0.00622458
LINC01352	19.7936	-0.417537	0.362084	-1.15315	0.248849	0.451839
INPPL1	1581.57	-0.175645	0.0671714	-2.61488	0.00892597	0.0460192
LINC01637	17.6273	-0.417357	0.210652	-1.98127	0.0475616	0.151792
FHIP1B	707.297	-0.176212	0.0659227	-2.67301	0.00751743	0.0404704
CLUL1	21.3914	-0.417147	0.372724	-1.11918	0.263062	0.468037
NCAM1	150.656	-0.416955	0.225698	-1.8474	0.0646885	0.186656
PDCD7	541.366	-0.176258	0.0554325	-3.17968	0.00147437	0.0115678
RAB21	1150	-0.176477	0.0646296	-2.73059	0.00632211	0.0354204
FBXO8	447.743	-0.176659	0.0591537	-2.98644	0.00282249	0.0191385
CLK2	694.258	-0.177541	0.0606047	-2.9295	0.00339512	0.0221214
SLC38A4	200.58	-0.415828	0.484312	-0.858597	0.390563	0.596279
FTO	829.996	-0.177779	0.0680308	-2.61322	0.00896947	0.0462134
CMTM3	916.374	-0.415396	0.204161	-2.03464	0.0418867	0.139268
PNMA6A	33.6309	-0.415208	0.301889	-1.37537	0.169018	0.353441
KRCC1	655.319	-0.177941	0.0536188	-3.31863	0.000904604	0.00794376
ITM2C	1168.37	-0.414973	0.162033	-2.56103	0.0104361	0.0519443
ASTE1	212.047	-0.17821	0.0628974	-2.83334	0.00460644	0.0279761
SLC43A1	210.186	-0.414695	0.231091	-1.79451	0.0727321	0.201782
XPO1	2089.1	-0.17853	0.0507014	-3.5212	0.000429591	0.00448794
DMGDH	75.9795	-0.414543	0.229159	-1.80898	0.0704546	0.19761
TMEM243	388.737	-0.178938	0.0513116	-3.48728	0.000487954	0.00495777
RNGTT	303.368	-0.179111	0.0622864	-2.8756	0.00403263	0.0253004
ZMYND10	17.3429	-0.41412	0.197029	-2.10182	0.0355689	0.12512
GLRB	86.0966	-0.41385	0.245747	-1.68405	0.092172	0.23714
MYO7A	189.263	-0.413835	0.217524	-1.90247	0.0571091	0.17172
CBLL1	375.991	-0.179172	0.0562952	-3.18272	0.00145896	0.0114753
SIDT1	171.842	-0.412328	0.171852	-2.39932	0.0164255	0.0718292
SF3A1	1767.96	-0.179466	0.0538162	-3.33479	0.000853631	0.00759726
BCLAF1	2993.23	-0.179479	0.0584622	-3.07001	0.00214053	0.0154683
CYBRD1	11683.1	-0.411394	0.220905	-1.86232	0.0625586	0.182646
SNORA33	29.2444	-0.411019	0.191165	-2.15008	0.0315493	0.114938
NKX3-2	76.8972	-0.410934	0.348199	-1.18017	0.237932	0.439168
LGR6	203.71	-0.410056	0.306315	-1.33867	0.180677	0.368073
AMN	218.427	-0.409736	0.3737	-1.09643	0.27289	0.478956
RNF214	208.233	-0.179761	0.063127	-2.84761	0.00440491	0.0269903
CACYBP	913.567	-0.18041	0.0664237	-2.71605	0.00660661	0.0366383
RBM39	5046.22	-0.180442	0.061186	-2.94907	0.00318736	0.0209923
PRX	368.787	-0.408217	0.225178	-1.81286	0.0698528	0.196514
LINC00989	26.1724	-0.408142	0.343492	-1.18821	0.23475	0.43512
RBM48	264.636	-0.180766	0.058975	-3.06513	0.00217575	0.0156585
S1PR2	199.751	-0.408024	0.18394	-2.21825	0.026538	0.101616
ZZZ3	846.158	-0.18089	0.0692171	-2.61337	0.00896546	0.0462077
PDE6B	43.1905	-0.407347	0.199153	-2.0454	0.0408153	0.136884
SH3BP1	116.838	-0.406936	0.159974	-2.54377	0.0109663	0.0537218
FEZ2	1021.17	-0.180909	0.0680838	-2.65716	0.00788021	0.0420375
RBM14-RBM4	17.9954	-0.406218	0.191505	-2.12119	0.0339058	0.120772
ZFPM2	116.807	-0.406195	0.173476	-2.34151	0.0192062	0.0805298
ACVR1C	28.2496	-0.405628	0.286114	-1.41771	0.156275	0.336777
GRIK2	67.7921	-0.405447	0.283274	-1.43129	0.152347	0.331062
DAPP1	465.583	-0.404493	0.173719	-2.32844	0.019889	0.0825649
BMT2	289.614	-0.18094	0.0564023	-3.20803	0.00133647	0.0107304
CTBP2	1273.08	-0.181127	0.0586233	-3.08968	0.00200375	0.0146877
SYT8	5895.3	-0.404045	0.479084	-0.843371	0.399021	0.604275
WDCP	175.783	-0.181296	0.0670416	-2.70423	0.00684623	0.0376115
GULP1	517.07	-0.403843	0.23205	-1.74033	0.0818011	0.218177
NINJ1	1065.15	-0.403826	0.157696	-2.56079	0.0104435	0.0519591
TNFSF4	53.1378	-0.403412	0.173667	-2.3229	0.0201847	0.0834422
JAKMIP2	15.5858	-0.403337	0.27878	-1.44679	0.147955	0.324159
NEGR1	351.088	-0.402926	0.2255	-1.78681	0.0739678	0.204191
MFAP4	10326.2	-0.402858	0.28792	-1.3992	0.161752	0.344039
RGL1	1242.25	-0.40262	0.205188	-1.9622	0.0497393	0.156846
IQGAP2	606.329	-0.402562	0.233616	-1.72318	0.0848567	0.223439
ALOX15	62.1371	-0.402477	0.223183	-1.80335	0.0713329	0.199086
RASGRP1	161.31	-0.402093	0.211427	-1.9018	0.0571972	0.171874
TLK2	607.391	-0.181415	0.0459103	-3.95151	7.76589e-05	0.00114485
SGCE	535.441	-0.401476	0.220945	-1.81708	0.0692044	0.195245
SLC22A17	616.493	-0.401193	0.204711	-1.9598	0.0500194	0.15734
SMNDC1	444.741	-0.181584	0.0486849	-3.72978	0.000191649	0.00235954
DRAM2	662.056	-0.181897	0.0671522	-2.70873	0.00675414	0.0371959
MS4A6A	1382.71	-0.400877	0.22573	-1.77591	0.0757473	0.207564
BCL11A	407.546	-0.400845	0.338887	-1.18283	0.236877	0.437554
MAK16	276.664	-0.182016	0.0657541	-2.76813	0.00563793	0.032506
STEAP4	3606.74	-0.40038	0.183816	-2.17816	0.0293941	0.10948
SLC66A1L	15.4606	-0.399973	0.273038	-1.4649	0.142949	0.316813
METTL21A	183.85	-0.182263	0.0615073	-2.96327	0.00304387	0.0202841
DENND6A	704.359	-0.1833	0.0599284	-3.05866	0.00222332	0.0159141
LRMDA	102.714	-0.399879	0.165929	-2.40993	0.0159555	0.0703918
PATZ1	706.115	-0.183803	0.0681221	-2.69815	0.0069727	0.038194
CHPT1	609.464	-0.399291	0.189431	-2.10785	0.0350442	0.123686
P3H3	450.846	-0.398767	0.198358	-2.01034	0.0443954	0.144781
TBC1D5	1656.28	-0.184446	0.0518238	-3.55911	0.000372117	0.00402726
USP1	899.027	-0.185223	0.061342	-3.01951	0.00253183	0.0175459
CMBL	326.883	-0.398394	0.177136	-2.24908	0.0245072	0.0959871
TATDN3	227.696	-0.185433	0.0662529	-2.79887	0.00512815	0.0303415
MRO	37.6183	-0.398194	0.274543	-1.45039	0.14695	0.322879
PLD3	3437.4	-0.398136	0.171054	-2.32755	0.0199361	0.0826551
ADNP2	478.884	-0.185792	0.0706274	-2.63059	0.0085237	0.0444811
CTSG	332.901	-0.397943	0.261141	-1.52386	0.127543	0.294371
ADGRE4P	35.6308	-0.397807	0.258028	-1.54172	0.123142	0.287923
LMAN2L	279.756	-0.186127	0.0570593	-3.262	0.00110631	0.0092992
DAB2	2391.62	-0.39722	0.251077	-1.58206	0.113635	0.274004
RPF2	350.221	-0.186129	0.070533	-2.6389	0.00831761	0.0436647
SLC19A2	654.299	-0.396466	0.183564	-2.15982	0.0307866	0.113017
RPRD1B	708.303	-0.186209	0.0533927	-3.48754	0.00048749	0.00495777
NAPA-AS1	14.6964	-0.396454	0.189014	-2.09749	0.0359503	0.126153
SERP1	3099.59	-0.186433	0.0649106	-2.87214	0.00407698	0.0254726
PLIN2	560.681	-0.186645	0.0722755	-2.58241	0.00981129	0.049455
SLC16A12	181.637	-0.396018	0.166739	-2.37508	0.017545	0.0755069
TSPAN4	1081.6	-0.395997	0.23328	-1.69752	0.089599	0.232523
RUFY1	791.036	-0.186962	0.0588632	-3.17621	0.00149214	0.011684
BDKRB2	285.578	-0.395747	0.293364	-1.349	0.177338	0.363563
GJC2	108.896	-0.39571	0.238485	-1.65926	0.0970625	0.246112
ACKR3	2419.68	-0.395659	0.202467	-1.95419	0.0506791	0.158452
STK26	519.246	-0.395606	0.203701	-1.94209	0.0521258	0.161605
ATF2	977.596	-0.187557	0.0613006	-3.05962	0.00221619	0.0158773
IER5L	288.816	-0.394237	0.200129	-1.96991	0.0488486	0.154808
SSB	822.899	-0.187934	0.066682	-2.81837	0.00482687	0.0289484
FAM149A	248.366	-0.393242	0.201855	-1.94815	0.0513976	0.160146
DNAJC27-AS1	24.1738	-0.393129	0.195681	-2.00904	0.0445334	0.145111
SIAH1	214.537	-0.188187	0.0676748	-2.78075	0.00542334	0.031618
IFFO1	605.855	-0.392848	0.192279	-2.04312	0.0410404	0.137522
WAC	2459.51	-0.188317	0.0468191	-4.02222	5.76531e-05	0.000894047
SLC5A8	64.3844	-0.39271	0.655575	-0.599032	0.549152	0.729624
ADAM19	265.476	-0.392628	0.199156	-1.97146	0.0486711	0.154462
EMSY	474.007	-0.188548	0.0657551	-2.86743	0.00413824	0.0257348
PPM1E	19.6071	-0.392137	0.196919	-1.99136	0.0464409	0.14939
RNASEL	683.125	-0.188589	0.0647043	-2.91462	0.00356118	0.0229577
FRAS1	180.268	-0.391806	0.162305	-2.41401	0.0157779	0.0698969
RASA3	795.076	-0.391651	0.165885	-2.36098	0.0182265	0.0777004
LINC00968	70.8302	-0.391633	0.349146	-1.12169	0.261995	0.466925
MAPK14	1326.88	-0.188687	0.0663857	-2.84228	0.00447917	0.0273712
PPM1N	31.3749	-0.391518	0.167113	-2.34283	0.0191379	0.0802888
ZNF766	389.671	-0.189519	0.0661807	-2.86366	0.00418775	0.0259713
ZNF165	29.2756	-0.390347	0.18863	-2.06937	0.0385111	0.131788
CYGB	508.065	-0.390265	0.231609	-1.68502	0.0919846	0.23685
PRRT2	82.9756	-0.390201	0.27931	-1.39702	0.162408	0.34507
MIER1	1070.68	-0.190124	0.0710354	-2.67647	0.00744025	0.0401505
TXNL4B	191.621	-0.190885	0.0690546	-2.76427	0.00570511	0.032823
NLGN3	56.4603	-0.389598	0.199997	-1.94802	0.051413	0.160146
CCDC117	543.1	-0.190893	0.0618689	-3.08545	0.00203245	0.0148158
RPL34P18	44.4398	-0.389319	0.29065	-1.33948	0.180415	0.367842
RFC1	1043.2	-0.191197	0.051312	-3.72618	0.000194407	0.00239165
KDM5A	1253.13	-0.19122	0.067101	-2.84973	0.00437565	0.0268943
CRKL	1527.61	-0.191781	0.0486865	-3.9391	8.17876e-05	0.00119155
ARHGEF6	775.578	-0.388347	0.189099	-2.05367	0.0400076	0.135195
EMILIN3	65.5518	-0.388301	0.262152	-1.4812	0.138552	0.309932
TRO	194.654	-0.388189	0.176368	-2.20102	0.0277347	0.104978
ADORA1	19.3614	-0.388092	0.283318	-1.36981	0.170747	0.355434
FGFR4	17.0275	-0.388064	0.226143	-1.71601	0.0861601	0.226047
LVRN	57.1962	-0.387811	0.427789	-0.906549	0.364645	0.571853
LINC02908	35.5888	-0.38767	0.258869	-1.49755	0.134249	0.304016
RBL2	2185.61	-0.191831	0.0532321	-3.60366	0.000313765	0.00350341
DIO3	27.1532	-0.387387	0.413113	-0.937726	0.348385	0.556776
OR52N4	15.1582	-0.387327	0.243827	-1.58854	0.112165	0.271629
GPM6A	126.228	-0.387321	0.206484	-1.87579	0.0606843	0.178956
FKBP8	4325.12	-0.387282	0.17536	-2.2085	0.0272098	0.103579
NCMAP	59.3022	-0.387085	0.300731	-1.28715	0.198043	0.390967
GRIN3B	29.0445	-0.387075	0.210231	-1.84119	0.0655937	0.188313
FOXJ2	618.276	-0.192068	0.0566306	-3.3916	0.000694845	0.0065252
WDR7	421.858	-0.192142	0.0632826	-3.03626	0.00239534	0.0168184
CDO1	225.168	-0.386962	0.249712	-1.54963	0.12123	0.284866
IGKV2D-28	80.5471	-0.38656	0.495244	-0.780544	0.43507	0.636996
PRTFDC1	167.358	-0.386246	0.208215	-1.85503	0.0635913	0.184719
LGI2	97.508	-0.386202	0.311487	-1.23986	0.215026	0.410825
CSRP2	3432.58	-0.386179	0.320864	-1.20356	0.228759	0.427923
CHRM3	106.576	-0.385476	0.369955	-1.04195	0.297433	0.50388
TICAM1	262.654	-0.38531	0.154818	-2.48879	0.0128179	0.0600787
DOCK11	815.209	-0.385287	0.204061	-1.8881	0.0590125	0.175563
SLC30A1	831.525	-0.192547	0.0615654	-3.12752	0.0017629	0.0132159
ELF2	1065.7	-0.192851	0.0616676	-3.12726	0.00176442	0.013221
DOK7	70.3923	-0.385148	0.336563	-1.14436	0.252475	0.456276
FAM107A	2775.52	-0.385037	0.195733	-1.96716	0.0491653	0.155407
RNF139-DT	72.0278	-0.384643	0.161971	-2.37477	0.0175601	0.0755514
PDCD1	31.3198	-0.384633	0.302584	-1.27116	0.203672	0.397771
KLF12	441.399	-0.38451	0.149578	-2.57063	0.0101514	0.0507668
RBBP5	403.574	-0.192972	0.046409	-4.15808	3.20938e-05	0.000550532
CHRDL1	4153.42	-0.384273	0.290069	-1.32477	0.185249	0.374495
FCRLA	41.8337	-0.383945	0.355287	-1.08066	0.279848	0.486401
SRMS	15.9119	-0.383721	0.340804	-1.12593	0.260196	0.464846
TLK1	769.937	-0.193526	0.05229	-3.70101	0.00021474	0.0025875
MAP1A	478.487	-0.38352	0.283034	-1.35503	0.175408	0.360634
SRSF1	848.098	-0.193692	0.0602209	-3.21635	0.00129832	0.0104666
TNNC2	37.9447	-0.382792	0.309627	-1.2363	0.216347	0.412275
HNF4G	67.411	-0.38278	0.422622	-0.905727	0.36508	0.572196
ACOX2	176.494	-0.38272	0.267814	-1.42905	0.152989	0.331989
BIRC2	1191.19	-0.193786	0.0587361	-3.29926	0.000969387	0.00839427
ARHGEF38	68.7508	-0.382311	0.375164	-1.01905	0.308179	0.515684
C6orf62	2475.12	-0.193827	0.0487797	-3.97352	7.08169e-05	0.00105678
USP42	418.91	-0.193989	0.074872	-2.59094	0.0095714	0.0485562
CDKAL1	239.378	-0.19424	0.0599598	-3.2395	0.0011974	0.00981284
MOB3C	837.288	-0.195012	0.0485517	-4.01658	5.90492e-05	0.000911234
EIF1AY	42.3392	-0.381635	2.50451	-0.152379	0.878888	0.936561
ZNF503-AS2	80.1547	-0.381117	0.187561	-2.03197	0.0421571	0.139785
CPXM1	209.458	-0.380962	0.370917	-1.02708	0.304382	0.511492
STX19	54.5491	-0.380714	0.359613	-1.05868	0.289747	0.496328
ZNF76	605.029	-0.195139	0.0646693	-3.01749	0.00254876	0.0176529
TP53BP2	756.112	-0.195246	0.0488535	-3.99657	6.42677e-05	0.0009756
ASNSD1	777.908	-0.195489	0.0715677	-2.73152	0.00630421	0.0353702
MSANTD7	341.464	-0.195589	0.0584702	-3.34511	0.000822513	0.00739514
HSD17B11	877.308	-0.379968	0.167012	-2.2751	0.0229001	0.0911684
LOX	953.264	-0.379905	0.209963	-1.80939	0.0703906	0.197535
CDK11A	22.6862	-0.379825	0.231896	-1.63791	0.10144	0.25301
ST13	3655.98	-0.195684	0.0686989	-2.84842	0.00439367	0.0269455
TCF7L2	481.429	-0.196522	0.0686067	-2.86448	0.00417694	0.0259245
LFNG	677.439	-0.379181	0.186446	-2.03373	0.0419787	0.139427
HMGN2	2639.64	-0.19657	0.0628014	-3.13003	0.00174791	0.0131346
FCRLB	22.1693	-0.378978	0.195649	-1.93703	0.0527411	0.163032
LINC00173	28.1449	-0.37894	0.204711	-1.85109	0.0641562	0.185701
OMD	1466.3	-0.37871	0.329008	-1.15107	0.249705	0.452833
[truncated: 13,834 more rows]
