# Supplementary material for: Identification of biomarkers and immune microenvironment associated with pterygium through bioinformatics and machine learning
Source: Front Mol Biosci. 2024 Dec 11;11:1524517. doi: 10.3389/fmolb.2024.1524517 (PMC11668640; doi:10.3389/fmolb.2024.1524517)
Supplement: Supplementary file 7 [file Table5.xlsx]

## Sheet: Sheet1
Primer information	Primer	Primer sequence（5'-3')	Fragment length（bp）	Annealing temperature（℃）
NM_000421.5	H-KRT10-S	ACAATTATTGAAGAGGTGGCGC	109	60
	H-KRT10-A	AAGGGAGACTCTTTCCTCTTGATG		60
NM_001114090.2	H-NGEF-S	CTCTTCCTGTTCAACGACCTGC	278	60
	H-NGEF-A	AGCCGGGATGTGAACGAAAC		60
NM_002046	H-GAPDH-S	GGAAGCTTGTCATCAATGGAAATC	168	60
	H-GAPDH-A	TGATGACCCTTTTGGCTCCC		60
